# Supplementary material for: Trust-Enhanced Cloud Service Selection Model Based on QoS Analysis
Source: PLoS One. 2015 Nov 25;10(11):e0143448. doi: 10.1371/journal.pone.0143448 (PMC4659544; doi:10.1371/journal.pone.0143448)
Supplement: S1 Dataset — (ZIP) [file pone.0143448.s001.zip]

Archive with 6 entries (5 files):
- WSDream-QoSDataset2/readme.txt
- WSDream-QoSDataset2/rtmatrix.txt
- WSDream-QoSDataset2/tpmatrix.txt
- WSDream-QoSDataset2/userlist.txt
- WSDream-QoSDataset2/wslist.txt
- WSDream-QoSDataset2/
