# Supplementary material for: Trust-Enhanced Cloud Service Selection Model Based on QoS Analysis
Source: PLoS One. 2015 Nov 25;10(11):e0143448. doi: 10.1371/journal.pone.0143448 (PMC4659544; doi:10.1371/journal.pone.0143448)
Supplement: S1 Dataset — (ZIP) [file pone.0143448.s001.zip › WSDream-QoSDataset2/readme.txt]

The main goal of this Web service QoS dataset is to offer real-world data for Web Service researchers. 

The dataset contains 4 files, where "userlist.txt" and "wslist.txt" introudce 339 users and 5825 reall-world Web services of the dataset, respectively; "rtmatrix.txt" and "tpmatrix.txt" are the response-time and throughput QoS values, respectively. 

This dataset is freely available for research purposes. Downloading and using the dataset will indicate your acceptance to enter into a GNU General Public License agreement. Redistribution of this dataset to any other third party or in the Web is not permitted. 

If you use this dataset, please use the following reference in citing the dataset: 


Zibin Zheng, Yilei Zhang, and Michael R. Lyu, ¡°Distributed QoS Evaluation for Real-World Web Services,¡± in Proceedings of the 8th International Conference on Web Services (ICWS2010), Miami, Florida, USA, July 5-10, 2010, pp.83-90. (Best Student Paper Award)

Yilei Zhang, Zibin Zheng, and Michael R. Lyu, ¡°Exploring Latent Features for Memory-Based QoS Prediction in Cloud Computing,¡± in Proceedings of the 30th IEEE Symposium on Reliable Distributed Systems (SRDS 2011), Madrid, Spain, Oct.4-7, 2011. 


This dataset includes the following files: 

userlist.txt:  19KB
	totally 339 service users. 
	| User ID | IP address of user | country | longitude | latitude |


wslist.txt: 505KB
	totally 5825 Web services. 
	| WS ID | WSDL address | provider name | country name |

rtmatrix.txt: 11MB
	339 * 5825 user-item matrix for response-time. 
	

tpmatrix.txt: 12MB
	339 * 5825 user-item matrix for throughput.

It is better to use UltraEdit to open the rtmatrix.txt and tpmatrix.txt files, since the file sizes are too large for Notepad.


Best, 
- Zibin Zheng (Ben)
The Chinese University of Hong Kong
zbzheng@cse.cuhk.edu.hk
http://www.zibinzheng.com


		
