# Supplementary material for: Trust-Enhanced Cloud Service Selection Model Based on QoS Analysis
Source: PLoS One. 2015 Nov 25;10(11):e0143448. doi: 10.1371/journal.pone.0143448 (PMC4659544; doi:10.1371/journal.pone.0143448)
Supplement: S1 Dataset — (ZIP) [file pone.0143448.s001.zip › WSDream-QoSDataset2/rtmatrix.txt]

5.982	0.228	0.237	0.221	0.222	0.527	0.453	0.566	0.386	0.649	5.394	5.55	7.067	6.415	5.828	5.875	5.782	5.776	5.565	0.239	0.24	6.016	0.247	0.247	5.611	0.25	0.249	0.249	6.215	0.328	0.329	5.93	0.43	0.426	8.137	0.299	5.835	0.982	5.842	5.809	6.969	0.696	8.561	5.763	5.759	0.266	0.268	0.279	5.955	0.292	0.327	0.433	1.535	5.587	5.704	0.236	5.568	0.259	5.8	1.462	1.576	5.799	0.8	5.789	0.518	0.82	2.267	1.713	0.611	1.264	0.687	0.566	-1	6.157	5.72	5.84	1.025	5.82	0.563	0.799	6.15	5.944	6.052	5.885	0.799	5.289	0.996	0.164	0.124	0.121	0.339	0.121	8.32	3.259	2.414	2.213	1.307	1.509	1.409	0.803	0.704	-1	-1	5.439	0.365	5.334	5.425	0.327	5.317	0.12	0.121	0.121	5.422	5.327	5.705	5.318	5.79	5.539	5.397	5.508	5.239	6.984	0.447	0.098	0.098	5.281	0.1	0.1	0.126	5.617	0.146	0.151	5.77	-1	0.202	-1	5.439	0.639	0.336	5.803	6.247	5.39	0.121	0.122	5.292	5.383	0.122	0.121	0.69	0.439	5.458	-1	5.306	5.486	5.463	6.02	0.748	8.378	5.674	6.979	5.617	5.615	5.282	0.638	0.145	0.145	5.569	5.589	0.174	0.175	0.357	5.893	0.33	5.478	5.576	6.039	0.626	6.06	6.397	5.957	0.407	5.696	6.387	0.381	6.266	5.704	0.329	0.915	5.869	5.769	0.63	5.623	5.905	5.616	5.9	5.675	5.647	5.88	15.904	5.795	6.236	12.895	5.584	0.493	6.533	5.99	5.479	8.623	5.649	5.684	5.752	0.143	0.142	5.948	0.139	6.67	0.733	6.19	-1	-1	-1	0.099	0.098	0.098	0.1	11.634	0.811	0.098	0.098	0.098	0.097	0.142	0.097	12.131	0.402	0.098	0.098	11.66	0.567	0.097	0.097	11.758	0.705	0.31	0.098	0.107	0.097	0.098	0.098	0.098	0.098	0.113	0.118	0.098	11.42	0.657	0.098	0.098	0.098	0.126	0.098	0.098	0.098	0.105	0.098	0.112	0.098	0.099	0.103	0.098	0.098	0.098	0.098	10.978	0.298	0.098	0.098	10.549	0.686	0.098	0.144	0.098	0.168	0.098	0.127	0.098	0.099	0.098	0.097	0.097	0.153	0.098	0.117	11.387	0.232	0.098	0.097	0.098	0.141	11.371	0.332	0.098	0.099	0.101	0.098	0.098	0.097	0.098	0.108	0.097	0.098	0.098	0.098	0.098	0.098	0.156	0.097	10.157	9.959	9.811	13.079	8.254	0.46	0.098	0.109	7.189	0.354	0.1	0.117	0.098	0.099	0.098	0.098	0.098	0.107	0.098	0.098	7.127	0.329	0.098	0.097	0.097	0.098	0.102	0.104	0.098	0.097	0.099	0.098	0.098	0.098	0.098	0.098	0.098	0.098	0.098	0.097	0.097	0.098	0.097	0.098	0.097	0.116	0.098	0.097	0.098	0.099	0.11	0.097	0.097	0.098	0.098	0.098	0.098	0.129	0.104	0.102	0.118	0.127	0.133	0.108	0.102	0.098	0.098	6.74	0.594	0.098	0.097	0.098	0.098	0.098	0.107	0.098	0.097	0.098	0.098	6.59	0.239	0.098	0.098	0.097	5.664	5.75	4.909	4.74	0.26	0.099	0.098	3.644	0.159	3.331	0.137	3.067	2.898	0.236	0.097	2.746	3.306	3.022	0.218	7.616	0.098	0.105	0.098	1.916	1.53	0.099	0.098	0.097	1.795	1.904	0.098	0.099	0.098	1.846	1.485	1.269	1.326	0.098	0.098	1.258	0.778	0.098	1.003	0.681	0.782	0.119	0.099	0.097	0.097	0.489	0.433	0.545	0.8	0.115	0.567	-1	0.149	0.079	-1	-1	0.167	-1	5.239	-1	-1	5.235	-1	-1	5.242	0.089	-1	0.149	0.092	-1	5.223	0.078	-1	-1	-1	0.144	0.078	0.08	-1	5.246	0.107	0.083	-1	0.159	0.083	0.078	-1	5.228	-1	0.141	-1	5.225	-1	0.154	0.084	-1	5.237	-1	-1	5.243	5.63	5.676	5.289	0.047	0.236	0.219	5.369	0.232	0.23	0.228	0.123	0.243	0.229	0.229	0.229	0.23	0.227	0.229	0.239	0.229	0.228	0.231	0.231	5.614	5.314	0.08	0.064	0.062	5.294	0.049	0.049	5.365	0.04	0.043	0.296	0.038	0.039	5.419	0.049	0.381	0.089	0.082	0.423	6.254	0.235	0.255	0.395	0.047	5.394	5.269	0.139	5.399	0.041	0.254	5.314	0.122	5.462	0.212	0.211	0.213	5.689	5.304	0.087	11.184	5.463	0.315	5.598	0.674	8.995	0.407	-1	5.279	5.542	5.476	5.268	5.422	5.411	5.467	5.242	5.225	5.33	0.885	5.394	5.458	5.255	0.364	5.615	5.422	-1	-1	-1	5.408	5.384	5.353	5.691	0.355	5.668	0.187	0.189	0.177	0.191	0.189	0.752	0.243	0.437	0.239	5.704	0.721	0.459	0.488	0.684	0.376	7.692	5.597	5.672	3.168	0.21	0.21	0.213	0.215	9.018	0.426	0.435	0.654	0.219	0.228	0.217	0.221	0.213	0.226	0.398	0.232	0.22	0.223	0.221	0.223	0.215	0.222	0.231	1.754	0.693	5.833	0.254	1.176	0.214	0.211	0.21	0.215	0.22	0.211	0.211	0.218	0.211	0.214	0.211	5.913	0.285	0.592	0.3	0.283	0.625	0.282	0.309	0.282	0.285	8.832	5.947	7.1	1.157	5.815	0.528	0.263	7.917	5.832	0.802	0.636	0.348	0.37	0.368	0.368	0.647	0.343	0.374	0.374	0.378	6.005	0.353	0.374	0.374	0.374	8.173	5.864	0.53	8.078	0.254	6.235	0.354	0.343	0.381	0.385	8.118	0.257	8.756	0.285	3.04	0.491	6.0	2.596	0.403	0.524	0.267	11.11	3.309	5.978	0.259	8.125	0.264	6.067	7.937	0.273	0.273	3.134	0.909	0.552	0.553	3.241	0.264	0.275	8.104	0.528	6.185	5.941	8.61	8.076	5.981	8.226	3.164	8.36	0.502	-1	5.906	0.917	0.282	1.145	1.009	0.255	0.789	5.988	6.306	5.833	8.119	5.756	8.111	0.248	5.892	8.211	9.921	6.054	7.646	3.116	0.305	2.881	3.417	8.816	0.258	6.127	6.154	5.902	-1	0.584	6.436	3.381	0.268	9.048	-1	5.905	5.839	8.128	0.287	6.128	0.283	8.489	0.321	10.093	5.854	0.26	8.155	8.367	-1	1.316	0.486	6.104	0.591	0.906	6.234	3.37	12.685	0.508	5.988	8.096	8.015	10.526	6.609	5.854	8.148	15.584	6.034	6.206	8.376	3.208	5.753	1.061	16.802	11.415	8.145	8.257	5.871	6.221	-1	8.691	8.863	7.494	8.453	15.577	8.207	1.032	8.223	4.063	0.847	6.112	3.347	8.056	5.945	6.091	5.747	8.179	5.919	-1	2.025	6.119	2.961	0.853	6.217	6.328	6.232	-1	10.831	0.831	5.924	7.01	5.14	0.887	5.899	-1	8.127	15.569	0.707	6.351	-1	-1	-1	-1	-1	-1	-1	-1	-1	-1	-1	-1	-1	-1	-1	-1	-1	-1	-1	-1	-1	-1	-1	-1	-1	-1	-1	-1	-1	-1	6.03	5.69	0.1	0.1	5.418	0.125	0.118	0.202	0.402	5.945	5.438	5.739	0.175	0.173	0.72	5.694	8.044	5.581	5.901	0.706	6.194	0.43	0.388	5.698	0.124	0.769	5.977	0.705	5.915	2.195	0.26	0.432	0.228	0.326	6.587	0.149	0.137	5.715	1.125	0.134	0.95	1.149	0.165	5.872	0.472	1.334	5.788	0.535	0.645	0.804	5.686	5.815	5.598	1.512	5.495	5.498	5.805	0.403	5.966	0.601	5.534	5.511	5.668	0.141	5.705	0.134	5.751	5.479	0.637	0.185	0.108	5.524	12.834	5.697	5.501	5.696	5.655	0.66	5.397	6.079	5.536	5.775	0.563	4.754	0.273	5.589	0.853	5.487	5.483	0.804	0.363	0.464	6.148	0.119	5.952	5.837	5.559	6.143	5.249	7.629	7.769	7.664	7.881	1.937	5.611	5.679	5.764	5.47	4.807	5.692	5.642	5.785	5.728	0.522	1.263	5.551	5.453	0.877	1.19	0.465	5.894	5.84	5.493	0.654	0.628	5.658	5.594	0.665	6.123	0.572	5.681	5.578	5.743	0.929	6.218	0.657	5.743	5.57	6.257	0.248	0.159	-1	5.698	5.617	0.143	0.15	5.596	0.145	0.144	-1	5.517	0.486	5.491	6.069	5.596	5.584	6.437	0.388	0.395	0.395	0.389	0.431	-1	-1	-1	-1	-1	-1	-1	-1	-1	-1	-1	-1	-1	-1	-1	-1	-1	-1	-1	-1	-1	-1	-1	-1	-1	-1	5.672	0.114	0.135	0.131	5.643	0.104	0.104	5.541	0.101	0.1	0.237	5.401	0.115	0.114	5.555	0.11	0.11	5.363	0.123	0.108	5.379	0.108	0.108	5.573	0.183	0.963	6.1	0.339	0.287	0.286	0.315	0.28	0.281	0.305	0.281	0.292	0.286	0.286	0.294	0.281	-1	0.147	5.667	1.167	0.122	0.123	0.361	0.136	0.129	5.79	6.037	0.604	0.114	0.103	0.105	0.102	5.501	5.884	0.338	0.341	5.695	0.13	0.131	5.803	0.197	0.189	0.285	5.63	0.241	0.733	0.346	0.346	0.344	5.459	0.109	0.094	0.168	0.6	0.15	0.109	0.095	5.933	5.825	0.179	5.717	0.134	0.124	0.124	0.119	11.056	5.628	5.507	0.189	0.243	0.521	0.667	5.755	5.47	1.962	0.108	5.551	5.441	5.587	0.361	5.573	5.63	7.694	5.462	5.554	11.294	5.633	5.731	6.203	5.942	7.66	5.706	5.655	5.474	5.813	5.879	5.922	5.696	5.701	5.504	5.38	5.501	0.465	5.767	5.593	5.946	5.484	0.739	5.489	5.375	5.874	0.891	5.545	1.041	5.381	5.78	5.479	5.674	0.193	0.219	0.219	0.19	0.21	0.2	0.19	0.189	0.19	0.189	0.19	0.124	0.186	0.189	0.19	5.616	7.519	0.118	0.117	7.728	0.141	2.577	0.145	0.196	0.122	5.715	0.121	2.697	0.12	0.115	7.74	5.217	0.073	5.762	0.158	0.131	7.751	0.139	0.144	5.659	0.106	7.511	0.115	7.706	0.115	2.631	0.115	0.105	7.743	0.142	0.143	5.708	0.242	0.117	0.116	0.113	0.249	0.113	0.114	0.137	0.112	0.146	0.135	0.115	0.762	0.134	0.129	0.115	0.115	0.22	0.139	0.112	0.133	0.114	0.115	0.112	0.113	2.593	0.156	0.156	5.499	0.258	0.156	0.155	0.434	7.588	5.659	0.151	0.152	0.134	0.118	7.719	2.244	9.758	7.565	7.583	7.578	5.512	0.131	0.147	0.122	0.122	2.634	2.57	0.123	0.137	-1	-1	-1	-1	12.735	0.414	2.548	5.674	5.666	5.288	5.497	5.489	0.233	0.216	5.519	0.231	0.654	5.525	0.138	5.484	0.108	0.109	5.836	5.502	0.113	0.114	5.477	5.675	5.7	5.489	0.144	0.519	0.486	0.343	5.533	0.125	6.73	5.502	0.289	0.27	6.479	0.113	0.511	0.117	0.111	0.146	0.844	0.13	5.493	0.349	5.626	5.495	0.496	5.484	0.119	0.111	5.813	0.266	0.273	5.509	0.129	5.661	0.169	5.677	5.879	0.437	5.786	0.324	0.172	2.763	5.635	0.478	0.252	0.126	5.708	6.392	0.363	6.096	0.428	9.068	0.403	5.923	0.36	6.042	0.366	0.891	0.348	5.436	5.541	5.838	0.109	5.501	5.655	6.1	0.672	5.501	-1	0.19	-1	5.733	5.65	5.533	0.572	5.477	0.103	5.5	0.226	5.638	9.898	5.494	0.135	5.891	0.4	5.496	0.127	5.712	0.124	5.609	5.595	0.319	0.238	0.253	0.233	5.629	5.534	5.458	5.69	6.942	6.659	5.712	5.489	5.577	5.779	5.485	-1	5.722	5.5	6.348	0.527	0.595	0.512	0.637	5.957	7.889	5.576	5.695	2.534	5.566	5.513	5.592	0.592	1.661	1.246	5.771	0.875	5.755	5.532	5.649	5.486	5.493	5.727	5.499	5.504	5.504	5.598	6.407	5.491	5.599	5.877	5.521	6.136	0.149	6.581	5.836	5.823	-1	5.825	9.509	0.277	6.531	6.027	5.962	1.692	6.102	0.127	0.127	5.671	5.719	0.128	0.129	8.27	0.436	5.819	5.671	5.708	6.439	5.659	5.701	0.703	5.905	5.837	0.106	0.591	6.176	1.166	5.779	-1	-1	-1	-1	-1	-1	-1	-1	-1	-1	-1	-1	0.78	0.622	0.581	0.581	0.571	0.875	0.584	0.568	5.891	15.912	0.61	6.048	6.842	6.159	5.942	1.161	0.934	5.791	5.881	5.749	0.126	0.119	5.645	0.133	0.158	0.21	0.105	2.52	5.599	0.153	5.737	0.154	5.824	5.666	0.741	5.731	5.629	0.498	0.503	1.297	5.643	0.722	0.244	0.241	5.731	0.303	0.461	0.241	4.0	8.533	6.026	0.294	0.301	5.842	0.206	0.181	0.181	5.748	0.359	0.365	0.338	0.329	0.363	0.336	0.319	5.902	5.639	0.164	5.981	5.626	0.16	5.624	0.164	5.497	0.166	5.882	0.169	0.862	8.642	5.757	5.757	5.779	5.841	5.639	6.586	0.943	5.502	5.625	0.662	0.562	0.144	0.145	0.144	0.163	0.146	0.145	0.145	0.143	0.145	0.146	0.146	0.145	0.144	0.144	0.144	0.168	0.143	0.144	0.147	0.143	0.143	0.144	0.145	0.143	0.147	0.143	0.144	0.143	0.144	0.144	0.147	0.143	0.153	0.144	0.146	0.144	0.143	0.143	0.142	0.143	0.17	0.149	0.144	0.152	0.154	0.16	0.174	0.188	0.143	0.143	0.144	0.146	0.144	0.143	0.144	0.144	0.143	0.144	0.143	0.144	0.144	0.144	0.143	5.675	0.378	0.128	0.128	0.13	0.142	0.14	0.183	0.129	0.131	0.127	0.14	0.15	0.13	0.136	0.13	5.96	0.129	0.128	0.129	0.127	0.137	0.141	0.128	0.129	0.171	0.128	0.13	0.13	0.127	0.13	5.881	0.381	0.127	0.131	0.126	0.126	0.125	0.135	0.167	0.127	0.127	0.136	0.18	0.126	0.126	0.128	5.512	0.119	9.05	5.164	0.135	7.99	3.122	0.128	0.13	0.128	-1	0.259	0.265	0.117	0.26	0.262	0.939	5.587	4.018	0.378	0.181	1.209	5.571	0.137	0.144	0.144	0.567	0.289	0.172	0.582	0.266	0.914	5.66	0.129	5.552	0.146	5.663	0.248	0.129	0.137	5.752	5.925	5.793	5.77	5.962	5.452	0.128	0.127	0.262	0.142	5.911	0.148	0.766	5.671	0.563	0.128	0.601	5.587	5.714	5.638	5.574	1.441	5.529	0.574	5.626	0.548	5.651	5.733	7.881	5.576	5.589	0.773	7.714	5.754	5.714	5.535	5.684	5.712	5.623	5.8	5.558	0.738	5.57	5.568	5.841	0.48	5.584	5.578	5.7	5.571	5.602	5.968	5.574	5.395	6.661	5.573	6.735	5.687	0.272	5.638	0.411	0.802	-1	6.448	0.249	0.516	0.195	0.274	0.266	0.213	0.408	0.57	0.421	0.397	0.649	0.222	0.212	0.265	12.046	0.476	0.472	0.471	6.397	1.144	1.149	1.121	1.139	7.531	6.417	1.044	5.719	0.684	0.21	5.866	5.667	0.202	7.307	5.841	5.801	6.082	0.747	8.447	5.753	6.304	5.8	0.599	0.915	8.068	0.494	0.564	5.838	5.736	11.296	-1	4.578	0.574	6.018	5.693	0.121	0.132	0.111	11.27	2.187	2.403	5.518	0.475	5.389	1.257	5.467	0.253	3.249	0.257	0.328	0.489	5.543	5.428	5.601	5.676	10.616	0.116	0.124	0.116	0.116	5.655	0.106	5.859	0.208	0.361	0.206	0.224	0.207	0.217	0.207	0.229	2.114	0.216	0.206	0.236	5.728	0.11	0.105	0.575	0.126	0.118	0.128	0.118	5.536	0.102	0.109	5.573	0.101	0.102	5.513	0.101	5.508	0.115	0.793	5.474	0.109	0.114	0.108	0.119	5.976	5.512	0.193	0.185	5.538	0.496	0.214	5.493	0.213	5.496	0.218	5.698	0.235	5.508	0.309	0.205	5.732	6.378	1.117	1.247	5.686	5.494	5.67	5.513	0.114	5.642	0.104	5.509	5.3	6.311	0.605	0.111	5.764	0.222	6.208	5.466	0.579	5.531	0.963	5.512	5.626	5.518	5.509	0.552	5.639	5.478	5.642	4.575	5.72	0.531	5.508	5.491	5.503	5.487	0.737	5.696	6.947	5.661	5.624	5.669	5.482	6.225	5.725	0.221	0.224	1.263	0.99	0.235	0.236	8.279	0.37	6.598	0.628	0.64	5.103	0.664	0.613	0.629	0.229	0.672	5.591	0.82	0.106	0.102	6.177	0.49	5.779	6.173	5.893	5.848	2.957	5.778	6.12	8.02	6.265	6.013	0.731	0.114	5.669	0.113	5.657	0.12	5.593	0.12	0.119	0.794	0.484	5.989	0.099	0.128	0.092	0.089	5.763	0.603	1.365	0.266	5.657	5.962	6.035	0.175	0.121	5.558	7.632	0.74	5.891	5.551	5.654	5.843	10.367	2.411	0.108	5.535	5.506	5.983	5.685	0.549	5.91	5.635	5.577	5.79	0.918	6.142	5.745	5.462	5.589	5.737	7.809	9.507	6.078	5.654	5.47	5.541	7.446	5.421	0.841	6.176	0.217	0.427	5.979	5.662	1.345	0.712	0.635	0.429	0.489	0.705	0.754	0.752	0.754	0.74	2.941	0.774	0.746	0.724	0.73	0.687	0.614	0.646	0.775	0.625	0.464	0.466	0.513	0.553	0.48	0.484	0.426	0.404	0.68	0.345	0.685	0.286	0.28	0.281	0.281	6.038	5.971	0.133	0.133	1.054	0.56	8.481	0.977	0.125	0.13	0.129	0.13	0.13	0.124	0.124	0.125	0.124	5.367	0.181	5.758	0.83	5.761	5.592	5.824	6.023	5.615	5.777	0.328	0.326	-1	5.727	6.332	-1	5.689	5.637	0.127	5.662	5.796	0.837	0.463	0.37	0.901	5.451	5.622	0.856	0.631	0.594	1.173	5.681	0.083	0.083	5.051	-1	9.828	0.881	0.249	2.384	8.994	0.263	0.341	0.262	5.741	5.994	5.95	0.664	5.971	0.249	0.344	6.725	0.223	5.753	5.814	0.237	6.4	4.188	5.9	5.764	6.149	5.8	5.937	7.884	5.957	5.823	5.749	5.582	0.859	5.861	0.134	0.133	7.51	0.137	7.832	0.314	6.226	0.654	0.984	5.749	0.179	0.534	0.171	5.934	1.406	0.602	0.169	0.222	5.781	5.398	0.846	0.16	0.16	5.773	6.054	0.157	6.216	0.79	0.8	5.819	5.724	0.143	0.896	6.369	5.708	6.052	7.184	5.631	0.992	6.282	5.692	0.766	5.885	0.838	0.782	6.502	6.106	5.741	5.95	5.783	1.09	0.91	6.019	5.761	0.195	0.2	6.34	6.898	6.681	5.743	0.264	5.567	5.588	7.464	8.877	9.018	0.304	6.492	0.7	0.638	6.188	0.375	6.736	0.768	1.045	5.825	9.207	6.759	1.788	1.752	5.95	5.499	0.142	0.136	5.397	0.258	0.392	0.13	5.878	0.143	0.149	6.328	5.704	0.144	5.7	6.015	5.568	5.923	5.699	5.619	6.07	0.269	0.291	1.389	5.851	7.801	5.621	3.686	8.741	10.398	8.992	3.174	8.158	8.372	-1	6.709	1.235	5.632	0.169	0.162	0.162	0.162	0.163	0.162	0.162	0.162	0.162	0.163	0.181	0.164	0.171	0.163	0.192	0.161	0.166	0.2	0.165	0.163	0.163	0.162	0.182	7.542	0.116	0.112	0.113	0.559	0.124	0.124	5.842	0.153	6.069	0.611	0.141	0.17	0.139	5.794	0.292	-1	0.252	5.565	5.52	0.124	0.123	5.618	0.307	0.31	7.592	5.873	-1	-1	7.646	8.099	0.628	0.141	0.294	-1	0.258	0.419	0.343	0.411	5.654	5.884	-1	5.781	5.748	5.839	5.44	5.683	5.526	9.779	5.964	5.836	5.959	5.737	5.646	1.149	5.567	0.636	5.708	5.84	6.597	5.971	6.263	0.124	0.124	0.144	0.471	0.127	0.128	5.822	0.151	0.135	5.612	0.151	0.317	0.147	0.727	0.119	0.118	5.831	0.133	0.45	0.134	0.198	0.14	0.397	5.543	0.141	0.136	0.124	0.124	0.124	0.124	5.541	5.705	1.454	0.135	0.124	5.432	5.448	0.182	5.843	0.229	5.941	5.656	-1	0.576	5.963	0.128	0.124	0.513	0.437	5.529	5.501	5.517	5.748	0.135	5.504	0.123	0.884	5.941	5.745	0.529	6.402	7.644	5.654	5.688	5.653	5.693	-1	5.42	5.825	5.542	5.571	5.503	5.518	5.507	6.102	5.654	0.627	5.95	7.214	-1	5.44	5.779	0.297	0.115	0.992	0.439	0.407	5.676	0.113	5.511	0.125	0.119	0.133	5.487	0.498	0.108	0.119	5.881	0.133	0.138	5.493	0.322	0.369	5.681	1.286	0.109	0.526	0.131	0.152	6.328	0.7	0.706	0.156	0.142	5.52	5.853	5.489	5.801	5.755	5.784	0.664	0.83	5.716	5.812	5.71	1.702	6.101	0.235	0.242	0.26	0.241	0.738	1.199	0.227	6.275	0.343	0.712	1.451	1.089	6.183	6.126	1.257	5.944	5.926	0.992	5.932	6.066	5.829	0.855	10.442	5.906	5.932	5.865	10.88	0.298	0.297	0.321	0.298	0.298	19.617	13.607	11.607	-1	5.816	1.115	5.942	0.291	6.027	5.995	6.304	5.979	6.397	1.229	5.901	5.894	0.924	6.318	0.392	0.193	0.193	0.192	0.192	0.191	0.197	0.22	0.194	0.193	0.201	0.222	6.628	5.936	5.893	0.34	0.361	0.3	0.171	1.24	5.899	0.168	6.409	0.195	0.793	8.409	5.719	5.859	6.06	0.838	7.895	0.681	8.127	1.47	6.562	6.283	0.162	5.556	0.271	5.577	0.322	1.175	0.843	6.471	0.226	0.211	0.677	0.228	6.887	1.233	0.228	6.351	6.042	5.947	5.935	9.445	0.451	0.107	0.108	0.108	0.107	0.107	0.107	0.109	0.107	0.108	0.108	0.108	0.109	0.107	0.108	0.108	0.108	0.109	0.107	0.108	0.107	0.108	0.109	0.108	0.107	0.108	0.108	0.109	0.108	0.107	0.108	0.114	0.107	0.107	0.108	0.109	0.108	0.107	0.107	0.101	0.109	0.102	0.108	0.107	0.105	0.102	0.109	0.108	0.123	0.108	0.125	0.102	0.108	0.101	0.108	0.108	0.108	0.108	0.108	0.108	0.109	0.108	0.125	0.132	0.109	0.108	0.108	0.101	0.108	0.108	0.107	0.108	0.108	0.12	0.107	0.108	0.328	0.111	0.108	0.108	0.108	0.109	0.107	0.107	0.107	0.102	0.123	0.107	0.111	0.108	0.107	0.108	0.123	0.108	0.108	0.108	0.108	0.119	0.132	0.107	0.2	0.129	0.108	0.108	0.108	0.108	0.108	0.107	0.108	0.109	0.107	0.109	0.118	0.131	0.109	0.108	0.108	0.109	0.108	0.108	0.107	0.108	0.108	0.109	0.107	0.107	0.108	0.108	0.108	0.108	0.108	0.107	0.108	0.101	0.107	0.108	0.123	0.108	0.108	0.108	0.108	0.108	0.109	0.109	0.108	0.108	0.136	0.109	0.107	0.107	0.108	0.108	0.107	0.108	0.108	0.107	0.109	0.109	0.108	0.108	0.108	0.108	0.107	0.107	0.107	0.108	0.109	0.113	0.108	0.108	0.107	0.107	0.108	0.108	0.108	0.108	0.107	0.107	0.109	0.108	0.126	0.108	0.115	0.107	0.108	0.108	0.108	0.109	0.102	0.109	5.516	0.105	0.192	0.113	0.098	0.097	5.642	0.21	0.123	0.136	0.107	0.153	0.214	0.108	0.108	0.129	0.134	0.136	0.117	0.109	0.215	0.116	0.107	0.11	0.108	0.116	0.107	0.109	0.106	0.11	0.128	0.117	0.106	0.77	0.1	0.1	5.575	0.089	0.09	0.811	0.098	0.098	7.615	0.225	0.189	0.701	0.146	0.147	5.54	0.092	5.517	0.109	0.458	0.091	0.609	0.476	0.097	0.126	0.096	0.096	0.097	0.096	0.096	0.114	0.096	5.564	0.104	0.104	0.133	1.03	5.722	0.123	0.12	0.639	0.64	0.202	0.127	0.108	0.102	5.994	0.566	5.508	0.102	0.161	0.275	0.106	0.115	0.104	0.105	0.106	0.153	5.426	0.257	0.268	5.405	0.189	-1	5.281	0.568	0.24	5.359	5.766	5.362	0.111	5.786	0.199	19.184	5.613	0.438	0.426	5.692	0.097	0.099	12.748	3.005	2.614	0.671	6.021	0.269	0.269	6.289	0.11	6.538	1.115	0.106	0.36	0.145	0.403	11.147	0.315	5.457	5.601	0.188	5.366	7.854	0.089	5.544	5.48	0.12	5.376	0.121	1.046	0.102	0.12	5.431	0.104	7.495	5.348	-1	5.59	6.873	5.704	5.4	4.074	5.378	5.422	0.105	0.651	0.1	0.485	5.559	5.79	0.192	5.674	0.09	-1	0.26	5.661	0.401	0.297	5.366	0.291	-1	1.249	5.334	0.463	5.612	5.523	5.491	5.517	6.354	5.493	0.327	6.533	5.422	-1	0.454	5.557	5.931	5.952	6.268	5.668	0.515	1.113	5.712	5.541	5.44	0.503	0.723	5.867	5.446	0.091	5.682	5.459	5.551	5.745	5.5	5.583	7.443	5.457	5.509	5.814	0.408	5.347	5.742	5.96	5.582	0.439	5.589	5.659	-1	0.694	5.535	5.569	5.542	0.372	5.513	5.492	5.482	5.774	5.74	5.511	5.478	5.637	0.592	0.618	0.462	5.833	5.949	1.04	-1	0.541	7.951	5.634	5.526	5.305	5.303	5.642	5.374	6.069	5.994	5.812	5.434	0.532	0.404	5.561	5.352	5.599	5.52	6.115	5.992	5.68	0.863	5.792	2.496	5.61	5.551	0.567	0.115	1.088	0.121	0.202	0.163	0.592	0.135	0.128	0.128	0.129	0.133	0.135	0.123	0.122	0.118	0.567	1.133	0.118	0.115	0.138	0.125	0.121	0.333	0.128	0.126	0.149	0.129	0.114	0.119	0.692	0.12	0.163	0.133	0.13	0.176	0.124	0.123	0.124	0.124	0.119	0.132	0.12	0.147	0.134	0.134	0.417	0.159	0.118	0.16	0.138	0.137	0.17	0.125	0.124	0.432	0.131	0.137	0.131	0.119	0.121	0.623	0.124	0.125	0.154	0.139	0.14	0.599	0.131	0.121	0.157	0.127	0.305	0.137	0.144	0.122	0.131	1.485	0.127	0.132	0.121	0.132	0.131	0.138	0.128	0.127	0.128	0.135	0.147	0.121	0.121	0.128	0.137	0.126	0.131	0.131	0.288	0.163	0.121	5.958	0.079	0.039	5.232	-1	0.296	5.379	1.588	0.976	0.989	0.039	0.06	0.042	1.12	0.047	0.883	0.94	12.557	11.956	1.322	0.114	0.854	0.207	0.205	0.793	4.386	15.762	0.731	0.664	1.021	0.081	0.682	1.106	0.343	0.688	0.704	0.065	0.824	0.86	2.727	0.816	0.644	5.212	17.868	0.81	0.785	1.171	0.676	0.668	0.968	0.674	0.732	0.687	0.079	0.663	0.663	0.7	0.659	0.896	0.055	0.656	0.734	0.702	0.671	0.667	0.693	5.366	0.191	0.205	0.481	0.968	1.336	0.192	0.565	0.539	0.192	0.928	0.237	0.187	0.188	0.201	0.19	0.856	0.19	0.319	0.586	0.661	1.032	1.259	0.746	0.225	0.559	0.194	0.195	0.649	0.53	0.517	0.735	0.396	0.195	0.515	0.768	0.188	0.191	0.191	0.929	0.513	0.775	0.19	5.932	0.652	5.304	0.033	0.032	0.034	0.03	0.038	0.031	0.12	0.061	0.089	5.467	0.151	0.052	0.034	0.031	0.032	0.031	0.031	0.031	0.037	0.057	0.094	0.032	0.06	0.212	0.221	0.06	0.033	0.055	0.081	0.032	12.415	0.468	0.549	0.473	0.448	0.482	0.48	0.476	0.484	0.454	0.459	0.44	0.473	0.458	0.479	0.472	5.224	5.332	5.314	5.449	0.469	0.228	0.21	0.542	0.508	0.515	0.504	0.502	0.483	0.49	0.479	0.469	0.463	0.462	0.474	0.471	0.466	0.472	0.456	0.208	0.214	0.482	0.209	0.523	0.493	5.436	0.246	0.448	0.188	5.578	0.223	0.221	0.222	0.222	0.221	0.232	0.222	0.221	0.221	0.242	0.222	0.222	0.236	0.221	0.222	0.222	0.222	0.221	0.221	0.224	0.222	0.223	0.221	0.244	0.226	5.347	0.092	0.091	0.091	5.476	0.735	0.062	0.158	0.064	0.065	0.775	5.753	0.06	0.082	0.068	0.056	0.06	3.717	14.473	2.264	0.062	0.058	0.07	0.069	1.803	0.055	0.285	5.353	5.623	0.255	0.21	0.256	0.17	0.178	0.17	0.263	0.211	0.17	0.17	0.171	0.171	0.209	0.211	0.22	0.211	0.21	5.287	0.057	0.057	0.755	0.065	0.058	0.058	5.337	0.094	0.094	0.094	0.094	0.094	0.094	0.094	0.265	0.041	0.042	5.366	0.088	0.086	0.083	5.521	0.091	6.448	0.584	0.651	0.315	0.082	0.082	5.219	0.686	0.016	0.428	0.099	0.062	0.063	0.28	0.057	0.047	0.047	5.3	0.043	0.044	0.042	0.045	0.04	0.044	0.042	0.042	0.044	0.043	0.041	0.043	0.06	0.042	0.048	0.046	0.045	0.042	0.043	5.731	0.308	0.256	5.579	1.271	0.12	0.096	5.394	0.101	0.099	0.097	5.566	0.088	0.089	0.365	5.358	0.103	7.348	0.042	0.069	0.044	5.284	0.051	0.048	5.722	0.197	0.167	0.17	0.169	5.352	0.033	5.455	0.025	0.028	0.026	0.027	5.324	0.096	0.066	0.074	5.61	5.32	0.067	0.093	5.419	0.096	0.094	0.094	5.274	0.05	0.06	0.04	0.335	0.119	0.085	0.095	4.512	0.125	0.135	5.145	0.035	0.018	0.018	0.015	0.014	5.339	0.057	0.049	0.048	0.528	17.307	0.169	0.188	0.169	5.341	0.092	5.41	0.069	5.253	0.023	0.09	5.326	0.092	0.089	0.104	5.465	0.03	0.03	0.225	0.023	0.025	0.022	5.604	0.625	5.226	0.045	6.711	5.392	0.173	0.088	5.268	0.058	0.058	5.346	0.05	0.046	0.72	0.128	5.317	0.083	0.974	0.661	5.341	0.015	5.362	0.123	0.105	5.403	0.088	7.569	0.086	5.321	0.015	0.322	0.224	5.335	0.062	5.212	0.044	5.348	0.054	5.358	0.058	5.369	0.174	6.576	0.177	0.162	0.175	0.175	0.175	0.053	5.499	0.281	0.095	0.66	0.202	0.461	0.098	0.185	0.188	0.277	0.095	0.098	0.094	0.097	0.475	0.155	0.161	5.688	0.392	5.281	0.056	0.056	5.745	0.317	0.347	5.358	0.091	0.34	0.077	0.287	0.073	0.361	0.06	15.225	0.118	0.378	0.085	0.085	0.375	0.021	5.494	0.079	0.082	5.323	0.082	6.107	0.304	0.393	5.245	0.022	5.254	0.058	0.057	5.365	0.06	5.385	0.049	5.294	0.059	5.396	0.113	0.118	5.287	0.05	5.399	0.104	0.104	5.594	0.08	0.5	0.368	0.297	0.341	0.232	0.353	0.082	5.302	0.086	5.172	0.015	5.198	5.334	0.11	0.11	0.11	0.11	0.11	0.11	0.11	0.11	0.11	0.13	0.11	0.11	0.13	0.12	0.11	5.221	0.017	0.032	0.018	0.019	0.027	0.019	0.017	0.018	0.018	1.121	0.191	5.306	0.079	0.081	0.08	0.083	0.081	0.082	0.08	0.081	0.081	0.091	0.087	5.296	0.083	5.244	0.022	5.271	0.085	0.083	0.081	0.086	17.066	0.081	5.281	0.978	0.051	5.277	0.211	0.06	0.095	5.268	0.101	0.059	-1	0.833	0.119	0.085	5.335	7.696	0.08	0.08	0.08	0.08	0.08	0.079	5.28	6.138	0.731	0.733	0.717	0.714	0.738	5.295	0.047	0.058	0.051	0.051	0.051	0.051	0.053	5.588	0.15	0.2	0.204	0.248	0.246	0.197	0.199	0.133	0.174	0.227	0.207	5.398	0.114	0.11	0.109	5.204	0.089	5.132	0.023	0.388	0.094	0.046	0.04	0.265	0.04	0.045	0.045	0.05	0.056	7.086	0.102	5.694	5.281	0.359	5.27	0.105	0.129	0.066	0.073	0.063	0.063	0.069	0.072	0.072	5.285	5.248	0.078	0.081	0.082	0.103	0.087	5.245	0.155	-1	-1	-1	-1	-1	-1	5.263	0.043	0.048	0.041	0.041	0.024	0.017	0.06	5.365	0.393	0.727	5.554	0.103	5.397	0.093	0.034	0.121	0.031	0.075	0.073	0.079	0.331	0.095	0.092	0.091	0.089	0.089	5.304	0.098	0.098	0.104	0.098	5.385	0.181	0.179	0.09	0.091	0.098	0.087	5.506	0.103	-1	3.667	5.298	0.377	0.058	5.277	0.144	0.08	0.092	0.063	0.059	0.058	5.475	0.096	0.091	0.093	0.092	5.281	0.058	5.339	0.145	0.111	0.084	0.112	5.537	0.45	5.22	0.198	0.241	5.188	0.283	5.384	0.093	0.104	0.37	0.085	0.099	0.075	5.508	6.043	0.216	0.121	0.132	0.096	6.075	0.117	0.12	0.093	0.092	5.301	0.147	0.114	0.702	0.118	0.14	0.178	5.258	7.416	5.369	0.199	0.187	0.176	0.179	0.594	0.239	5.669	5.424	5.262	5.323	0.09	0.1	0.188	0.104	0.094	6.393	0.2	5.774	0.142	5.683	0.111	0.102	0.239	5.78	5.273	5.286	0.057	0.057	0.133	6.39	0.924	0.583	-1	-1	-1	5.519	0.084	0.086	0.084	0.084	0.084	5.278	5.309	3.789	0.101	0.153	5.28	0.049	0.035	0.02	0.216	5.365	0.073	0.12	0.074	0.126	5.536	0.292	5.458	0.099	5.847	5.345	0.627	0.299	0.484	5.314	5.341	0.419	5.464	0.177	0.058	0.05	5.726	0.321	0.325	0.378	0.37	5.546	0.305	0.407	5.437	0.084	0.083	5.271	0.05	6.426	0.61	0.366	0.068	5.312	0.087	0.098	0.094	5.37	0.095	0.371	0.065	5.531	5.428	7.39	1.464	13.922	17.702	0.42	5.553	6.925	5.299	5.241	0.055	5.25	0.024	0.018	5.631	5.401	0.102	5.438	0.098	6.302	5.326	0.064	5.375	0.363	0.26	5.801	0.162	5.701	5.847	0.807	6.243	0.87	5.909	5.683	5.647	0.12	0.135	5.284	5.716	0.058	0.304	5.566	0.223	5.391	0.028	8.404	0.425	5.882	0.044	5.308	5.368	5.322	0.095	-1	5.347	0.092	0.092	0.372	5.292	0.049	0.298	5.402	5.326	0.057	0.057	0.057	5.363	0.048	0.195	0.344	5.531	0.1	0.081	5.321	0.098	0.09	5.27	6.227	0.049	0.034	5.371	0.09	0.081	5.366	5.458	0.275	0.131	5.397	0.082	0.082	5.49	0.372	5.176	5.168	5.586	0.082	10.7	5.754	0.222	0.222	0.352	0.082	0.082	0.393	5.425	0.082	0.097	5.322	0.101	0.095	5.639	0.083	0.081	5.501	5.296	5.906	0.307	0.083	0.081	5.343	0.082	0.361	0.082	0.092	7.578	0.2	5.487	0.082	0.082	5.382	0.082	0.082	5.332	0.168	5.573	0.094	0.082	0.376	5.338	0.081	0.081	5.315	0.081	0.081	5.279	5.416	0.082	0.084	0.304	0.082	0.081	5.594	0.081	0.081	5.23	5.442	0.108	6.134	5.884	6.234	5.678	6.198	5.692	5.715	5.874	5.812	0.929	5.926	6.119	6.073	6.151	6.124	6.238	5.857	6.214	0.979	5.902	5.202	6.035	6.058	6.405	6.11	1.093	1.109	6.101	6.098	5.244	6.177	1.009	5.351	0.352	0.081	0.097	5.498	0.081	0.084	5.355	0.087	0.082	6.003	5.404	0.089	0.087	5.441	0.099	5.334	0.041	0.024	0.314	0.081	6.019	5.875	5.896	-1	5.301	0.661	5.915	0.947	6.024	5.469	5.304	0.082	0.082	6.046	5.498	0.081	0.082	5.368	0.084	0.082	5.249	0.022	0.022	0.285	5.361	0.091	0.371	0.081	0.081	0.426	5.29	0.173	0.486	0.152	0.193	5.253	0.059	0.07	5.56	0.081	0.085	5.341	0.111	0.676	5.335	0.081	0.081	5.35	3.226	10.372	2.498	0.081	0.082	5.876	0.406	-1	5.308	0.082	0.081	5.348	0.081	0.082	7.45	0.515	5.457	0.163	5.364	0.082	0.081	5.418	5.486	6.037	5.457	0.089	0.082	7.433	1.567	1.116	5.296	0.062	5.31	0.103	0.082	5.705	5.353	0.081	0.081	5.329	0.082	0.082	5.379	0.083	0.083	5.342	0.105	0.096	5.407	0.082	0.082	5.362	0.082	0.101	0.399	0.092	0.095	0.393	0.082	0.081	0.4	0.082	0.082	5.376	0.134	0.118	5.324	0.307	0.082	0.081	5.388	0.934	5.266	2.25	-1	17.596	0.332	0.081	0.082	5.314	0.082	0.082	5.624	8.438	0.233	0.234	5.33	0.082	0.093	5.733	0.297	0.081	0.082	5.263	0.017	0.448	0.197	0.044	0.027	0.07	0.035	5.313	5.364	5.665	5.343	5.669	0.203	0.599	5.258	5.358	0.069	5.231	0.032	6.928	5.265	5.239	5.362	5.297	6.15	5.231	0.031	5.304	5.197	5.489	5.405	10.662	5.375	5.281	7.333	0.057	5.376	0.189	5.262	0.046	0.277	5.376	6.104	0.274	5.351	5.397	0.341	0.081	5.285	6.327	2.17	0.324	0.068	5.337	5.429	5.438	0.115	5.281	0.516	6.271	0.856	1.109	0.492	1.056	6.072	0.792	5.944	6.14	5.929	6.016	0.834	5.243	-1	0.317	5.343	5.376	5.384	0.433	5.349	5.452	0.036	5.215	0.034	5.347	0.154	6.69	5.331	5.28	0.283	5.357	0.851	5.467	5.36	5.554	5.394	5.3	5.548	0.308	0.112	6.53	0.053	5.337	0.462	-1	5.405	0.443	5.324	0.095	5.898	0.375	6.507	5.473	5.475	0.102	0.47	5.571	5.235	5.321	5.588	0.469	5.295	0.09	6.857	0.378	5.732	0.396	5.681	0.394	5.714	0.389	5.287	0.287	5.342	5.871	5.856	5.638	5.485	5.356	0.096	5.747	0.779	6.053	-1	6.948	0.295	5.435	0.299	5.275	5.385	5.351	0.057	5.643	5.545	-1	5.396	5.641	0.065	0.075	0.067	5.293	0.328	0.989	1.22	0.239	0.056	0.309	0.482	5.311	5.299	1.739	4.527	15.12	0.115	0.326	5.354	5.372	8.669	6.443	6.297	0.789	6.793	0.414	7.61	9.853	0.317	11.732	0.543	19.742	0.225	7.584	5.313	5.843	-1	5.295	5.326	7.411	0.43	5.469	7.375	6.387	5.313	5.484	9.977	5.581	5.341	0.385	6.334	0.558	5.319	0.684	5.43	5.243	5.572	0.346	0.31	7.296	0.322	5.256	17.459	3.198	0.544	0.677	5.48	0.581	0.446	5.903	5.446	5.322	5.423	5.262	5.272	5.508	5.227	5.426	5.621	5.519	5.312	5.305	0.579	2.439	5.344	7.532	5.576	5.698	5.532	0.412	5.33	0.411	5.514	5.402	0.907	5.382	5.489	9.726	5.279	5.292	5.463	5.327	5.315	5.405	5.472	5.432	0.332	5.407	5.762	0.337	5.928	7.922	5.341	0.7	5.305	0.303	5.45	5.248	5.332	0.545	5.956	5.445	0.289	5.652	5.281	5.177	5.556	0.191	5.246	0.493	5.268	5.627	0.324	5.364	5.296	5.327	0.314	5.269	5.444	5.803	0.786	5.444	0.213	5.513	5.542	5.374	5.498	5.382	0.432	7.493	5.391	0.521	0.779	5.468	5.306	0.375	5.518	0.342	5.324	11.146	7.343	0.3	5.376	5.654	5.55	5.426	5.317	5.257	5.313	5.437	5.576	5.161	5.42	0.39	5.444	0.192	5.258	0.46	5.306	5.645	6.382	0.422	5.809	-1	6.91	5.457	5.663	5.379	5.254	5.283	-1	5.372	5.37	5.351	5.285	0.273	5.293	5.377	0.353	5.357	5.622	5.339	5.266	5.63	5.48	5.298	5.24	5.54	0.338	5.35	5.213	5.396	-1	1.036	7.395	5.344	7.337	5.344	5.337	5.289	-1	5.458	5.393	5.327	5.34	5.491	5.358	5.294	5.552	5.323	5.256	0.43	5.296	0.276	15.538	5.249	5.397	5.335	5.675	5.226	5.167	5.495	5.373	5.425	5.274	2.8	5.268	5.319	5.499	5.62	5.24	5.344	5.538	5.363	5.532	0.607	0.283	5.369	0.343	-1	-1	5.552	6.287	0.283	5.59	5.409	5.327	5.903	5.459	5.264	5.401	5.354	5.396	9.538	5.748	5.42	5.288	5.328	5.372	0.381	5.29	5.367	5.478	0.511	0.291	-1	6.984	0.438	5.407	5.273	8.318	7.407	5.317	5.35	5.598	0.224	5.349	5.389	5.273	5.357	5.363	0.405	5.579	5.535	5.429	0.771	5.376	5.329	5.201	5.371	5.449	5.361	7.52	5.425	5.721	5.294	5.842	5.458	7.521	5.251	5.783	0.65	5.519	5.432	6.621	5.45	5.819	5.291	5.272	5.339	5.278	5.236	5.692	2.709	5.403	5.352	5.3	-1	-1	7.813	5.986	5.495	5.338	6.087	0.416	5.347	5.225	5.323	5.365	5.49	6.355	5.62	5.284	6.219	5.325	5.35	5.522	5.31	5.404	0.349	5.333	-1	5.279	5.232	5.411	5.242	5.26	5.27	5.452	5.657	5.348	5.364	6.432	2.738	8.127	5.598	18.996	0.308	7.274	-1	0.334	-1	5.428	0.375	6.195	0.758	5.478	5.284	7.604	0.147	0.309	-1	5.352	0.303	5.232	5.318	5.327	5.379	5.482	5.775	5.39	0.439	5.3	0.991	-1	5.365	5.595	5.355	5.506	5.279	0.769	5.544	5.584	0.338	5.382	5.328	5.265	5.296	5.226	5.48	5.342	5.228	5.351	0.316	5.444	5.447	5.314	5.842	5.555	0.365	5.498	0.198	5.416	5.395	5.291	5.217	0.25	5.339	0.264	5.224	0.298	5.481	5.471	5.695	5.339	5.349	5.274	5.603	5.541	-1	7.936	11.996	5.242	-1	5.259	5.399	5.581	5.423	5.278	5.302	5.441	5.192	5.208	0.442	5.338	5.293	0.475	5.784	5.452	5.613	0.841	5.392	0.3	0.886	0.595	-1	5.573	9.053	0.929	-1	0.578	6.148	6.726	1.396	6.113	6.094	0.96	5.9	5.935	6.185	-1	5.756	1.339	8.069	5.317	5.345	5.639	8.61	5.9	6.508	6.182	0.637	5.871	6.356	0.18	5.634	0.199	5.877	5.437	5.433	5.306	6.046	5.934	5.816	6.439	5.62	3.071	0.671	7.112	6.399	5.736	5.736	6.163	0.68	5.546	5.499	5.445	5.574	5.51	6.908	5.843	6.342	6.137	6.691	5.493	5.742	5.631	5.694	0.725	8.538	0.506	2.884	6.019	8.266	-1	5.8	0.433	5.463	5.532	5.92	5.349	0.685	5.73	1.663	5.633	5.943	1.594	5.793	5.411	5.623	5.541	6.886	0.87	6.828	5.341	5.689	5.893	5.534	5.359	6.838	5.435	0.688	5.906	6.549	5.578	0.423	0.129	11.838	1.307	0.146	5.637	5.587	6.154	10.229	5.306	0.114	5.653	6.169	6.251	5.502	5.506	5.852	5.824	6.008	0.91	5.464	5.799	3.261	5.941	5.646	1.482	9.726	1.031	0.943	5.297	5.272	3.413	5.546	5.343	6.479	6.022	7.45	0.438	5.176	5.29	5.255	5.509	5.53	5.815	5.122	5.321	0.042	5.309	0.311	0.069	5.196	5.402	5.323	0.445	5.199	5.293	5.258	5.482	6.022	5.289	5.176	0.063	5.366	5.266	5.772	5.255	-1	0.301	5.298	6.58	0.305	5.72	5.703	-1	-1	0.332	5.206	-1	5.238	0.077	0.315	5.313	0.255	5.447	5.248	5.456	5.276	7.301	5.325	5.286	0.069	0.075	5.185	0.037	5.283	5.654	10.528	1.91	0.283	5.299	5.327	5.247	5.289	0.246	0.206	5.241	0.082	5.726	5.249	0.225	5.313	0.588	0.209	5.26	5.386	5.27	5.239	5.411	0.327	0.072	5.447	5.244	5.314	0.172	5.48	5.238	0.314	7.381	5.301	0.272	7.277	5.354	0.48	5.28	0.353	0.073	0.039	6.06	5.341	5.235	6.021	0.635	0.706	0.619	5.357	5.586	0.083	6.172	0.245	5.325	5.206	5.302	5.293	5.341	0.063	5.29	5.38	6.676	5.231	0.047	5.26	5.326	5.404	0.106	6.587	1.299	7.488	0.768	0.488	5.133	6.44	0.885	5.261	5.243	5.329	5.259	2.703	6.007	10.191	5.177	5.398	5.306	0.138	5.268	0.137	5.924	6.366	0.788	5.323	13.014	1.115	5.478	0.045	5.61	0.444	0.576	5.282	0.133	0.327	5.377	5.277	0.239	5.273	5.912	0.212	0.199	5.419	5.286	6.643	5.956	5.387	6.472	-1	0.495	5.277	5.399	8.245	5.364	7.503	5.449	5.292	0.304	5.43	5.981	6.003	0.254	0.255	5.667	0.239	0.89	0.144	0.133	0.132	15.34	0.183	0.145	0.168	0.63	0.941	6.059	8.295	0.098	5.269	0.097	0.097	0.097	0.097	0.113	0.097	0.097	0.097	0.097	0.097	0.101	0.097	0.097	0.097	0.097	0.097	0.097	0.097	0.097	0.099	0.098	0.097	7.076	0.139	0.952	0.072	0.429	5.322	0.218	5.41	0.056	0.042	7.392	0.048	5.581	5.315	0.265	5.206	8.048	0.212	0.223	0.21	0.215	0.222	0.211	0.211	0.212	0.232	0.24	0.211	0.213	0.215	0.214	0.215	1.009	0.274	0.274	0.277	0.438	4.028	0.734	6.164	5.889	5.296	5.625	1.022	0.121	1.013	0.121	0.11	0.108	1.027	0.111	0.108	0.109	5.971	0.215	0.108	1.03	0.11	1.019	1.017	0.11	0.108	0.109	0.109	5.935	5.726	5.491	0.122	0.123	5.728	5.893	0.355	0.187	0.956	0.369	0.35	5.521	5.53	5.885	5.461	0.783	0.415	0.315	0.388	6.508	0.204	0.242	0.201	0.181	5.35	6.603	0.785	0.828	0.789	0.841	0.277	5.628	0.898	6.228	1.024	5.752	4.218	0.762	5.756	8.491	5.374	0.134	5.337	0.532	1.076	0.144	0.161	5.472	0.103	0.513	0.327	0.111	0.119	0.114	0.115	0.157	0.117	0.684	0.561	2.572	5.503	6.286	0.491	5.47	5.206	5.364	5.467	5.526	0.503	0.142	0.122	0.118	0.119	0.118	0.118	0.121	0.115	0.396	0.141	0.201	0.134	0.135	0.15	0.125	0.128	0.121	0.129	0.752	5.267	0.084	0.06	0.063	0.068	0.062	0.053	0.053	0.052	7.815	0.303	5.322	0.093	0.162	0.202	0.023	0.021	0.015	5.467	0.08	0.081	0.081	0.088	0.089	0.279	0.081	0.081	0.081	0.081	0.081	0.238	5.485	0.381	0.09	0.094	0.089	0.1	0.09	5.921	0.108	5.312	0.194	0.059	0.068	7.904	0.572	0.34	0.423	2.815	0.478	0.412	0.413	2.716	0.514	0.32	0.325	8.356	0.458	0.369	0.367	8.026	0.372	0.322	0.417	5.418	0.156	0.129	0.056	5.3	0.148	0.056	0.118	5.3	0.055	0.141	0.061	7.926	0.511	0.404	0.383	10.033	0.574	0.329	0.447	5.303	0.054	0.119	0.083	6.075	5.431	0.19	5.719	0.543	0.364	0.093	5.223	0.051	5.59	5.331	0.081	5.402	0.078	0.386	0.107	5.243	0.038	5.676	5.333	0.057	0.285	0.653	5.484	5.369	0.085	5.479	0.203	5.416	5.356	0.062	5.335	0.323	5.468	5.229	5.706	0.278	0.248	5.423	5.289	5.28	6.607	3.736	6.915	5.307	5.238	5.287	8.224	5.634	8.85	5.271	5.269	5.605	5.409	2.709	3.657	5.315	6.221	5.391	5.577	0.249	5.285	5.628	5.485	0.317	8.45	9.098	5.262	8.747	8.233	0.255	5.248	2.029	5.368	8.644	6.317	5.347	5.265	6.423	5.85	0.411	5.566	5.505	5.397	5.44	5.328	6.135	5.634	0.641	5.649	-1	7.948	5.673	9.6	2.172	5.402	6.486	5.245	6.709	6.777	
2.13	0.262	0.273	0.251	0.254	0.427	0.652	0.642	0.439	0.72	0.425	0.581	1.95	1.363	0.708	0.821	0.859	0.74	0.369	0.197	0.183	0.741	0.173	0.173	0.35	0.172	0.171	0.17	0.717	0.258	0.244	1.329	0.344	0.319	7.657	1.428	0.573	0.615	0.524	0.554	1.569	3.833	0.554	0.516	0.996	0.208	0.2	0.204	0.704	0.394	0.215	0.185	0.747	0.379	0.479	0.176	0.37	0.18	0.421	0.195	1.034	2.562	0.556	0.541	0.424	0.485	5.434	1.626	0.579	0.983	0.459	0.324	0.54	0.816	0.724	0.567	0.88	0.501	0.365	0.515	0.87	0.657	0.797	0.499	0.583	0.317	1.204	0.182	0.18	0.178	0.37	0.182	-1	0.912	1.942	4.74	0.203	1.976	2.65	0.19	0.197	-1	-1	0.603	0.42	0.382	0.511	0.328	0.393	0.197	0.199	0.196	0.437	0.364	0.707	0.363	0.787	0.56	0.52	0.536	0.371	2.035	0.488	0.163	0.163	0.357	0.177	0.176	0.177	0.883	0.204	0.202	0.659	-1	0.166	-1	0.488	0.68	0.299	0.762	1.655	0.422	0.177	0.177	0.312	0.438	0.181	0.177	0.643	0.486	0.468	-1	0.324	0.519	0.485	0.496	0.809	9.194	0.502	2.413	0.653	0.649	0.332	0.675	0.211	0.211	0.684	0.571	0.209	0.212	0.417	0.677	0.281	0.449	0.513	1.134	0.596	1.064	0.68	1.013	0.445	0.636	1.326	0.38	1.176	0.618	0.404	0.907	0.886	0.845	0.594	0.592	0.592	0.704	0.864	0.669	0.575	0.783	-1	0.749	0.488	-1	0.574	0.432	0.589	0.868	0.384	0.59	0.59	3.85	0.932	0.2	0.202	0.418	0.211	1.212	0.818	1.026	-1	-1	-1	-1	-1	-1	-1	-1	-1	-1	-1	18.862	0.035	0.065	0.033	12.04	0.336	0.111	0.072	11.693	0.74	0.034	0.034	12.313	0.034	0.048	0.053	0.081	0.034	0.036	0.081	0.033	0.079	0.053	0.033	0.034	12.41	0.367	0.035	0.059	0.033	0.049	0.034	0.034	0.13	0.096	0.036	0.133	0.033	0.042	0.034	0.035	0.071	0.058	0.052	12.174	0.052	0.035	0.034	11.784	0.992	0.034	0.039	0.034	0.034	0.034	0.037	0.033	0.033	0.034	0.034	0.034	0.033	0.034	0.034	11.842	0.808	0.036	0.035	0.039	0.034	11.988	0.549	0.034	0.035	0.049	0.067	0.095	0.034	0.034	0.145	0.091	0.034	0.092	0.034	0.034	0.034	0.034	0.078	12.456	12.721	13.419	12.741	12.268	0.742	0.08	0.034	10.74	1.019	0.034	0.034	19.818	0.037	0.05	0.055	0.035	0.072	0.132	0.048	11.299	0.705	0.085	0.083	0.035	0.081	0.098	0.047	0.033	0.037	0.034	0.055	0.033	0.118	0.042	0.071	0.036	0.034	0.035	0.034	0.034	0.034	0.034	0.113	0.062	0.036	0.034	0.049	0.05	0.12	0.033	0.139	0.034	0.036	0.033	0.22	0.034	0.035	0.034	0.035	0.034	0.076	0.036	0.052	0.095	0.131	0.035	11.891	0.288	0.043	0.077	0.09	0.033	0.1	0.158	0.044	0.034	0.033	0.034	12.146	0.469	0.033	0.033	0.034	12.426	12.15	12.321	11.976	1.251	0.04	0.034	12.202	0.93	11.471	1.082	11.99	12.405	0.841	0.034	11.621	13.591	13.068	0.035	12.157	0.585	0.036	0.129	11.607	12.692	0.688	0.034	0.033	-1	14.843	0.446	0.034	0.034	10.96	12.545	12.308	9.89	0.7	0.034	10.172	9.938	0.257	8.262	8.911	8.257	0.037	0.034	0.061	0.034	7.227	6.925	6.691	6.835	0.307	6.296	-1	0.185	0.097	-1	-1	0.183	-1	0.186	-1	-1	0.184	-1	-1	0.184	0.105	-1	0.184	0.097	-1	0.211	0.098	-1	-1	-1	0.19	0.097	0.096	-1	0.185	0.097	0.096	-1	0.2	0.103	0.102	-1	0.2	-1	0.272	-1	0.184	-1	0.187	0.098	-1	0.215	-1	-1	0.271	0.404	0.642	0.236	0.072	0.249	0.316	0.119	0.098	0.098	0.1	0.06	0.098	0.098	0.098	0.098	0.099	0.098	0.098	0.098	0.098	0.098	0.099	0.098	0.408	0.239	0.102	0.097	0.094	0.294	0.103	0.101	0.302	0.076	0.075	0.268	0.066	0.067	0.383	0.069	0.313	0.091	0.09	4.149	1.363	0.244	0.207	0.3	0.073	0.226	0.438	0.178	0.446	0.102	0.24	0.115	0.073	0.22	0.126	0.126	0.126	0.606	0.111	0.031	-1	0.272	0.222	0.446	0.748	4.73	0.424	-1	0.163	0.102	0.317	0.365	0.181	0.19	0.281	0.218	0.313	0.314	0.69	0.161	0.351	0.323	0.436	0.437	0.541	-1	-1	19.119	0.482	0.327	0.304	0.621	0.402	0.636	0.206	0.205	0.2	0.202	0.201	0.668	0.271	1.435	0.293	0.58	0.828	0.488	0.428	0.747	0.399	2.624	0.578	0.567	2.682	0.147	0.146	0.146	0.15	5.101	0.295	0.303	0.476	0.151	0.157	0.158	0.153	0.152	0.161	0.303	0.191	0.573	0.158	0.157	0.16	0.154	0.161	0.147	1.298	0.48	0.526	0.171	5.183	0.151	0.145	0.145	0.161	0.177	0.155	0.151	0.149	0.145	0.15	0.158	0.859	0.2	0.4	0.23	0.2	0.199	0.199	0.214	0.2	0.199	3.107	0.674	1.312	0.207	0.594	0.217	0.196	2.69	0.511	0.551	0.475	0.27	0.286	0.287	0.274	0.471	0.197	0.281	0.278	0.277	0.634	0.197	0.287	0.207	0.214	0.836	2.648	0.203	2.792	0.188	7.292	0.25	0.215	0.271	0.276	2.74	0.165	3.129	0.224	2.171	0.368	0.638	0.408	0.4	0.387	0.201	0.692	4.948	0.727	0.198	3.195	0.195	0.511	0.181	0.181	0.181	2.525	1.068	0.591	0.641	2.754	0.169	0.175	2.697	0.363	0.598	0.623	3.011	0.833	2.63	2.966	2.866	2.838	0.375	0.925	0.527	0.598	0.202	0.909	0.49	0.164	0.483	0.756	0.996	0.531	3.048	0.619	2.512	0.171	0.677	2.778	5.199	0.764	1.075	2.853	0.224	2.546	3.043	3.307	0.19	0.735	0.863	0.655	15.662	0.228	0.875	3.018	0.206	0.969	1.368	0.629	0.653	2.814	0.222	0.596	0.213	3.036	0.248	2.832	0.731	0.194	2.842	2.842	-1	1.146	0.346	0.829	0.442	2.541	0.839	2.916	10.281	0.323	0.713	2.786	0.575	5.225	3.306	0.572	2.802	0.607	2.702	1.013	2.915	2.923	0.534	3.787	10.13	6.801	2.786	2.774	0.648	0.846	-1	0.611	0.573	0.571	2.983	7.301	2.804	0.741	2.938	3.941	0.595	2.763	2.811	2.705	0.563	0.666	0.46	2.716	0.503	-1	1.56	0.776	1.682	0.57	0.819	3.093	0.838	-1	5.533	0.64	0.617	1.705	2.758	0.782	0.716	-1	2.828	5.132	0.509	1.097	-1	-1	-1	-1	-1	-1	-1	-1	-1	-1	-1	-1	-1	-1	-1	-1	-1	-1	-1	-1	-1	-1	-1	-1	-1	-1	-1	-1	-1	-1	0.9	0.595	0.134	0.137	0.339	0.142	0.137	0.272	0.362	0.812	0.301	0.716	0.224	0.227	0.748	0.885	3.949	0.617	1.034	0.72	0.724	0.188	0.187	0.738	0.186	0.936	1.171	0.906	1.061	2.533	0.384	0.445	0.435	0.435	1.74	0.207	0.206	0.77	1.183	0.208	0.915	1.193	0.208	0.938	0.593	1.397	1.104	0.557	0.872	0.827	0.955	1.248	0.753	1.188	0.481	0.66	1.167	0.376	1.294	0.753	0.696	0.718	0.58	0.189	0.727	0.207	0.884	0.519	0.846	0.258	0.169	0.713	-1	0.708	0.511	0.75	0.665	0.717	0.425	1.204	0.542	1.04	0.571	6.69	0.393	0.81	0.683	0.487	0.496	0.784	0.432	0.42	1.222	0.208	0.733	0.975	0.432	0.947	3.372	3.047	3.166	3.088	6.108	2.031	0.619	0.856	0.687	0.689	6.777	0.692	0.667	0.755	0.718	0.521	1.25	0.535	0.56	0.512	1.173	0.582	1.23	0.704	0.515	0.853	0.693	0.651	0.546	0.637	1.109	0.667	0.54	0.553	0.727	0.831	1.585	0.479	0.729	0.442	1.127	0.115	0.115	0.708	0.714	0.628	0.208	0.208	0.624	0.207	0.207	-1	0.52	0.504	0.664	1.155	0.736	0.684	1.791	0.442	0.526	0.442	0.437	0.479	-1	-1	-1	-1	-1	-1	-1	-1	-1	-1	-1	-1	-1	-1	-1	-1	-1	-1	-1	-1	-1	-1	-1	-1	-1	-1	0.764	0.166	0.167	0.172	0.677	0.167	0.167	0.642	0.161	0.159	0.299	0.351	0.166	0.165	0.367	0.168	0.172	0.357	0.166	0.166	0.379	0.206	0.172	0.525	0.164	0.31	1.212	0.405	0.419	0.579	0.424	0.417	0.442	0.471	0.514	0.479	0.449	0.437	0.423	0.426	0.835	-1	0.714	1.232	0.17	0.169	0.502	0.183	0.176	0.495	0.979	0.529	0.172	0.17	0.172	0.171	0.482	0.926	0.388	0.387	0.554	0.202	0.202	0.785	0.309	0.305	0.463	0.674	0.339	0.75	0.393	0.392	0.39	0.479	0.167	0.152	0.209	0.457	0.21	0.167	0.151	0.965	0.784	0.224	0.663	0.176	0.186	0.186	0.177	1.253	0.467	0.544	0.309	0.36	0.464	0.659	0.766	0.52	2.209	0.155	0.479	0.463	0.56	0.443	0.576	0.666	2.078	0.476	0.556	7.815	0.657	0.703	1.578	0.928	2.672	0.57	0.994	0.545	0.683	-1	0.852	0.468	0.834	0.544	0.414	0.683	0.429	0.722	0.679	0.659	0.515	0.738	0.492	0.557	0.71	0.854	0.579	1.051	0.342	0.746	0.468	0.71	0.248	0.25	0.25	0.25	0.251	0.25	0.249	0.25	0.249	0.249	0.25	0.25	0.251	0.25	0.249	0.77	0.432	0.174	0.174	0.566	0.193	0.565	0.192	0.191	0.187	0.574	0.193	0.719	0.184	0.181	0.745	0.265	0.078	0.932	0.242	0.213	0.754	0.197	0.202	0.502	0.171	0.493	0.175	0.531	0.179	0.492	0.16	0.16	0.75	0.188	0.204	0.865	0.35	0.184	0.188	0.179	0.348	0.176	0.185	0.18	0.179	0.189	0.182	0.185	0.877	0.18	0.184	0.181	0.187	0.348	0.179	0.179	0.188	0.188	0.184	0.176	0.18	0.566	0.219	0.219	0.569	0.237	0.22	0.22	1.701	0.563	0.735	0.226	0.23	0.19	0.191	0.754	2.952	0.884	0.584	0.597	0.624	0.536	0.21	0.186	0.183	0.185	0.558	0.604	0.193	0.192	-1	-1	-1	-1	5.728	0.59	0.555	0.545	0.586	0.767	0.536	0.509	0.325	0.333	0.529	0.346	0.845	0.536	0.213	0.71	0.178	0.177	0.964	0.533	0.172	0.172	0.512	0.756	0.597	0.557	0.205	0.514	0.545	0.56	0.57	0.196	1.574	0.563	0.399	0.417	1.5	0.184	0.519	0.174	0.174	0.174	0.934	0.196	0.555	0.577	0.743	0.711	0.556	0.523	0.175	0.175	0.886	0.399	0.395	-1	18.722	0.551	0.185	0.743	1.091	0.551	0.895	0.392	0.235	2.723	0.832	0.529	0.361	0.195	0.539	1.054	0.362	0.611	0.271	0.601	0.25	0.607	0.301	0.788	0.246	0.626	0.37	0.435	0.565	0.985	0.173	0.592	0.745	1.033	0.69	0.572	-1	-1	-1	0.545	0.772	0.458	0.891	0.514	0.17	0.523	0.364	0.683	7.165	0.583	0.184	1.063	0.527	0.586	0.183	0.569	0.189	0.643	0.689	0.429	0.358	0.355	0.39	0.604	0.628	0.516	0.802	1.612	1.872	0.751	0.572	0.596	1.285	0.498	0.411	0.722	0.513	1.432	0.663	0.587	0.549	0.687	1.034	2.844	0.607	0.589	3.134	0.612	0.546	0.607	0.59	1.739	1.259	0.682	0.913	1.401	0.552	0.683	0.628	0.545	0.917	0.534	0.558	0.51	0.655	1.403	0.547	0.573	0.87	0.611	1.056	0.209	1.333	0.968	0.602	-1	0.715	0.562	0.382	1.302	1.896	0.63	1.098	0.758	0.192	0.192	0.759	0.601	0.186	0.186	2.897	1.192	0.729	0.746	0.747	1.467	0.717	0.731	2.746	0.913	0.776	0.168	0.662	1.494	1.487	0.872	-1	-1	-1	-1	-1	-1	-1	-1	-1	-1	-1	-1	0.681	0.525	0.49	0.49	0.491	0.481	0.49	0.493	0.996	-1	2.319	0.871	1.587	0.859	0.93	1.507	1.044	0.541	0.82	5.448	0.179	0.192	0.678	0.174	0.174	0.315	0.16	2.355	0.804	0.249	0.653	0.211	0.522	0.466	0.867	0.585	0.491	0.531	0.491	1.26	0.507	0.76	0.312	0.308	0.668	0.31	0.576	0.287	4.063	1.651	0.853	0.396	0.402	0.693	0.231	0.224	0.226	0.689	0.449	0.444	0.449	0.48	0.446	0.449	0.487	0.951	0.726	0.226	1.19	0.69	0.227	0.701	0.225	0.499	0.222	1.234	0.227	0.65	0.684	0.729	0.891	1.053	0.844	0.673	1.351	1.218	0.722	0.668	0.712	0.593	0.21	0.206	0.205	0.207	0.205	0.205	0.205	0.205	0.205	0.205	0.206	0.206	0.206	0.206	0.253	0.214	0.205	0.206	0.205	0.205	0.208	0.206	0.205	0.206	0.205	0.206	0.205	0.205	0.205	0.205	0.206	0.208	0.205	0.205	0.209	0.845	0.205	0.209	0.203	0.254	0.206	0.205	0.205	0.206	0.205	0.204	0.206	0.205	0.205	0.208	0.205	0.205	0.206	0.205	0.206	0.205	0.206	0.205	0.206	0.205	0.205	0.206	0.205	0.752	0.567	0.193	0.193	0.193	0.198	0.201	0.225	0.201	0.202	0.191	0.195	0.193	0.199	0.195	0.202	1.129	0.193	0.192	0.198	0.191	0.223	0.191	0.194	0.196	0.197	0.192	0.201	0.201	0.192	0.199	0.937	0.561	0.196	0.2	0.191	0.191	0.189	0.224	0.198	0.192	0.197	0.192	0.199	0.193	0.191	0.203	0.767	0.194	3.587	5.191	0.201	2.997	3.123	0.181	0.187	0.184	2.764	0.336	0.378	0.175	0.384	0.376	0.95	0.57	3.826	0.449	0.243	1.375	0.567	0.193	0.188	0.192	15.562	0.38	0.236	0.588	0.391	0.771	0.601	0.201	0.563	0.19	0.789	0.378	0.198	0.193	0.787	0.996	0.959	0.774	0.793	0.459	0.189	0.19	0.38	0.199	0.718	0.184	0.766	0.692	0.57	0.191	0.583	0.61	0.725	0.61	0.568	1.233	0.576	0.57	0.633	0.582	0.612	0.587	0.681	0.57	2.539	0.619	4.752	0.6	0.743	0.713	0.752	0.799	0.599	0.934	0.624	0.713	0.647	0.568	0.876	0.468	0.605	0.568	0.682	0.572	0.563	0.915	0.569	0.426	1.276	0.567	1.314	0.383	0.171	0.373	0.319	0.519	-1	1.159	0.172	0.656	0.116	0.179	0.235	0.116	0.25	0.264	0.263	0.25	0.488	0.149	0.14	0.198	4.606	0.309	0.308	0.31	1.105	0.977	0.971	0.946	0.976	1.468	1.124	0.166	0.591	0.371	0.135	0.42	0.66	0.118	3.723	0.449	0.534	0.936	0.513	3.103	0.437	0.589	0.441	0.389	0.606	8.718	0.59	0.603	0.782	0.728	1.202	-1	-1	0.421	0.695	0.512	0.128	0.117	0.117	1.904	4.469	2.838	0.3	0.311	0.23	1.965	0.253	0.121	0.231	0.196	0.191	0.281	0.556	0.366	0.447	0.389	-1	-1	-1	-1	-1	0.66	0.167	0.817	0.319	0.474	0.319	0.319	0.339	0.337	0.337	0.343	1.853	0.324	0.32	0.357	0.484	0.164	0.164	0.493	0.177	0.17	0.168	0.167	0.493	0.167	0.166	0.497	0.165	0.165	0.504	0.161	0.49	0.166	0.905	0.481	0.166	0.162	0.164	0.162	0.994	0.463	0.252	0.259	0.476	0.498	0.323	0.497	0.322	0.495	0.325	0.794	0.324	0.596	0.412	0.269	0.693	1.381	1.199	1.222	0.669	0.507	0.498	0.493	0.164	0.484	0.159	0.399	0.287	0.51	0.565	0.171	0.668	0.278	1.232	0.451	0.551	0.531	0.755	0.491	0.727	0.509	0.515	0.51	0.648	0.505	0.609	7.047	0.803	0.504	0.489	0.5	0.489	0.49	0.657	0.65	2.146	0.783	0.511	0.641	0.503	0.561	0.435	0.141	0.14	0.837	0.312	0.16	0.16	3.059	0.149	1.023	0.559	0.565	0.614	0.605	0.544	0.557	0.157	0.578	2.559	0.473	0.031	0.031	0.812	0.359	0.523	0.875	2.05	0.503	1.961	0.544	0.835	2.152	2.987	0.607	0.505	0.167	0.717	0.166	0.701	0.167	0.514	0.215	0.215	0.786	0.606	0.365	0.0080	0.0090	0.0080	0.01	0.694	0.245	1.296	0.318	0.636	0.864	0.812	0.175	0.175	0.553	0.56	2.725	0.831	0.527	0.688	0.811	6.926	2.261	0.162	0.524	0.521	0.943	0.559	0.757	1.09	0.591	0.439	0.793	1.313	1.065	0.705	0.525	0.522	0.718	0.902	2.388	1.004	0.563	0.426	0.53	1.348	0.511	0.866	1.136	0.29	0.468	0.912	0.593	0.513	0.263	0.262	0.264	0.261	0.263	0.265	0.269	0.263	0.281	0.278	0.265	0.262	0.262	0.263	0.262	0.262	0.262	0.263	0.262	0.264	0.263	0.263	0.263	0.263	0.263	0.27	0.264	0.514	0.266	0.511	0.241	0.242	0.242	0.242	0.667	0.964	0.196	0.193	1.227	0.605	0.769	0.905	0.179	0.182	0.179	0.182	0.185	0.177	0.178	0.178	0.177	0.334	0.218	0.735	0.817	2.814	0.602	0.738	1.009	0.624	0.623	0.343	0.422	-1	0.57	0.584	0.551	0.752	0.733	0.189	0.74	0.758	0.689	0.58	0.498	0.819	0.425	0.62	0.879	0.628	0.565	1.164	0.443	0.114	0.113	0.471	0.516	0.178	0.654	0.202	1.937	1.934	0.203	0.202	0.19	0.624	0.683	0.691	0.331	0.587	0.172	0.266	3.544	0.141	0.607	1.297	0.159	0.666	0.17	0.723	0.504	0.736	0.692	2.806	4.616	0.724	0.502	0.56	0.612	0.621	0.936	0.201	0.203	2.424	0.163	1.045	0.435	1.427	0.662	1.247	0.8	0.21	0.646	0.211	1.045	1.84	0.732	0.223	0.233	0.765	0.405	0.809	0.221	0.222	1.053	1.285	0.228	1.299	1.076	0.824	0.821	0.802	0.202	0.927	1.13	0.737	1.058	1.742	0.798	1.024	1.283	0.719	0.852	0.905	0.872	0.79	1.511	1.183	0.793	0.7	1.157	0.969	3.987	0.985	0.797	0.252	0.252	1.138	1.065	1.578	0.752	0.381	0.563	0.561	3.364	0.924	2.571	0.23	0.655	0.246	0.206	0.87	0.282	1.31	0.428	0.692	0.483	1.65	1.597	0.669	0.491	1.15	0.408	0.2	0.19	0.403	0.191	0.388	0.19	0.935	0.195	0.196	1.639	0.58	0.204	0.592	0.969	0.583	0.811	0.713	0.666	1.102	0.343	0.343	1.33	1.154	0.438	0.645	1.607	1.889	1.054	1.012	1.034	1.032	1.317	1.562	2.408	1.283	2.805	0.23	0.23	0.23	0.23	0.231	0.229	0.229	0.229	0.23	0.231	0.233	0.23	0.23	0.236	0.23	0.23	0.23	0.23	0.23	0.233	0.23	0.23	0.23	2.518	0.176	0.172	0.172	0.785	0.192	0.192	0.667	0.212	1.281	1.399	0.209	0.234	0.209	0.565	0.405	-1	0.372	0.529	0.528	0.181	0.18	0.569	0.411	0.448	0.549	0.79	-1	-1	2.821	1.231	0.535	0.178	0.498	0.383	0.557	0.632	0.466	0.528	1.612	0.774	-1	0.604	0.743	0.806	0.551	0.737	1.012	4.399	1.008	0.931	0.94	0.793	0.699	3.317	0.586	0.684	0.848	0.672	1.394	1.057	1.341	0.199	0.198	0.198	0.458	0.183	0.186	0.872	0.226	0.227	0.696	0.241	0.424	0.214	0.696	0.175	0.175	0.732	0.182	0.497	0.184	0.197	0.183	0.558	0.598	0.188	0.209	0.19	0.189	0.188	0.19	0.554	0.787	1.099	0.187	0.187	0.381	0.376	0.185	0.607	0.281	0.981	0.73	8.072	0.685	0.871	0.22	0.217	0.491	0.197	0.524	0.524	0.522	0.722	0.195	0.516	0.174	1.012	0.987	0.839	0.492	0.773	1.106	0.709	0.748	0.515	0.839	1.154	0.42	0.916	0.581	0.549	0.499	0.569	0.499	0.698	0.801	0.685	0.672	3.032	-1	0.634	0.526	0.183	0.181	2.58	0.726	0.58	0.692	0.175	0.695	0.184	0.181	0.18	0.508	0.509	0.172	0.172	3.964	0.186	0.218	0.697	0.323	0.326	0.771	3.006	0.171	0.632	0.171	0.329	1.735	0.697	0.712	0.2	0.204	0.544	4.244	0.524	0.602	0.94	0.934	0.518	0.9	0.751	0.661	0.707	3.194	0.811	0.154	0.155	0.154	0.157	0.61	0.849	0.16	0.984	0.252	0.54	1.035	0.712	1.005	0.915	0.967	0.882	0.823	1.094	1.228	0.728	0.65	0.867	16.218	0.683	0.663	0.607	-1	2.576	0.371	0.384	0.359	0.352	-1	-1	-1	-1	0.614	0.943	0.941	0.317	0.684	0.737	1.041	0.678	3.508	1.145	0.931	0.957	1.065	1.455	0.502	0.263	0.264	0.254	0.257	0.257	0.254	0.257	0.261	0.255	0.288	0.278	1.935	1.038	3.956	3.5	3.502	0.446	0.219	1.082	0.888	0.223	2.598	0.257	1.365	3.475	0.713	0.898	0.895	1.042	3.147	0.733	1.946	1.517	1.087	1.82	0.228	0.602	0.212	0.803	0.451	0.882	0.866	1.571	0.282	0.28	0.848	0.287	1.751	1.428	0.29	1.191	1.135	0.937	0.9	4.314	0.476	0.166	0.167	0.167	0.167	0.187	0.167	0.166	0.167	0.167	0.166	0.167	0.167	0.168	0.166	0.17	0.169	0.167	0.166	0.167	0.167	0.166	0.167	0.167	0.172	0.169	0.168	0.166	0.167	0.172	0.167	0.166	0.167	0.166	0.166	0.169	0.166	0.167	0.167	0.16	0.166	0.161	0.441	0.167	0.164	0.162	0.169	0.168	0.166	0.168	0.167	0.161	0.166	0.161	0.166	0.167	0.167	0.166	0.167	0.167	0.167	0.17	0.167	0.17	0.161	0.167	0.168	0.16	0.167	0.167	0.167	0.167	0.166	0.167	0.167	0.167	0.16	0.169	0.167	0.166	0.167	0.168	0.166	0.167	0.168	0.162	0.168	0.17	0.168	0.17	0.167	0.167	0.413	0.169	0.167	0.167	0.17	0.172	0.17	0.167	0.32	0.167	0.167	0.168	0.168	0.166	0.166	0.167	0.167	0.167	0.168	0.168	0.171	0.174	0.168	0.167	0.167	0.167	0.166	0.166	0.167	0.166	0.166	0.167	0.17	0.167	0.167	0.328	0.17	0.168	0.168	0.167	0.167	0.161	0.167	0.168	0.167	0.167	0.168	0.167	0.167	0.167	0.173	0.167	0.168	0.166	0.166	0.167	0.167	0.168	0.17	0.167	0.168	0.168	0.169	0.168	0.169	0.167	0.17	0.168	0.167	0.17	0.167	0.167	0.168	0.167	0.167	0.167	0.167	0.167	0.167	0.167	0.32	0.167	0.167	0.167	0.167	0.167	0.17	0.166	0.166	0.169	0.169	0.167	0.167	0.167	0.167	0.168	0.161	0.168	0.524	0.154	0.293	0.151	0.148	0.148	0.724	0.342	0.173	0.187	0.17	0.445	0.337	0.174	0.172	0.172	0.196	0.18	0.209	0.172	0.353	0.19	0.171	0.185	0.175	0.226	0.186	0.261	0.232	0.208	0.19	0.219	0.193	0.466	0.157	0.157	0.438	0.145	0.145	0.645	0.162	0.168	0.685	0.172	0.173	0.5	0.215	0.24	0.478	0.159	0.536	0.176	0.469	0.151	0.603	0.469	0.154	0.179	0.154	0.153	0.154	0.154	0.153	0.173	0.153	0.543	0.162	0.163	0.191	0.92	0.78	0.161	0.163	0.675	0.636	0.326	0.18	0.165	0.161	0.499	0.172	0.564	0.165	0.221	0.228	0.167	0.165	0.166	0.234	0.169	0.214	2.541	0.383	0.378	0.402	0.303	0.069	0.068	0.713	0.305	0.486	0.486	0.323	0.159	0.833	0.322	15.008	0.374	0.361	0.359	0.7	0.151	0.153	6.534	0.165	0.165	0.169	1.095	0.326	0.324	1.36	0.166	1.988	1.484	0.166	0.457	0.206	0.457	1.269	1.771	0.38	0.434	0.158	0.349	0.629	0.158	0.541	0.449	0.148	0.369	0.173	0.648	0.169	0.181	0.459	0.162	0.817	0.352	-1	0.611	2.495	12.723	0.048	7.325	0.344	0.498	0.51	0.578	2.878	0.636	0.63	0.874	0.232	0.552	0.147	9.089	0.284	0.73	0.427	0.391	0.395	0.386	-1	0.688	0.334	0.534	0.694	0.535	0.482	0.482	0.341	0.477	0.347	1.939	0.444	-1	0.571	0.546	0.774	1.178	-1	0.779	0.479	0.85	0.69	0.557	0.397	0.48	0.945	0.718	0.452	0.15	0.572	0.488	0.701	0.473	0.574	0.556	2.436	0.502	0.472	0.628	0.486	0.394	0.728	1.162	0.519	0.495	0.439	0.673	15.611	0.703	0.573	0.652	0.36	0.396	-1	0.51	0.52	0.961	0.765	0.469	0.476	0.761	0.515	0.701	0.465	0.93	1.105	0.838	0.56	0.463	0.842	0.782	0.55	0.175	0.277	0.614	0.341	0.913	0.946	0.871	0.387	0.564	0.433	0.331	0.373	0.696	0.564	1.091	1.828	0.649	0.946	0.781	0.516	0.68	0.648	0.859	0.283	0.265	0.302	0.259	0.238	0.269	0.233	0.288	0.256	0.244	0.22	0.257	0.228	0.255	0.284	0.249	0.243	0.237	0.237	0.257	0.287	0.262	0.288	0.233	0.238	0.229	0.243	0.266	0.217	0.9	0.239	0.23	0.283	0.226	0.227	0.252	0.231	0.24	0.226	0.235	0.26	0.266	0.25	0.29	0.282	0.742	0.221	0.24	0.249	0.228	0.283	0.22	0.242	0.234	0.254	0.255	0.217	0.234	0.234	0.253	0.255	0.231	0.219	0.239	0.243	0.249	0.234	0.22	0.227	0.251	0.249	0.233	0.227	0.218	0.247	0.246	0.278	0.238	0.25	0.266	0.24	0.288	0.26	0.252	0.261	0.27	0.226	0.241	0.229	0.234	0.218	0.265	0.261	0.225	0.227	0.23	0.8	0.237	0.929	0.204	0.098	0.356	18.835	0.349	2.42	1.192	1.144	1.176	0.09	0.091	0.492	1.677	0.175	0.937	1.003	-1	-1	-1	-1	-1	-1	-1	-1	-1	-1	-1	-1	-1	-1	-1	-1	-1	-1	-1	-1	-1	-1	-1	-1	-1	-1	-1	-1	-1	-1	-1	-1	-1	-1	-1	-1	-1	-1	-1	-1	-1	-1	-1	-1	-1	-1	-1	-1	-1	0.03	0.016	0.016	0.064	0.024	0.725	0.023	0.06	0.033	0.016	0.27	0.018	0.025	0.021	0.069	0.034	0.019	0.019	0.107	0.105	0.054	0.029	0.26	0.017	0.017	0.121	0.041	0.021	0.017	0.02	0.077	0.052	0.034	0.016	0.06	0.072	0.013	0.014	0.015	0.086	0.014	0.028	0.017	0.264	0.081	0.404	0.089	0.091	0.094	0.085	0.246	0.086	0.337	0.17	0.096	0.49	0.096	0.093	0.091	0.085	0.088	0.084	0.083	0.085	0.178	0.099	0.335	0.086	0.089	0.33	0.841	0.327	0.087	0.088	0.252	0.088	1.473	1.243	0.75	1.09	0.884	0.708	1.539	1.13	1.264	1.138	0.881	0.769	1.191	1.453	0.716	1.59	0.244	0.106	0.041	0.113	0.054	0.099	0.244	0.054	0.053	0.053	0.052	0.053	0.052	0.055	0.055	0.053	0.052	0.054	0.052	0.054	0.221	0.053	0.053	0.053	0.053	0.052	0.053	0.052	0.224	0.113	0.013	0.052	0.04	0.124	0.065	0.062	0.062	0.062	0.063	0.062	0.062	0.062	0.063	0.062	0.062	0.062	0.063	0.062	0.062	0.064	0.062	0.065	0.062	0.062	0.062	0.062	0.062	0.062	0.062	0.036	0.016	0.012	0.012	-1	-1	-1	-1	-1	-1	-1	-1	-1	-1	-1	-1	-1	-1	-1	-1	-1	-1	-1	-1	-1	-1	-1	0.1	0.081	0.052	0.091	0.077	0.051	0.052	0.051	0.075	0.09	0.052	0.051	0.051	0.05	0.091	0.09	0.09	0.09	0.09	0.155	0.049	0.049	0.723	0.061	0.055	0.049	0.065	0.021	0.022	0.021	0.021	0.022	0.023	0.022	0.201	0.062	0.063	0.131	0.025	0.025	0.023	0.087	0.029	0.267	0.108	0.112	0.066	0.022	0.021	0.253	0.595	0.081	0.275	0.058	0.056	0.056	0.24	0.092	0.085	0.085	0.239	0.099	0.097	0.098	0.099	0.097	0.1	0.098	0.1	0.096	0.097	0.096	0.097	0.095	0.096	0.108	0.097	0.096	0.096	0.099	0.199	0.062	0.058	0.164	0.432	0.022	0.022	0.205	0.084	0.074	0.073	0.162	0.0070	0.0070	0.095	0.104	0.0090	0.303	0.095	0.094	0.095	0.206	0.068	0.075	0.281	0.089	0.086	0.088	0.088	2.413	0.084	0.259	0.083	0.088	0.084	0.083	0.228	0.09	0.085	0.084	0.218	0.2	0.066	0.065	0.087	0.032	0.03	0.03	0.242	0.1	0.1	0.1	0.088	0.023	0.022	0.023	0.178	0.059	0.038	0.244	0.085	0.081	0.082	0.081	0.081	0.439	0.14	0.138	0.138	0.479	0.101	0.093	0.095	0.093	0.121	0.027	0.303	0.086	0.247	0.082	0.082	0.096	0.04	0.053	0.051	0.347	0.085	0.085	0.265	0.086	0.085	0.085	0.14	0.029	0.143	0.065	0.104	0.206	0.022	0.024	0.161	0.055	0.056	3.321	1.106	4.545	0.399	0.064	0.098	0.017	0.053	0.017	0.307	0.08	0.282	0.118	0.14	0.104	0.0090	0.29	0.067	0.326	0.081	0.302	0.073	0.277	0.192	0.163	0.056	0.146	0.048	0.222	0.062	0.449	0.28	14.531	0.745	0.445	0.462	0.749	2.042	0.271	0.145	0.107	0.032	0.062	0.035	0.085	0.039	0.043	0.056	0.068	0.032	0.038	0.029	0.042	0.205	0.067	0.067	0.265	0.088	0.144	0.048	0.048	0.249	0.078	0.078	0.09	0.03	0.181	0.056	0.196	0.09	0.243	0.062	4.339	0.035	0.062	0.019	0.02	0.233	0.078	0.211	0.099	0.098	0.05	0.017	0.248	0.078	0.078	0.271	0.078	0.109	0.049	0.049	0.237	0.061	0.399	0.117	0.179	0.061	0.218	0.028	0.041	0.205	0.066	0.275	0.115	0.115	0.202	0.016	0.263	0.203	0.151	0.191	0.083	0.051	0.017	0.153	0.076	0.348	0.08	0.272	0.316	0.23	0.23	0.229	0.23	0.23	0.23	0.23	0.23	0.23	0.23	0.229	0.234	0.23	0.23	0.23	0.241	0.081	0.088	0.082	0.086	0.091	0.082	0.08	0.082	0.084	0.117	0.232	0.343	0.134	0.135	0.133	0.133	0.135	0.134	0.134	0.133	0.135	0.143	0.148	0.024	0.0070	0.258	0.083	0.347	0.206	0.206	0.205	0.206	0.207	0.262	0.232	1.243	0.09	0.22	0.077	0.075	0.089	0.244	0.083	0.086	-1	0.313	0.077	0.058	0.285	2.267	0.017	0.016	0.018	0.029	0.018	0.017	0.05	0.195	0.019	0.02	0.019	0.018	0.02	0.424	0.078	0.085	0.083	0.083	0.083	0.084	0.082	0.459	0.194	0.192	0.206	0.235	0.322	0.225	0.2	0.142	0.319	0.268	0.183	0.273	0.141	0.14	0.14	0.321	0.197	0.237	0.082	0.268	0.126	0.101	0.093	0.395	0.114	0.101	0.105	0.107	0.1	0.764	0.019	0.379	0.165	0.089	0.155	0.047	0.124	0.068	0.076	0.06	0.058	0.066	0.067	0.102	0.201	0.196	0.116	0.119	0.118	0.119	0.132	2.193	0.278	0.095	0.07	0.069	0.069	1.755	0.069	0.213	0.11	0.108	0.127	0.111	0.082	0.081	0.111	0.262	0.187	0.792	0.259	0.095	0.293	0.152	0.086	0.117	0.083	0.128	0.117	0.115	0.058	0.021	0.021	0.02	0.018	0.017	0.029	0.015	0.015	0.015	0.015	0.029	0.015	0.051	0.027	0.027	0.026	0.027	0.041	0.016	10.243	0.936	0.326	0.249	0.051	0.179	0.05	0.05	0.056	0.05	0.051	0.05	0.085	0.03	0.028	0.031	0.034	0.186	0.091	0.089	0.043	0.042	0.028	0.043	0.407	0.152	0.162	0.076	0.081	0.153	0.077	0.049	0.016	0.022	0.27	0.069	0.069	0.07	0.137	0.614	0.044	0.018	0.019	0.023	0.646	0.044	0.023	0.019	0.018	0.325	0.212	0.211	0.213	0.213	0.311	0.211	0.29	2.353	0.208	0.039	0.04	0.036	0.037	0.328	0.04	0.177	0.563	0.411	0.03	0.023	0.022	0.025	0.01	0.0090	0.88	0.028	0.578	0.082	0.319	0.024	0.014	0.095	0.87	0.258	0.347	0.096	0.094	0.218	0.824	0.193	0.169	-1	-1	-1	0.396	0.194	0.194	0.196	0.195	0.194	0.286	0.244	0.06	0.027	0.027	0.269	0.099	0.119	0.089	0.535	0.31	0.064	0.109	0.063	0.106	0.33	0.148	0.083	0.03	0.246	0.213	0.314	0.455	0.369	0.082	0.352	0.04	0.307	0.109	0.08	0.084	0.721	0.403	0.471	0.5	0.429	0.121	0.091	0.4	0.287	0.023	0.019	0.21	0.07	0.28	0.095	0.382	0.127	0.108	0.0080	0.01	0.043	0.228	0.145	0.286	0.087	0.55	0.358	0.223	-1	-1	-1	-1	0.319	-1	0.076	0.339	0.491	0.329	0.091	0.082	0.332	0.285	0.17	0.262	0.089	0.927	0.284	0.094	0.417	0.35	0.286	0.606	0.388	0.465	1.14	0.771	0.273	0.609	0.347	0.312	0.095	0.023	0.023	0.306	0.42	0.06	0.052	0.345	0.239	0.39	0.08	3.574	0.248	1.403	0.218	0.157	0.112	-1	-1	-1	0.143	0.043	0.028	0.445	0.429	0.05	0.281	0.132	0.244	0.06	0.068	0.066	0.317	0.076	0.354	0.141	0.137	0.017	0.016	0.065	0.024	0.024	0.196	0.408	0.229	0.561	0.114	0.017	0.016	0.896	0.162	0.084	0.027	0.261	0.016	0.017	0.317	0.178	0.354	0.201	0.33	0.017	0.217	0.32	0.092	0.099	0.051	0.016	0.017	0.496	0.11	0.017	0.016	0.055	0.016	0.017	0.307	0.022	0.017	0.062	0.047	0.053	0.049	0.017	0.021	0.129	0.016	0.134	0.02	0.017	2.161	0.128	0.246	0.016	0.016	0.117	0.019	0.016	0.288	0.035	0.263	0.02	0.016	0.25	0.11	0.016	0.019	0.038	0.016	0.017	0.342	0.152	0.017	0.017	0.05	0.02	0.016	0.212	0.019	0.017	0.243	0.096	0.017	0.257	0.396	0.269	0.344	0.506	0.361	0.366	0.377	0.662	0.356	0.346	0.814	0.418	0.444	0.695	0.348	0.256	0.764	0.345	0.339	0.307	0.341	0.29	0.714	0.326	0.361	0.333	0.432	0.327	0.332	0.332	0.799	0.274	0.122	0.02	0.016	0.052	0.018	0.016	0.225	0.016	0.017	0.369	0.176	0.02	0.015	0.085	0.027	0.32	0.097	0.082	0.051	0.016	0.637	0.394	0.268	0.131	0.27	0.092	0.279	0.102	0.288	0.322	0.04	0.019	0.018	0.573	0.085	0.017	0.017	0.111	0.017	0.016	0.247	0.09	0.089	0.291	0.088	0.017	0.204	0.019	0.016	0.089	0.051	0.044	4.129	0.221	0.386	0.193	0.174	0.184	0.255	0.018	0.016	1.301	0.03	0.117	0.257	0.016	0.017	0.135	2.835	10.199	2.166	0.016	0.017	2.269	1.39	0.167	0.048	0.023	0.017	0.048	0.017	0.016	2.393	0.082	3.379	0.285	0.173	0.016	0.019	0.771	0.764	0.347	0.041	0.016	0.029	0.2	0.035	0.035	2.259	0.164	0.127	0.016	0.017	0.372	0.117	0.018	0.017	0.038	0.017	0.017	0.116	0.016	0.022	0.044	0.017	0.017	0.091	0.034	0.02	0.111	0.017	0.017	0.087	0.017	0.016	0.06	0.016	0.017	0.145	0.018	0.016	0.106	0.059	0.051	0.257	0.05	0.016	0.016	2.128	0.646	0.687	-1	-1	-1	0.046	0.015	0.017	0.041	0.018	0.016	0.311	0.215	0.095	0.095	0.086	0.016	0.017	0.439	0.085	0.016	0.018	0.342	0.082	0.219	0.265	0.155	0.082	0.163	0.066	0.279	0.169	0.125	0.151	0.087	0.04	0.224	0.257	0.16	0.054	0.194	0.085	4.798	0.229	0.228	0.234	0.273	0.286	4.303	0.089	0.235	0.169	0.321	0.278	0.121	0.092	0.315	0.186	0.057	0.415	0.645	0.194	0.069	0.205	0.032	0.272	0.033	0.254	0.1	0.056	0.017	0.05	0.954	3.322	0.493	0.209	0.257	2.184	0.073	0.0070	0.172	0.346	0.759	0.694	0.869	0.801	0.653	0.692	0.353	0.339	0.702	0.327	0.333	0.344	0.419	8.783	0.241	0.215	0.131	0.112	0.129	0.393	0.525	0.097	0.152	0.066	0.307	0.188	0.24	0.14	0.208	0.302	0.281	0.331	0.386	0.113	0.113	0.11	0.1	0.348	0.051	0.024	1.743	0.054	0.204	0.359	-1	0.235	0.218	0.135	0.013	0.332	0.103	1.39	0.254	0.32	0.07	0.081	0.38	1.243	0.06	0.283	0.08	0.286	0.192	0.179	0.085	0.054	0.03	0.087	0.058	0.082	0.031	0.195	0.193	0.49	-1	0.592	0.217	0.36	0.316	0.109	0.416	0.728	0.415	-1	-1	0.072	0.526	0.153	0.229	0.03	0.195	0.051	0.425	0.344	-1	0.092	0.501	0.185	0.284	0.165	0.464	0.414	0.532	0.473	-1	0.222	0.156	1.036	0.383	0.369	0.628	0.343	0.189	0.099	0.192	0.359	0.447	0.262	3.431	0.513	0.2	0.626	0.222	2.049	0.267	0.024	0.157	0.12	-1	0.312	0.122	0.314	0.197	-1	0.121	0.266	1.321	0.345	0.035	0.244	0.565	0.31	1.247	6.634	0.464	0.082	0.36	0.029	0.275	0.299	0.313	0.344	0.176	0.53	0.352	0.201	0.169	0.171	0.117	0.529	1.014	0.257	0.222	0.08	0.444	-1	0.94	0.207	0.293	0.219	0.204	0.217	0.23	0.231	0.345	0.566	0.238	0.215	0.28	0.5	2.274	0.268	0.59	-1	0.892	0.532	0.415	0.23	0.336	0.499	0.23	0.267	0.365	0.608	2.574	0.121	3.466	0.493	0.054	0.153	0.074	0.192	0.606	0.156	0.072	0.684	0.217	0.534	1.233	0.307	0.384	0.079	0.436	0.379	0.292	0.294	0.111	0.397	0.131	0.26	0.469	0.177	0.171	0.156	0.262	0.23	0.091	0.271	0.599	0.08	0.147	0.171	0.162	0.257	0.353	0.197	0.539	0.471	0.071	0.426	0.806	0.308	0.077	0.071	0.301	0.383	0.302	0.37	0.147	0.217	0.05	0.265	0.228	0.078	0.195	0.05	6.687	0.256	0.201	0.206	0.16	-1	0.497	0.055	0.268	0.216	0.29	0.505	0.22	0.384	0.089	0.185	0.22	0.256	0.057	0.055	1.304	1.69	0.219	0.735	-1	1.519	0.273	0.26	0.12	0.232	0.149	-1	0.346	0.082	0.317	0.283	0.276	0.312	0.102	0.224	0.098	0.173	0.233	0.128	0.415	0.313	0.153	0.225	0.246	0.17	0.079	0.193	0.281	0.151	4.172	1.774	0.29	0.152	0.241	0.058	0.251	0.157	0.146	0.43	0.239	0.376	0.51	0.08	0.151	0.313	0.235	0.255	0.162	0.201	0.173	0.316	0.228	0.08	0.247	0.314	0.195	2.358	0.244	0.063	0.116	0.269	1.463	0.144	0.242	0.203	0.326	0.403	0.3	0.533	0.328	0.467	0.289	0.046	0.288	0.3	-1	14.27	0.342	1.019	0.156	0.466	0.23	0.295	0.307	0.118	0.206	0.206	0.277	0.273	0.201	0.278	0.061	0.216	0.067	0.495	0.109	0.234	0.261	0.099	0.144	0.049	0.172	0.236	0.427	0.121	0.446	0.58	0.339	0.386	0.297	0.268	0.184	0.167	0.135	0.319	0.309	0.059	0.426	0.57	0.285	0.313	0.743	0.454	0.057	0.314	0.254	0.287	0.081	0.166	0.11	0.068	0.067	0.714	0.233	0.267	0.19	0.63	0.467	0.312	0.594	0.409	0.372	0.508	0.068	0.29	0.339	0.255	0.165	0.467	0.145	0.204	0.084	0.225	0.387	0.156	0.212	0.251	0.141	0.234	0.23	0.064	0.249	0.275	0.093	0.281	0.458	0.461	0.47	0.291	1.228	0.354	0.211	0.18	0.157	0.205	0.103	0.217	-1	0.156	0.245	0.21	0.217	0.239	0.195	0.225	0.673	0.767	0.109	0.054	0.254	0.771	0.467	-1	0.049	3.239	0.109	0.157	-1	0.377	0.286	0.053	0.147	0.365	0.353	2.081	0.064	0.041	0.135	0.106	0.159	0.253	0.02	0.079	0.348	0.168	0.637	0.299	0.201	0.302	0.801	10.516	0.14	0.441	0.155	0.472	0.206	0.281	0.325	0.051	0.335	0.399	0.149	0.2	0.076	0.184	0.284	0.245	0.24	0.099	0.255	0.077	0.53	0.347	0.358	0.078	0.287	0.238	0.16	0.2	0.438	0.173	0.195	0.241	0.125	0.236	0.162	0.361	-1	0.542	0.43	0.094	0.23	0.147	0.084	0.307	0.198	0.51	0.066	0.27	-1	0.246	0.349	0.315	0.283	0.129	-1	0.241	0.207	0.249	0.23	0.194	0.103	0.315	0.401	0.223	0.081	0.13	0.302	0.149	1.171	0.738	-1	0.579	3.833	0.661	-1	0.418	1.31	1.346	1.111	0.769	0.791	1.299	0.646	0.81	0.887	1.039	0.495	0.847	2.687	0.379	0.395	0.542	0.65	0.888	2.197	2.89	0.489	0.882	0.958	0.138	0.613	0.252	3.583	0.282	0.328	0.109	2.226	0.755	0.509	1.006	0.544	0.976	0.675	0.966	1.165	0.378	0.575	0.873	0.715	0.503	0.505	0.516	0.638	0.58	2.917	1.232	0.569	2.097	1.585	0.553	0.729	0.593	0.709	0.542	3.796	0.512	0.967	1.043	2.628	0.489	0.875	0.486	0.568	0.372	0.758	0.376	0.652	0.557	0.383	0.63	0.58	0.646	0.706	0.481	0.64	0.517	1.502	0.433	2.697	0.373	0.345	0.364	0.361	0.393	0.29	0.417	0.86	1.271	0.693	0.595	1.326	0.179	0.678	0.708	0.888	0.609	0.728	-1	0.659	0.329	0.412	0.73	1.229	1.259	0.301	0.556	0.791	0.735	1.032	0.701	0.505	0.536	3.718	0.439	4.597	1.279	0.912	1.124	0.632	0.322	0.294	0.538	0.622	0.349	1.795	0.481	2.096	0.618	0.28	0.245	0.269	0.02	0.408	0.097	0.239	0.182	0.099	0.054	0.184	0.099	0.201	0.19	0.205	0.34	0.253	0.221	0.077	0.449	0.242	0.206	0.135	0.069	0.264	0.3	0.4	0.06	-1	0.054	0.104	0.221	0.07	0.117	0.468	0.271	0.357	0.038	0.167	-1	0.053	0.028	0.421	0.058	0.146	0.368	0.248	0.103	0.294	0.224	0.241	0.129	0.069	0.063	0.171	0.167	0.187	0.453	3.663	1.365	0.285	0.049	0.384	0.078	0.318	0.076	0.089	0.032	0.017	0.129	0.616	0.319	0.108	0.381	0.129	0.035	0.035	0.164	0.032	0.138	0.197	0.051	0.052	0.035	0.276	0.126	0.275	0.032	0.135	0.227	0.113	0.108	0.171	0.048	0.368	0.053	0.045	0.149	0.077	0.334	0.514	0.15	0.111	0.076	0.123	0.274	0.087	0.061	0.018	0.651	0.437	0.444	0.212	0.231	0.236	0.239	0.051	0.221	0.247	0.432	0.247	0.097	0.225	0.023	0.131	0.05	0.107	0.721	1.409	0.692	0.557	0.165	0.278	0.065	0.264	0.267	0.252	0.17	0.281	0.446	0.079	0.122	0.478	0.168	0.109	0.178	0.11	0.145	0.248	0.032	0.071	0.237	0.069	0.268	0.068	0.069	0.035	0.696	0.213	0.126	0.044	0.495	0.065	0.151	0.479	0.814	0.172	0.15	0.232	0.257	0.207	0.894	0.165	0.057	5.294	0.31	0.198	0.237	0.505	0.083	0.815	0.218	0.125	0.054	0.286	0.822	0.808	0.181	0.181	0.668	0.336	0.665	0.164	0.161	0.162	5.181	0.179	0.176	0.175	0.661	1.146	1.008	0.067	0.033	0.063	0.034	0.033	0.034	0.033	0.04	0.033	0.034	0.034	0.033	0.033	0.033	0.034	0.033	0.033	0.033	0.034	0.034	0.033	0.034	0.033	0.033	0.033	2.029	0.193	1.521	0.104	0.366	0.32	0.27	0.271	0.093	0.083	2.335	0.077	0.449	0.218	0.24	0.189	0.684	0.146	0.15	0.145	0.144	0.156	0.144	0.144	0.145	0.162	0.18	0.145	0.148	0.147	0.15	0.148	0.765	0.214	0.213	0.217	0.213	1.381	0.228	0.778	0.619	0.34	0.696	1.114	0.173	1.108	0.188	0.175	0.175	1.099	0.175	0.175	0.174	-1	0.338	0.174	1.083	0.174	3.825	1.2	0.176	0.174	0.174	0.175	1.201	0.67	0.587	0.2	0.198	0.751	0.564	0.206	0.224	0.214	0.228	0.206	0.617	0.557	0.848	0.461	-1	-1	-1	-1	0.788	0.204	0.204	0.206	0.205	0.419	1.715	0.337	0.34	0.764	0.547	0.548	0.579	0.78	1.248	0.78	0.579	2.524	0.482	0.8	0.838	0.417	0.193	0.36	2.515	0.937	0.174	0.176	0.476	0.153	0.479	0.326	0.168	0.166	0.168	0.167	0.167	0.168	0.349	0.538	0.435	0.467	1.131	0.511	0.49	0.258	0.366	0.491	0.57	2.254	0.242	0.245	0.25	0.248	0.246	0.243	0.255	0.27	0.576	0.244	0.863	0.26	0.245	0.253	0.265	0.268	0.263	0.25	0.272	0.161	0.062	0.058	0.049	0.05	0.05	0.049	0.05	0.049	6.826	0.212	0.057	0.018	0.028	0.172	0.088	0.089	0.081	0.034	0.017	0.016	0.016	0.017	0.017	0.018	0.017	0.017	0.016	0.016	0.016	0.016	0.153	0.222	0.111	0.112	0.112	0.111	0.111	2.654	0.153	0.406	0.271	0.083	0.09	0.357	0.264	0.091	0.082	0.248	0.204	0.124	0.081	0.24	0.258	0.089	0.082	0.424	0.082	0.082	0.097	0.441	0.082	0.091	0.08	0.241	0.204	0.115	0.081	0.241	0.205	0.081	0.112	0.24	0.081	0.183	0.09	0.241	0.263	0.081	0.09	0.396	0.259	0.091	0.082	0.296	0.082	0.165	0.107	0.326	0.455	0.173	0.214	0.067	0.261	0.088	0.267	0.082	0.352	0.032	0.016	0.282	0.057	0.241	0.081	0.438	0.098	0.202	0.149	0.051	0.293	0.447	0.064	0.113	0.016	0.287	0.083	0.268	2.233	0.087	0.3	0.274	2.221	0.292	2.455	0.327	0.278	0.212	0.28	0.262	0.272	0.278	2.272	0.087	2.272	0.422	0.267	2.342	0.25	2.293	0.238	0.265	0.285	4.649	2.274	0.286	0.189	0.221	2.333	2.284	0.2	2.319	0.432	0.153	0.257	0.261	0.176	0.262	2.278	0.258	2.337	0.158	0.108	2.283	0.425	0.264	2.294	0.337	0.73	0.269	0.392	0.606	0.209	0.232	0.351	3.274	2.315	0.261	2.298	-1	0.499	0.164	0.457	0.28	0.27	0.287	2.308	0.254	0.263	
0.854	0.366	0.376	0.357	0.358	0.115	0.649	0.98	0.642	1.213	0.664	0.925	2.271	2.226	3.278	1.289	1.363	1.271	0.424	0.218	0.212	1.484	0.215	0.218	0.417	0.204	0.205	0.204	2.912	0.206	0.211	0.579	0.23	0.227	3.15	0.289	0.73	0.502	3.564	0.784	0.655	0.641	0.644	0.49	0.798	0.265	0.261	0.266	0.556	0.128	0.13	0.13	0.803	0.436	0.779	0.298	0.588	0.286	0.453	0.223	1.322	0.85	0.923	0.598	0.314	0.523	1.841	3.368	0.578	0.97	0.479	0.567	9.285	0.854	1.12	0.459	1.198	0.41	0.579	0.678	0.776	0.573	1.122	0.461	0.811	0.725	1.902	0.324	0.32	0.319	0.667	0.322	-1	4.43	5.125	3.923	3.32	3.419	2.917	1.612	1.607	-1	-1	1.007	0.715	0.616	0.527	0.263	0.581	0.293	0.294	0.293	0.631	0.577	1.535	0.659	1.34	0.931	0.769	0.93	0.603	2.595	2.848	0.288	0.288	0.545	0.269	0.271	0.273	1.485	0.306	0.304	1.423	-1	0.282	-1	0.847	1.154	0.593	1.83	2.815	0.851	0.298	0.299	0.584	0.873	0.297	0.299	1.307	1.062	1.055	-1	0.581	0.804	1.155	1.72	1.34	4.98	1.076	3.041	1.175	1.551	0.755	0.955	0.315	0.316	0.994	3.226	0.303	0.307	0.614	4.563	0.76	0.694	0.796	4.514	1.782	2.002	4.454	1.758	0.804	-1	2.086	0.636	4.367	3.895	0.715	3.637	3.474	1.326	0.924	0.969	0.995	0.999	1.568	3.057	0.971	1.338	-1	3.175	0.761	11.046	0.983	1.0	0.94	5.702	0.668	0.995	0.977	1.008	1.274	0.34	0.321	0.586	0.294	1.544	0.918	1.678	-1	0.179	0.161	0.161	0.161	0.176	0.161	11.841	0.824	0.16	0.162	0.261	0.161	0.229	0.191	12.499	0.478	0.162	0.161	12.362	0.44	0.164	0.161	12.128	1.013	0.164	0.161	0.162	0.161	0.163	0.175	0.162	0.276	0.161	0.161	0.161	11.848	1.441	0.178	0.164	0.191	0.166	0.201	0.206	0.16	0.161	0.161	0.168	0.173	0.161	0.16	0.161	0.17	0.252	0.185	12.057	0.6	0.209	0.163	11.983	0.977	0.18	0.161	0.207	0.161	0.161	0.268	0.207	0.163	0.161	0.182	0.162	0.16	0.16	0.161	12.146	0.368	0.162	0.161	0.16	0.163	12.414	0.477	0.166	0.161	0.161	0.161	0.161	0.16	0.161	0.182	0.161	0.161	0.161	0.161	0.161	0.162	0.161	0.161	11.996	-1	-1	-1	-1	-1	0.153	0.152	10.787	0.859	0.152	0.152	0.153	0.152	0.166	0.153	0.153	0.153	0.258	0.187	11.252	0.597	0.153	0.179	0.155	0.152	0.239	0.155	0.171	0.161	0.157	0.161	0.161	0.157	0.152	0.155	0.152	0.154	0.178	0.156	0.219	0.152	0.152	0.152	0.152	0.153	0.152	0.172	0.152	0.152	0.167	0.161	0.153	0.153	0.152	0.152	0.154	0.152	0.153	0.152	0.153	0.152	0.152	0.152	0.153	0.153	0.152	12.396	0.33	0.152	0.152	0.156	0.152	0.151	0.151	0.153	0.155	0.154	0.153	12.337	0.467	0.17	0.152	0.197	12.575	12.432	12.332	12.714	0.456	0.152	0.181	12.209	0.324	12.068	0.933	11.98	13.308	0.744	0.182	12.646	13.06	12.075	1.232	11.879	0.847	-1	0.137	12.314	12.872	0.414	0.207	0.137	11.841	12.212	0.258	0.137	0.137	11.469	12.981	11.612	11.882	0.372	0.138	11.682	11.153	0.582	10.805	10.12	9.909	0.706	0.138	0.154	0.138	7.831	8.248	7.954	7.728	0.428	7.026	-1	0.363	0.184	-1	-1	0.348	-1	0.356	-1	-1	0.367	-1	-1	0.384	0.191	-1	0.415	0.214	-1	0.409	0.207	-1	-1	-1	0.444	0.23	0.231	-1	0.508	0.218	0.22	-1	0.47	0.243	0.247	-1	0.484	-1	0.453	-1	0.426	-1	0.433	0.219	-1	0.439	-1	-1	0.486	0.814	0.934	0.557	0.204	0.342	0.338	0.538	0.311	0.31	0.139	0.165	0.315	0.31	0.31	0.31	0.311	0.313	0.31	0.316	0.311	0.311	0.14	0.31	0.705	0.568	0.198	0.189	0.188	0.71	0.248	0.25	1.034	0.262	0.262	0.908	0.251	0.257	0.765	0.175	0.677	0.23	0.224	0.451	1.279	0.141	0.141	0.504	0.18	0.682	0.673	0.407	0.937	0.211	0.769	0.655	0.202	0.839	0.316	0.317	0.317	1.137	0.649	0.122	-1	0.894	0.469	0.863	1.68	13.983	0.99	-1	0.524	0.411	0.758	0.698	0.415	0.358	0.595	0.513	0.848	0.749	0.979	0.619	0.598	0.655	0.777	1.366	1.164	-1	-1	-1	0.786	0.599	0.84	16.289	9.532	0.968	0.326	0.676	0.318	0.324	0.315	1.358	0.404	0.597	0.407	1.008	1.072	0.698	0.689	0.955	0.622	2.975	0.998	0.936	7.403	0.881	0.091	0.61	0.095	0.816	0.185	0.191	1.471	0.121	0.101	0.097	0.1	0.093	0.101	0.195	0.404	0.678	0.442	0.102	1.025	0.092	0.117	0.091	0.795	2.477	1.537	0.527	7.591	0.094	0.09	0.091	1.292	0.1	0.091	0.091	0.094	0.091	0.853	0.09	0.396	0.093	1.042	0.539	0.519	0.525	0.522	0.536	0.524	0.521	18.31	1.342	1.948	3.433	1.205	0.416	1.464	0.953	0.991	4.358	0.319	0.187	0.177	0.193	0.189	0.322	0.195	0.21	0.206	0.206	0.57	0.185	0.203	0.127	0.203	2.767	0.594	0.194	5.143	0.405	10.325	0.191	0.209	0.213	0.21	-1	0.513	4.591	0.391	5.091	0.588	3.291	0.537	0.535	0.238	0.124	0.501	10.863	1.422	0.39	4.42	0.7	1.628	0.504	0.503	0.503	3.57	0.631	0.433	0.269	5.453	0.506	0.513	5.123	0.946	1.859	0.693	5.353	1.555	0.418	13.277	4.592	7.773	0.815	-1	1.214	1.383	0.487	1.228	5.255	0.513	0.381	2.509	0.57	4.245	1.295	4.316	4.842	0.407	4.113	-1	8.039	2.951	4.806	7.803	0.459	1.374	4.56	6.554	0.411	3.352	1.057	0.838	6.419	0.479	3.886	5.774	0.428	3.216	0.739	0.681	2.63	8.043	0.431	1.224	0.415	4.996	0.139	4.95	11.071	0.404	-1	4.615	-1	1.56	0.774	0.695	-1	1.365	0.746	11.259	12.049	1.019	1.735	5.352	4.185	10.83	5.225	10.868	13.747	1.202	8.046	1.993	4.795	4.394	4.7	1.308	-1	5.021	4.997	5.237	0.319	1.401	-1	1.196	0.715	1.066	11.467	11.182	6.515	0.797	4.893	5.842	1.521	10.671	8.278	5.424	6.344	12.668	0.54	5.336	1.633	-1	1.212	0.464	2.631	1.173	1.564	1.627	5.53	-1	12.381	2.668	0.925	3.067	10.778	0.744	0.325	-1	4.975	10.845	1.285	2.268	-1	-1	-1	-1	-1	-1	-1	-1	-1	-1	-1	-1	-1	-1	-1	-1	-1	-1	-1	-1	-1	-1	-1	-1	-1	-1	-1	-1	-1	-1	1.895	1.121	0.265	0.264	0.681	0.241	0.244	0.466	0.693	1.522	1.361	1.296	0.334	0.335	0.983	1.303	5.126	1.063	1.692	1.082	1.168	0.286	0.287	1.27	0.314	1.477	1.758	1.339	1.717	6.838	0.656	0.691	0.658	0.621	2.156	0.308	0.308	1.202	1.294	0.313	1.304	1.285	0.307	1.372	0.842	1.806	1.452	0.896	1.506	1.391	1.429	1.576	1.198	1.916	0.84	0.958	1.497	0.891	1.726	3.221	0.982	1.138	1.141	0.293	1.198	0.308	1.43	0.944	1.533	0.451	0.308	1.183	17.027	1.193	0.94	1.186	1.212	0.929	0.833	1.971	0.924	1.232	0.984	10.253	0.619	1.07	0.771	0.833	0.841	1.55	0.544	1.287	4.864	0.3	1.187	1.58	0.875	1.818	8.194	3.857	4.17	3.91	4.183	2.97	0.842	1.209	1.205	0.875	5.212	1.244	1.209	1.172	0.89	0.91	3.451	3.308	1.074	0.878	0.954	0.895	1.822	1.167	0.859	1.157	1.153	1.633	0.761	1.155	2.174	0.87	0.885	0.876	1.184	1.189	2.769	0.976	1.118	0.936	1.934	0.245	0.243	-1	1.228	1.275	0.34	0.339	1.238	0.32	0.319	-1	0.96	0.873	0.834	2.65	0.866	1.283	6.294	0.642	0.656	0.653	0.649	0.689	-1	-1	-1	-1	-1	-1	-1	-1	-1	-1	-1	-1	-1	-1	-1	-1	-1	-1	-1	-1	-1	-1	-1	-1	-1	-1	1.637	0.402	0.406	0.407	1.383	1.988	0.366	0.853	0.279	0.276	0.427	1.329	0.283	0.283	1.345	0.278	0.277	0.973	0.283	0.282	1.222	0.281	0.279	1.038	0.416	0.613	4.884	0.941	0.883	0.881	0.818	0.815	0.819	0.819	0.823	0.836	0.817	0.846	0.819	0.828	-1	-1	1.594	1.44	0.394	0.391	1.204	0.421	0.413	0.824	2.192	1.128	0.372	0.373	0.373	0.371	0.844	1.819	0.614	0.613	1.336	0.41	0.4	3.113	0.533	0.521	0.793	1.902	0.743	1.369	0.608	0.607	0.607	1.018	0.387	0.37	0.431	1.023	0.437	0.391	0.376	1.7	1.435	0.368	1.174	0.304	0.307	0.307	0.301	2.571	0.817	0.902	0.548	0.616	0.793	1.095	1.114	1.103	3.181	0.264	0.821	0.817	1.208	0.838	0.938	1.723	2.716	0.927	0.904	14.701	1.52	1.44	3.676	1.721	1.528	1.221	1.234	0.806	1.553	8.838	1.923	0.793	1.613	1.223	0.841	0.861	0.954	1.559	1.332	1.511	1.131	1.268	1.141	1.093	1.226	1.9	1.357	1.916	0.728	1.42	0.84	1.187	0.367	0.37	0.37	0.37	0.369	0.372	0.371	0.359	0.369	0.37	0.37	0.369	0.36	0.369	0.361	1.293	0.71	0.272	0.271	0.961	0.294	0.915	0.307	0.298	0.299	0.86	0.286	1.19	0.31	0.31	1.148	0.492	0.208	1.151	0.365	0.339	1.199	0.306	0.305	0.852	0.301	2.866	0.316	1.405	0.277	0.804	0.263	0.263	1.217	0.303	0.305	1.897	0.586	0.297	0.295	0.293	0.584	0.298	0.295	0.294	0.293	0.295	0.294	0.298	1.834	0.301	0.302	0.303	0.304	0.608	0.302	1.687	0.932	0.303	0.303	0.301	0.303	0.912	0.337	0.357	0.925	0.337	0.336	0.338	1.301	0.898	1.216	0.339	0.338	0.304	0.316	1.281	5.164	1.184	1.175	0.989	0.899	0.843	0.296	0.288	0.286	0.286	0.893	0.878	0.282	0.28	-1	-1	-1	-1	6.18	0.908	0.88	0.874	0.891	0.815	0.911	0.863	0.556	0.57	0.909	0.595	1.495	0.899	0.321	1.145	0.281	0.282	1.492	3.518	0.283	0.282	0.946	1.369	0.973	0.896	0.326	1.041	0.902	0.934	1.18	0.296	1.88	0.869	1.611	0.588	2.975	0.306	0.841	0.274	0.276	0.274	2.599	0.295	0.924	0.917	1.476	1.467	0.901	0.87	0.287	0.287	1.576	0.682	0.682	0.868	0.303	0.853	0.285	1.478	1.628	0.764	1.454	0.621	0.336	3.263	1.153	0.889	0.631	0.316	0.857	0.758	0.211	0.528	0.142	0.616	0.14	0.786	0.248	0.775	0.136	0.907	0.135	0.985	0.942	1.528	0.277	1.248	1.179	1.408	0.829	0.89	-1	-1	-1	0.906	1.233	0.876	1.429	0.901	0.295	0.85	0.559	1.174	8.338	0.917	0.318	1.477	0.785	0.907	0.316	0.911	0.324	1.919	1.163	0.674	0.6	0.561	0.58	0.951	4.326	0.858	2.401	2.118	3.429	1.311	0.947	0.982	1.014	0.865	-1	1.253	0.827	1.69	0.948	0.833	0.861	1.345	4.549	3.423	1.197	0.971	2.357	0.983	1.889	1.045	0.903	2.238	1.93	1.137	1.381	0.866	0.852	1.165	0.907	0.872	1.613	0.906	0.937	0.842	1.141	2.114	0.847	0.958	1.377	1.17	2.239	0.305	2.505	1.639	1.721	-1	1.336	1.831	0.716	1.851	1.185	0.816	0.609	5.234	0.315	0.316	1.455	0.934	0.298	0.299	10.617	2.684	5.225	2.891	5.167	10.59	2.913	3.196	2.92	3.196	1.456	0.28	1.572	2.599	2.912	1.398	-1	-1	-1	-1	-1	-1	-1	-1	-1	-1	-1	-1	0.558	0.324	0.288	0.287	0.289	0.288	0.289	0.288	1.261	-1	0.397	0.458	3.481	1.334	1.036	1.499	0.876	0.439	0.65	1.406	0.277	0.285	1.116	0.285	0.285	0.553	0.277	8.305	1.174	0.334	1.159	0.331	1.365	0.807	1.445	0.943	0.901	0.816	0.885	1.919	1.041	1.226	0.44	0.44	1.031	0.437	0.87	0.435	4.084	2.236	2.136	0.494	0.503	2.017	0.357	0.351	0.351	1.228	0.676	0.732	0.696	0.735	0.719	0.733	0.727	2.094	1.157	0.353	1.931	1.186	0.367	1.447	0.353	1.055	0.347	1.805	0.349	1.154	1.142	1.058	1.621	1.226	1.673	2.952	2.2	2.172	1.241	1.152	1.286	1.475	0.302	0.302	0.3	0.302	0.302	0.301	0.302	0.302	0.302	0.304	0.303	0.302	0.301	0.301	0.302	0.306	0.301	0.302	0.301	0.302	0.304	0.303	0.301	0.302	0.301	0.302	0.302	0.301	0.301	0.302	0.301	0.302	0.308	0.301	0.305	0.301	0.303	0.304	0.3	0.301	0.302	0.301	0.302	0.302	0.302	0.301	0.301	0.302	0.301	0.302	0.302	0.302	0.302	0.305	0.303	0.302	0.301	0.302	0.301	0.303	0.302	0.301	0.301	1.482	0.879	0.295	0.295	0.297	0.298	0.296	0.305	0.301	0.298	0.295	0.303	0.296	0.3	0.295	0.298	1.905	0.292	0.292	0.297	0.292	0.301	0.292	0.296	0.294	0.294	0.294	0.295	0.295	0.292	0.295	2.094	0.869	0.293	0.298	0.291	0.295	0.292	0.301	0.294	0.297	0.294	0.292	0.294	0.292	0.292	0.297	1.513	0.402	4.456	5.318	0.319	3.935	10.799	0.394	0.397	0.397	18.195	0.595	0.605	0.287	0.598	0.599	1.501	1.051	6.686	0.551	0.355	1.683	0.895	0.304	0.298	0.299	15.894	0.576	0.325	0.92	0.622	1.474	1.247	0.318	0.909	0.3	1.255	0.618	0.313	0.311	1.199	1.332	1.731	1.62	1.471	1.069	0.297	0.298	0.606	0.306	1.222	0.312	1.218	1.105	0.893	0.302	0.917	0.942	1.115	0.931	0.886	1.683	1.202	0.896	-1	0.899	0.921	0.933	1.436	0.895	4.919	0.94	3.23	0.895	1.172	1.221	1.178	0.93	0.921	1.498	0.91	1.177	0.897	0.89	1.394	-1	0.882	0.9	0.9	0.888	0.901	1.366	0.89	0.631	1.832	0.9	0.177	0.033	0.062	0.021	0.025	0.038	4.939	0.595	0.096	0.313	0.038	0.085	0.077	0.021	0.018	0.029	0.013	0.014	0.037	0.054	0.014	0.077	0.77	0.068	0.065	0.069	0.8	0.763	0.758	0.734	3.76	0.683	0.158	0.066	0.102	0.025	0.019	0.184	0.022	0.0080	2.895	0.065	0.195	0.101	0.111	2.415	0.143	0.685	0.064	0.056	0.172	5.473	0.828	1.031	1.272	0.95	2.088	-1	3.693	0.232	4.763	0.887	0.24	0.224	0.223	2.264	1.546	2.621	1.134	0.812	0.586	1.147	0.788	0.359	0.469	0.461	0.441	0.839	0.971	1.334	1.128	0.827	1.172	0.477	0.32	0.335	0.767	0.817	0.272	1.449	0.586	0.72	0.581	0.604	0.603	0.589	0.578	0.606	2.124	0.597	0.605	0.633	0.851	0.282	0.28	0.843	0.285	0.272	0.274	0.28	1.076	0.267	0.268	0.854	0.315	0.276	0.848	0.259	0.86	0.293	1.83	0.854	0.287	0.283	0.284	0.284	1.701	1.124	0.368	0.372	1.043	0.996	0.637	1.124	0.548	0.88	0.578	1.36	0.543	1.401	0.843	1.657	1.147	2.116	1.396	1.123	1.181	0.857	0.883	0.913	0.302	0.787	0.264	1.251	0.549	1.233	0.922	0.265	1.124	0.388	1.579	0.835	0.897	1.198	1.097	0.835	1.46	0.822	0.814	0.91	0.844	0.847	0.988	16.139	1.319	0.791	1.101	0.87	1.036	0.897	0.839	1.128	3.409	1.006	0.838	0.868	0.836	1.161	0.962	0.164	0.158	1.125	0.344	0.179	0.181	2.999	0.172	1.213	0.569	0.578	0.688	0.599	0.57	0.56	0.166	0.585	2.424	0.794	0.134	0.134	1.464	0.396	0.804	0.828	0.894	0.714	1.677	0.515	0.754	1.802	1.119	0.688	0.92	0.288	0.823	0.273	0.839	0.282	0.896	0.306	0.306	1.176	0.84	0.856	0.135	0.134	0.135	0.137	1.066	0.446	1.492	0.467	1.023	1.044	1.25	0.306	0.308	0.921	2.949	1.242	1.343	0.893	1.035	1.309	11.144	3.071	0.265	0.947	0.953	1.572	0.89	1.033	1.792	1.081	0.964	1.287	1.494	1.861	1.177	1.003	0.89	1.195	3.138	9.629	1.729	0.902	0.935	0.879	4.475	0.79	1.205	2.006	0.404	0.968	1.606	1.075	0.895	0.352	0.467	0.296	0.469	0.293	0.437	0.335	0.553	0.173	0.529	0.163	0.173	0.159	0.282	0.196	0.196	0.158	0.207	0.176	0.158	0.19	0.165	0.159	0.159	0.17	0.208	0.226	0.457	0.273	0.45	0.15	0.148	0.149	0.148	0.661	1.514	0.303	0.301	1.845	0.954	3.151	1.756	0.292	0.297	0.296	0.293	0.297	0.292	0.292	0.293	0.292	0.555	0.495	1.147	1.25	3.301	0.947	1.213	0.924	0.943	1.464	0.422	0.344	-1	1.114	1.267	1.008	1.527	1.181	0.302	1.176	1.328	1.414	0.816	0.743	1.184	1.144	1.085	1.748	1.648	1.262	1.78	0.917	0.239	0.238	0.471	0.517	0.242	0.405	0.128	1.162	2.412	0.12	0.174	0.145	0.166	0.711	0.309	0.158	0.208	0.06	0.152	3.114	0.036	0.34	0.154	0.045	0.208	0.044	0.39	3.261	0.822	0.16	0.675	3.671	0.659	0.129	0.151	0.887	0.204	1.139	0.294	0.295	2.973	0.37	1.512	0.604	2.554	1.188	1.642	1.284	0.317	0.982	0.321	1.653	2.76	1.053	0.335	0.333	1.222	0.928	1.333	0.339	0.338	1.223	1.956	0.667	1.957	1.595	1.309	1.309	1.31	0.341	1.414	1.712	1.305	1.65	2.267	1.316	1.602	1.886	3.539	1.327	1.386	1.335	1.275	2.626	1.777	1.077	1.184	1.883	1.439	1.672	1.441	1.195	0.378	0.377	2.26	1.938	5.466	1.236	0.633	0.892	0.957	5.152	3.785	2.532	0.108	1.129	0.619	0.544	2.486	0.145	0.586	0.183	0.836	0.783	1.583	1.699	1.609	0.596	1.818	0.95	0.314	0.308	0.773	0.307	0.626	0.307	-1	-1	-1	2.542	1.177	0.309	-1	1.564	0.995	1.184	1.151	1.06	2.085	0.454	0.451	1.84	1.334	1.054	1.126	3.974	4.0	3.602	3.737	3.714	3.446	5.979	-1	7.249	1.392	1.268	0.344	0.342	0.334	0.333	0.333	0.334	0.334	0.344	0.333	0.334	0.333	0.333	0.333	0.334	0.343	0.334	0.334	0.334	0.333	0.341	0.333	0.351	0.333	1.105	0.293	0.279	0.273	1.241	0.313	0.313	1.052	0.335	1.665	1.214	0.304	0.492	0.304	1.36	0.58	-1	0.579	1.003	0.984	0.3	0.304	0.897	0.648	0.648	0.886	10.669	-1	-1	3.399	2.418	0.905	0.305	0.668	-1	0.621	0.953	0.86	0.783	1.147	2.142	-1	0.892	1.257	1.613	0.941	1.281	1.474	1.449	1.487	1.352	1.346	1.485	1.092	2.01	1.174	1.004	1.388	1.084	1.936	1.851	1.974	0.304	0.304	0.304	1.05	0.305	0.304	1.568	0.318	0.318	4.993	0.329	0.638	0.322	10.57	0.285	0.286	5.355	0.311	0.689	0.309	0.325	0.309	0.935	4.925	0.308	0.337	0.309	0.314	0.31	0.308	4.936	1.214	1.101	0.309	0.341	0.782	0.719	0.299	2.981	0.407	10.883	5.141	-1	1.53	5.294	0.313	0.312	4.874	0.556	0.878	0.895	4.916	5.221	0.353	0.872	0.298	5.343	1.75	5.307	4.882	5.154	5.97	5.122	5.402	5.163	5.449	-1	0.846	1.23	4.84	4.932	4.828	4.884	4.832	5.046	1.234	0.971	5.147	8.28	-1	4.777	1.314	0.312	0.447	1.435	0.841	0.797	1.139	0.287	10.63	0.269	0.271	0.269	0.853	0.857	0.283	0.284	1.333	0.286	0.288	1.045	0.285	0.508	4.76	1.281	1.034	0.847	0.282	1.638	4.757	3.111	1.215	0.342	0.344	0.867	5.013	3.023	0.893	1.484	1.496	1.013	5.435	10.767	1.283	5.48	3.403	0.197	0.04	0.047	0.043	0.041	0.808	5.724	0.407	1.637	0.387	0.734	3.684	0.236	1.455	0.207	2.64	0.358	0.246	0.243	0.324	1.778	2.172	2.251	5.923	0.971	0.968	0.525	-1	0.253	0.136	0.13	0.133	0.133	-1	-1	10.855	-1	12.49	0.373	0.374	0.125	0.401	0.445	0.608	2.479	2.785	0.387	10.726	3.721	1.387	2.187	0.745	0.378	0.377	0.372	0.377	0.372	0.38	0.374	0.378	0.375	0.381	0.398	11.66	11.324	3.338	0.691	0.681	0.62	0.308	3.677	1.345	0.342	1.986	0.346	2.449	2.024	1.159	1.344	1.383	1.263	3.596	0.992	4.107	2.152	1.514	2.35	0.338	0.953	0.314	1.287	0.681	2.206	1.27	5.384	0.211	0.21	0.631	0.213	5.341	4.911	0.265	5.197	0.904	1.005	4.929	6.854	0.817	0.282	0.282	0.28	0.283	0.281	0.281	0.281	0.281	0.28	0.281	0.283	0.282	0.281	0.282	0.282	0.282	0.281	0.297	0.282	0.281	0.281	0.282	0.281	0.281	0.281	0.282	0.284	0.282	0.282	0.281	0.281	0.283	0.288	0.282	0.283	0.282	0.284	0.284	0.276	0.282	0.278	0.281	0.281	0.28	0.275	0.281	0.283	0.287	0.281	0.282	0.275	0.281	0.275	0.286	0.282	0.284	0.281	0.29	0.281	0.283	0.281	0.281	0.282	0.276	0.284	0.284	0.276	0.287	0.282	0.282	0.294	0.281	0.283	0.281	0.282	0.274	0.285	0.282	0.281	0.281	0.282	0.282	0.281	0.281	0.276	0.283	0.281	0.281	0.282	0.281	0.282	0.281	0.281	0.282	0.281	0.282	0.281	0.281	0.28	0.573	0.294	0.295	0.296	0.295	0.294	0.295	0.297	0.295	0.301	0.295	0.295	0.295	0.294	0.294	0.3	0.294	0.295	0.295	0.294	0.294	0.295	0.294	0.293	0.294	0.295	0.294	0.295	0.295	0.295	0.301	0.295	0.294	0.289	0.294	0.294	0.296	0.295	0.431	0.296	0.294	0.294	0.295	0.294	0.294	0.295	0.298	0.295	0.294	0.294	0.294	0.294	0.296	0.294	0.295	0.298	0.294	0.295	0.294	0.295	0.294	0.294	0.296	0.294	0.293	0.299	0.293	0.296	0.295	0.295	0.294	0.295	0.295	0.295	0.293	0.296	0.295	0.294	0.298	0.294	0.294	0.294	0.296	0.295	0.294	0.296	0.296	0.295	0.289	0.296	1.073	0.272	0.529	0.268	0.266	0.264	3.276	0.552	0.28	0.287	0.279	0.28	0.552	0.28	0.28	0.278	0.282	0.28	0.286	0.288	0.553	0.281	0.284	0.283	0.28	0.285	0.294	0.3	0.278	0.28	0.277	0.28	0.278	1.264	0.254	0.254	1.092	0.277	0.277	1.166	0.275	0.28	10.579	0.287	0.286	1.154	0.378	0.329	0.848	0.26	1.116	0.297	0.802	0.262	0.77	1.059	0.286	0.316	0.286	0.287	0.285	0.286	0.286	0.308	0.289	0.985	0.267	0.266	0.295	10.548	3.371	0.282	0.283	1.132	1.097	0.638	0.297	0.285	0.272	1.215	0.561	10.618	0.277	0.331	0.367	0.274	0.268	0.274	0.277	0.276	0.322	0.964	0.595	0.603	1.111	0.553	0.262	0.282	3.072	0.408	0.815	0.884	0.707	0.305	1.294	0.57	-1	3.818	0.454	0.456	1.371	0.284	0.286	12.414	3.125	1.646	0.921	5.672	0.437	0.431	3.959	0.312	7.572	2.446	0.274	0.696	0.324	0.572	2.413	0.819	0.601	0.751	0.282	0.761	3.164	0.263	10.005	0.815	0.273	0.857	0.286	1.175	0.28	0.776	10.523	0.264	1.776	0.924	-1	0.912	2.97	1.397	0.535	4.246	0.9	3.023	0.298	1.423	0.286	0.946	1.495	1.407	0.365	0.816	0.257	-1	0.661	1.233	0.704	0.706	0.806	0.659	-1	1.686	0.693	0.829	10.892	0.816	2.861	1.112	1.933	3.44	2.663	3.076	1.347	1.425	4.813	0.914	1.451	1.829	-1	1.046	2.881	2.469	3.209	3.208	0.907	0.912	1.677	1.211	0.821	0.274	4.95	1.158	1.321	1.025	1.045	1.102	2.9	0.77	0.833	1.131	2.992	10.539	1.329	1.709	5.11	0.896	0.923	1.128	-1	11.104	1.635	0.929	1.329	0.64	-1	0.876	0.917	10.737	1.457	1.131	0.864	1.405	1.156	1.111	0.845	1.037	1.888	1.369	1.127	1.118	1.325	1.46	0.802	0.507	10.352	1.398	0.668	1.401	1.955	3.531	2.933	1.02	-1	0.815	1.032	1.117	-1	2.09	3.308	1.296	1.332	1.384	3.412	0.88	1.291	0.813	0.486	0.484	0.444	0.455	0.43	0.486	0.464	0.453	0.456	0.458	0.432	0.463	0.453	0.454	0.436	0.502	0.489	0.438	0.446	0.477	0.777	0.486	0.476	0.431	0.45	0.438	0.432	0.477	0.431	0.986	0.428	0.419	0.424	0.467	0.422	0.473	0.462	0.424	0.482	0.435	0.496	0.437	0.623	0.459	0.536	0.695	0.444	0.462	0.451	0.458	0.458	0.448	0.461	0.453	0.431	0.426	0.5	0.482	0.481	0.508	0.485	0.502	0.495	0.482	0.483	0.503	0.501	0.487	0.48	0.5	0.472	0.468	0.465	0.484	0.496	0.499	0.934	0.489	0.463	0.462	0.474	0.51	0.496	0.484	0.483	0.484	0.497	0.499	0.493	0.461	0.466	0.464	0.478	0.471	0.473	0.493	1.623	0.505	3.499	0.44	0.215	4.77	10.372	0.946	0.957	1.753	1.428	1.269	0.2	0.199	0.201	1.19	0.2	1.017	1.094	-1	-1	-1	-1	-1	-1	-1	-1	-1	-1	-1	-1	-1	-1	-1	-1	-1	-1	-1	-1	-1	-1	-1	-1	-1	-1	-1	-1	-1	-1	-1	-1	-1	-1	-1	-1	-1	-1	-1	-1	-1	-1	-1	-1	-1	-1	-1	-1	-1	5.792	0.248	0.254	0.678	0.287	1.79	0.228	0.841	0.261	0.254	0.522	0.223	0.282	0.253	0.256	0.222	0.287	0.225	0.407	1.856	0.963	0.252	2.45	0.243	0.287	0.248	0.263	0.253	0.226	0.222	0.242	0.251	0.446	1.77	0.259	0.414	0.249	0.27	0.22	0.469	0.221	0.262	0.257	10.365	0.183	0.913	0.182	0.184	0.183	0.181	0.185	0.181	0.717	0.362	0.398	0.755	0.362	0.361	0.182	0.18	0.183	0.18	0.181	0.18	0.539	0.361	0.542	0.182	0.181	0.578	0.72	0.183	0.182	0.182	0.185	0.182	1.372	0.609	0.62	0.609	0.586	0.639	0.61	0.619	0.633	0.619	0.618	0.598	0.614	0.607	0.602	0.58	0.65	0.543	0.38	0.509	0.553	0.543	0.544	0.543	0.526	0.539	0.538	0.53	0.531	0.545	0.532	0.525	0.526	0.524	0.54	0.537	0.524	0.539	0.525	0.253	0.543	0.541	0.541	0.552	0.532	0.551	0.532	0.531	0.23	0.596	0.295	0.292	0.29	0.291	0.292	0.292	0.29	0.29	0.291	0.291	0.29	0.291	0.291	0.29	0.29	0.292	0.291	0.292	0.29	0.291	0.29	0.291	0.291	0.291	0.291	0.414	0.145	0.143	0.142	-1	-1	-1	-1	-1	-1	-1	-1	-1	-1	-1	-1	-1	-1	-1	-1	-1	-1	-1	-1	-1	-1	-1	10.373	0.339	0.247	0.287	0.302	0.248	0.202	0.221	0.397	0.305	0.201	0.265	0.107	0.264	0.304	0.303	0.304	0.304	0.304	0.496	0.159	0.159	1.243	0.191	0.173	0.167	0.407	0.14	0.141	0.139	0.13	0.14	0.139	0.14	10.319	0.16	0.16	0.505	0.142	0.141	0.14	0.423	0.134	11.664	0.728	0.736	0.427	0.14	0.14	0.549	1.664	0.173	0.838	0.201	0.165	0.166	0.513	0.174	0.163	0.994	0.69	0.216	0.215	0.214	0.213	0.219	0.215	0.221	0.216	0.216	0.228	0.222	0.219	0.213	0.229	0.217	0.238	0.714	0.215	0.213	0.509	0.154	0.153	0.934	1.551	0.469	0.201	0.566	0.192	0.173	0.172	0.809	0.112	0.112	0.698	0.428	0.107	10.408	0.202	0.202	0.202	0.73	0.18	0.176	0.917	0.225	0.216	0.217	0.217	12.668	0.198	0.615	0.204	0.209	0.205	0.206	0.515	0.173	0.163	0.164	0.229	1.027	0.175	0.175	0.597	0.128	0.127	0.133	0.739	0.219	0.219	0.22	0.335	0.123	0.123	0.123	2.822	0.183	0.165	0.519	0.174	0.175	0.176	0.174	0.175	0.824	0.377	0.374	0.374	0.978	0.223	0.214	0.224	0.252	10.307	0.15	10.468	0.232	0.546	0.181	0.181	0.342	0.134	0.134	0.144	0.815	0.21	0.211	0.534	0.175	0.175	0.175	0.319	0.151	0.424	0.185	0.453	0.507	0.141	0.142	0.504	0.17	0.169	10.368	0.185	0.185	0.864	0.18	0.402	0.135	0.417	0.139	0.613	0.176	0.607	0.177	0.174	0.516	0.11	0.668	0.171	0.672	0.173	10.395	0.192	10.403	0.201	0.472	0.163	0.539	0.178	10.528	0.323	0.708	0.265	7.792	0.26	0.288	0.255	0.284	0.266	0.176	10.618	0.467	0.157	1.114	0.313	0.618	0.158	0.163	0.311	0.333	0.157	0.157	0.157	0.159	2.684	0.173	0.173	0.606	0.199	0.533	0.182	0.181	10.364	0.182	0.181	0.559	0.142	2.853	0.191	0.506	0.18	0.869	0.188	-1	-1	0.436	0.158	0.135	2.562	0.186	0.521	0.197	0.193	0.427	0.149	10.372	0.184	0.183	2.613	0.212	0.5	0.182	0.181	0.634	0.156	0.804	0.219	2.477	0.157	2.855	0.119	0.133	2.637	0.187	2.731	0.22	0.221	2.567	0.136	0.698	0.464	0.418	0.394	0.282	2.409	0.135	0.524	0.183	10.354	0.178	0.785	0.843	0.431	0.429	0.45	0.43	0.452	0.434	0.458	0.439	0.47	0.46	0.454	0.45	0.436	0.46	0.459	0.58	0.185	0.202	0.185	0.187	0.195	0.185	0.184	0.548	0.186	0.595	0.335	0.622	0.232	0.231	0.234	0.233	0.235	0.232	0.232	0.233	0.236	0.233	0.242	0.366	0.127	0.604	0.214	0.929	0.401	0.405	0.406	0.401	0.401	0.4	0.733	3.151	0.206	0.586	0.206	0.197	0.205	0.586	0.209	0.21	-1	0.481	0.157	0.15	0.547	2.483	0.122	0.117	0.117	0.117	0.117	0.117	0.356	2.972	0.138	0.138	0.138	0.138	0.138	2.605	0.191	0.199	0.198	0.197	0.196	0.2	0.198	2.94	0.295	0.294	0.31	0.335	0.449	0.261	0.264	0.199	0.284	0.481	0.291	0.832	0.328	0.36	0.347	2.775	0.426	0.738	0.203	10.431	0.271	0.235	0.208	0.631	0.227	0.246	0.226	0.216	0.213	3.132	0.137	1.068	0.564	0.319	0.429	0.118	0.353	0.186	0.185	0.175	0.174	0.183	0.183	0.189	2.522	0.595	0.322	0.349	0.35	0.35	0.35	0.623	10.423	-1	-1	-1	-1	-1	-1	2.543	0.21	0.211	0.213	0.215	0.182	0.182	0.229	0.75	0.686	2.48	0.581	0.238	2.574	0.225	0.196	0.234	0.194	0.236	0.224	0.308	0.436	0.158	0.147	0.148	0.145	0.145	0.476	0.122	0.129	0.123	0.124	0.541	0.263	0.222	0.111	0.112	0.112	0.112	0.531	0.149	11.184	1.924	0.742	0.814	0.175	0.506	0.175	0.175	0.179	0.175	0.182	0.175	0.389	0.132	0.13	0.131	0.132	0.51	0.226	0.431	0.145	0.145	0.129	0.144	1.027	0.655	0.58	0.204	0.208	0.421	0.205	0.694	0.137	0.145	0.821	0.202	0.201	0.202	10.494	1.123	0.145	0.115	0.116	0.12	10.978	0.154	0.133	0.13	0.129	10.742	0.742	0.523	0.452	0.485	0.462	0.452	10.381	2.768	0.606	0.41	0.404	0.413	0.393	0.812	0.401	1.002	0.964	0.634	0.372	0.119	0.121	0.134	0.126	0.172	1.546	0.272	0.58	0.21	0.908	0.135	0.127	0.274	1.685	0.627	0.845	0.231	0.242	0.469	1.574	0.302	0.298	-1	-1	-1	0.779	0.435	0.431	0.435	0.438	0.43	1.048	0.399	0.265	0.13	0.132	0.623	0.236	0.227	0.207	0.55	0.506	0.167	0.213	0.168	0.212	0.692	0.615	0.395	0.131	0.584	0.654	0.406	0.409	0.712	0.406	0.559	0.66	0.6	0.233	0.196	0.201	0.99	0.549	0.602	0.639	0.653	0.477	0.195	0.195	0.793	0.124	0.122	0.73	0.183	0.647	0.21	10.432	0.237	0.397	0.12	0.123	0.148	0.969	0.41	0.532	0.19	3.649	0.712	2.606	1.729	-1	-1	9.85	1.134	-1	0.386	0.751	0.203	0.765	0.196	0.19	0.747	1.071	0.257	2.34	0.223	1.426	0.864	0.208	0.837	0.443	0.677	2.714	0.164	0.672	12.837	0.984	11.073	1.312	12.853	0.754	2.933	0.145	0.141	2.658	3.391	0.18	0.18	2.519	0.274	1.014	0.217	3.81	2.418	4.954	0.203	0.49	2.543	12.466	0.119	-1	4.515	0.147	0.144	10.439	0.736	0.188	0.775	0.575	0.626	0.154	0.154	0.156	0.811	0.205	0.833	0.403	0.529	0.114	0.113	0.404	0.134	0.134	0.677	2.28	0.833	0.854	0.432	0.117	0.113	11.472	0.541	0.233	0.172	0.419	0.113	0.115	0.653	0.29	10.369	10.379	0.493	0.113	0.897	1.073	0.358	0.36	0.413	0.114	0.113	0.991	0.609	0.116	0.115	0.445	0.115	0.115	1.029	0.114	0.114	0.414	0.403	0.4	0.52	0.116	0.116	2.416	0.12	0.421	0.117	0.115	2.547	0.308	0.367	0.114	0.114	0.41	0.114	0.113	0.515	0.386	0.442	0.114	0.112	0.594	0.395	0.115	0.115	2.357	0.115	0.115	0.52	0.442	0.128	0.115	0.575	0.117	0.115	0.651	0.118	0.115	0.664	0.295	0.113	10.544	10.599	10.397	0.748	10.742	10.587	10.56	10.547	11.313	10.63	10.611	11.617	10.721	10.554	11.437	10.394	0.618	11.578	10.542	1.011	10.545	10.599	10.557	11.338	10.546	0.919	10.603	3.273	11.311	11.548	11.34	11.898	1.759	0.425	0.114	0.114	0.245	0.114	0.113	0.496	0.115	0.118	11.517	0.722	0.115	0.116	0.476	0.141	0.762	0.213	0.194	0.354	0.114	12.114	11.157	0.6	1.107	0.918	0.2	0.585	0.493	11.447	0.845	0.504	0.113	0.114	11.539	0.676	0.115	0.117	0.368	0.113	0.114	0.574	0.187	0.194	0.655	0.404	0.115	0.504	0.112	0.112	10.394	0.579	0.398	0.854	0.292	0.508	0.8	0.448	0.41	0.656	0.113	0.113	10.292	0.156	2.657	0.393	0.114	0.115	4.61	7.715	14.767	2.395	0.119	0.117	2.344	1.699	0.465	0.373	0.115	0.117	0.688	0.118	0.114	3.073	0.218	0.974	0.667	0.425	0.116	0.115	11.485	11.621	10.614	0.369	0.115	0.115	0.606	0.374	0.371	0.585	0.377	0.634	0.115	0.116	10.737	0.455	0.116	0.114	0.294	0.115	0.114	0.442	0.115	0.121	0.427	0.117	0.115	0.41	0.116	0.115	0.434	0.116	0.116	0.525	0.115	0.115	0.366	0.116	0.116	0.486	0.114	0.113	0.51	0.158	0.151	0.608	0.358	0.119	0.112	4.766	1.498	5.706	7.649	-1	-1	0.293	0.113	0.114	0.352	0.116	0.116	0.921	0.665	0.294	0.296	0.403	0.115	0.115	10.775	0.414	0.115	0.119	2.807	0.183	10.366	0.471	0.37	0.187	0.336	0.167	0.749	0.699	0.459	0.608	0.263	0.126	0.599	0.622	0.599	0.165	0.519	0.19	6.166	0.626	0.886	0.801	0.643	0.624	0.597	0.327	0.553	0.516	0.652	0.821	0.862	0.549	0.831	2.501	0.161	0.892	1.563	0.854	0.192	0.629	2.48	0.588	0.24	2.588	0.426	0.374	0.115	0.414	2.897	2.002	2.584	0.195	10.387	2.741	2.549	0.136	2.49	0.969	11.563	11.269	1.71	11.581	11.362	11.273	10.559	2.712	11.271	10.55	10.545	10.552	10.586	-1	0.916	0.675	0.963	0.548	0.453	0.564	0.828	0.206	0.545	0.168	0.609	0.254	1.717	0.452	2.757	0.482	0.858	10.557	0.713	0.541	0.821	0.824	0.381	0.632	0.373	0.124	17.24	0.162	0.574	0.961	-1	0.67	0.434	10.525	0.128	11.628	10.908	12.274	0.668	0.789	0.19	0.59	0.854	0.657	0.714	3.203	0.575	0.794	0.423	0.546	0.59	0.203	0.104	2.378	0.104	4.527	0.136	4.558	0.706	4.767	0.667	0.652	4.94	0.817	1.294	0.208	10.728	12.019	1.535	-1	0.848	0.654	10.395	0.701	0.66	0.576	0.991	0.183	1.076	0.724	0.999	0.492	1.554	0.434	0.778	0.426	0.826	0.612	1.014	1.203	-1	0.387	0.499	1.021	0.471	1.061	1.024	0.452	15.456	0.333	0.873	0.698	10.498	0.641	2.408	1.015	1.08	1.049	0.668	2.426	-1	0.828	0.463	0.608	19.062	1.113	0.439	0.604	0.549	-1	10.311	10.411	2.608	0.81	0.743	0.593	1.13	0.729	4.702	10.623	0.706	0.398	0.798	10.264	10.323	10.455	0.836	0.64	0.497	1.397	0.674	0.742	0.534	0.497	0.472	0.85	1.444	0.93	0.623	0.425	0.771	0.535	2.091	0.539	0.795	0.757	3.323	0.592	0.759	0.626	0.94	0.875	0.764	0.521	10.418	0.731	2.786	0.575	10.413	-1	1.194	1.096	10.598	0.789	2.83	3.0	2.927	3.039	2.903	2.778	12.539	0.604	4.614	10.963	0.37	0.516	0.423	0.575	0.897	0.39	0.494	0.993	0.612	3.8	1.823	0.499	0.934	0.396	2.399	0.588	0.592	0.653	0.503	0.807	0.498	0.597	0.843	0.528	0.536	0.811	0.627	0.543	0.387	0.589	1.609	0.394	0.545	0.817	0.492	2.851	0.722	2.894	3.425	4.942	2.508	2.693	5.222	0.609	2.512	2.523	0.625	0.723	1.034	0.513	2.773	4.515	2.48	0.609	2.513	2.658	2.91	2.37	9.045	0.826	0.505	0.717	10.393	-1	0.943	0.503	0.743	0.818	2.769	1.128	0.429	0.721	0.429	0.574	0.588	0.599	0.462	0.573	12.205	1.985	0.549	1.416	14.084	3.205	0.612	0.998	0.536	0.562	0.669	-1	10.679	0.602	0.814	0.659	0.65	0.661	0.766	0.752	0.4	0.459	0.687	0.468	0.888	0.87	0.487	10.361	0.396	0.399	0.524	0.55	0.706	0.681	1.074	10.918	0.545	0.625	0.593	0.368	0.595	0.506	0.634	10.442	10.391	0.555	-1	0.387	0.49	0.711	0.768	0.689	0.444	0.815	0.656	0.95	0.737	0.423	0.925	5.315	0.631	2.533	2.881	2.753	2.55	2.882	4.21	2.484	2.604	2.542	1.092	2.577	2.78	13.288	2.693	0.964	0.695	0.391	4.83	2.816	-1	-1	4.768	4.381	2.523	4.81	4.496	10.725	10.304	0.762	4.589	0.758	0.741	0.693	0.615	0.675	0.395	0.679	0.604	10.386	0.672	0.713	0.81	0.593	0.539	0.366	0.562	1.658	0.947	0.611	0.759	7.84	3.007	1.024	0.833	0.74	0.662	2.41	0.614	0.975	0.786	0.409	0.752	5.249	1.008	1.09	1.301	0.752	0.593	0.5	0.648	0.798	0.398	0.528	0.584	0.482	0.425	1.434	0.517	2.546	0.573	1.017	1.209	0.682	1.019	10.692	1.051	1.352	10.243	0.769	0.71	0.572	0.507	0.879	2.896	0.526	0.496	0.593	10.481	0.281	0.584	0.602	0.466	0.566	1.27	0.398	0.694	0.618	0.425	10.416	0.984	10.674	1.137	0.601	1.645	0.671	0.65	0.501	0.629	10.332	10.246	0.708	-1	0.517	10.396	0.661	0.654	0.773	0.663	0.548	1.009	0.921	0.65	0.762	2.973	3.381	1.19	-1	2.584	2.562	-1	0.585	-1	-1	2.844	2.386	2.53	0.896	2.482	0.635	0.176	0.388	4.456	0.523	4.592	4.635	4.394	4.498	2.946	4.838	0.972	4.577	10.401	4.618	5.075	-1	2.727	4.02	4.622	13.359	4.603	4.994	4.77	4.432	4.876	5.281	4.526	4.552	4.689	4.485	2.613	4.702	4.615	10.657	0.577	0.495	1.305	0.788	0.834	0.493	0.644	0.757	0.612	0.693	1.032	0.508	0.535	0.598	0.513	0.591	0.586	1.74	1.031	0.927	0.515	0.397	0.979	0.526	0.687	0.702	0.54	4.959	2.813	0.595	-1	2.136	0.673	1.556	1.262	0.466	0.798	1.111	0.497	0.486	0.426	0.581	0.57	1.513	0.761	0.45	0.445	0.409	0.681	0.62	1.536	1.023	6.672	0.91	1.486	0.309	-1	0.695	0.774	0.665	1.578	0.62	0.334	3.39	3.283	3.633	1.33	1.281	0.44	0.668	2.597	0.637	0.583	3.353	2.888	3.584	4.842	1.3	0.871	1.517	4.471	0.335	1.242	0.493	1.378	0.658	0.72	0.421	0.67	0.737	1.301	1.762	1.153	1.538	9.286	1.454	1.729	3.008	1.275	3.715	5.507	1.11	0.895	1.112	5.247	1.385	4.89	1.892	0.921	3.768	2.73	0.857	1.048	0.979	1.156	1.188	4.607	0.967	3.547	10.679	1.066	1.137	1.342	0.742	1.165	1.577	1.795	0.607	1.144	1.08	0.576	1.042	10.069	0.28	1.235	1.133	1.016	0.826	-1	1.018	4.085	0.611	0.864	3.831	1.519	0.566	0.927	0.651	1.322	2.283	0.827	3.355	0.596	0.299	2.426	1.156	0.29	5.3	1.026	-1	4.952	0.561	0.281	10.565	11.033	1.91	10.376	10.64	10.815	10.568	12.393	10.622	10.545	10.562	3.062	0.37	6.071	1.918	5.218	1.686	1.577	0.55	0.562	0.877	1.063	0.589	1.944	0.891	3.26	0.774	0.633	0.74	0.658	0.369	0.339	0.32	0.53	0.697	0.216	0.45	0.454	0.254	0.64	0.504	0.484	0.754	0.546	0.44	13.095	1.239	0.658	2.558	0.338	0.171	10.353	0.743	0.929	0.436	-1	0.397	0.414	0.838	0.205	10.951	0.554	0.799	0.768	0.562	3.579	-1	0.336	0.169	0.65	0.46	0.565	0.913	0.6	0.217	10.455	0.525	0.644	0.499	0.188	0.197	0.56	0.375	0.621	1.194	3.91	8.144	0.315	0.296	0.473	0.432	0.68	0.336	0.223	0.234	0.117	0.918	1.4	0.735	0.224	0.793	0.376	0.275	0.398	0.404	0.224	0.431	0.893	0.169	0.478	0.228	0.614	-1	4.624	0.227	0.473	0.64	0.416	0.377	0.391	10.237	0.949	0.318	0.264	0.495	0.168	0.966	0.793	0.404	0.428	0.16	0.472	0.863	0.731	0.59	0.135	3.389	0.195	0.8	0.681	0.634	0.634	10.297	0.152	0.519	0.626	0.313	0.713	0.191	0.562	0.306	0.624	0.167	0.672	11.308	5.462	11.325	0.874	0.384	0.592	0.401	0.607	0.615	0.587	0.438	0.733	0.73	0.427	0.477	0.734	4.638	0.333	10.332	0.354	0.461	0.438	0.148	0.681	0.549	0.183	0.734	0.179	0.66	0.534	1.368	0.759	0.382	0.508	1.171	0.44	0.481	1.097	0.919	0.293	0.391	10.344	-1	0.628	0.855	0.493	0.419	-1	0.729	0.566	0.667	1.204	0.5	0.535	0.697	0.507	0.413	0.712	3.417	0.592	0.141	0.141	0.972	0.536	10.558	0.283	0.279	0.279	1.402	0.293	0.288	0.287	1.581	1.899	1.637	0.514	0.167	0.278	0.14	0.14	0.168	0.14	0.167	0.168	0.141	0.274	0.139	0.139	0.168	0.14	0.139	0.168	0.168	0.139	0.14	0.14	0.14	0.14	0.139	0.139	2.171	0.331	1.146	0.167	0.501	0.575	0.432	3.353	0.307	0.173	0.57	0.198	1.008	0.62	0.52	0.509	0.545	0.653	0.09	0.09	0.09	0.102	0.434	0.091	0.091	0.833	0.119	0.091	0.093	0.094	0.096	0.094	2.811	0.223	0.225	0.224	0.223	1.925	0.521	1.119	16.814	0.607	1.515	1.29	0.374	1.301	0.385	0.369	0.37	1.288	0.38	0.372	0.37	-1	0.732	0.37	1.297	0.372	1.294	1.291	0.372	0.369	0.37	0.374	2.054	3.055	10.597	0.302	0.302	3.195	1.613	0.547	0.548	0.541	0.557	0.532	3.035	0.922	1.125	1.144	-1	-1	-1	-1	1.848	0.37	0.302	0.331	0.3	10.813	6.682	0.45	0.451	0.782	0.769	0.772	0.93	1.415	2.062	0.914	3.208	0.455	0.133	1.214	13.658	0.897	0.319	0.579	4.924	5.741	0.318	0.311	10.524	0.263	3.023	0.562	0.285	0.284	0.286	0.292	0.284	0.284	0.704	0.845	10.571	4.893	2.528	0.86	1.1	2.689	0.817	0.885	2.828	2.383	0.417	0.439	0.426	0.473	0.459	0.433	0.439	0.476	0.699	0.462	1.727	0.493	0.454	0.637	0.473	0.427	0.495	0.47	2.756	2.673	0.184	0.184	0.186	0.189	0.184	0.183	0.186	0.184	19.036	2.525	0.376	0.128	0.139	2.616	0.2	0.199	0.192	0.342	0.114	0.149	0.114	0.114	0.12	0.113	0.114	0.113	0.119	0.114	0.113	0.115	0.817	2.539	0.301	0.325	0.298	0.295	0.323	10.458	0.354	2.595	0.684	0.199	0.202	5.445	0.984	0.484	0.586	5.168	0.729	0.553	0.529	5.131	0.933	0.519	0.464	3.27	0.567	0.456	0.46	5.804	0.473	0.517	0.532	0.602	0.441	0.229	0.201	0.597	0.437	0.198	0.226	2.595	0.199	0.414	0.204	3.176	0.945	0.593	0.473	3.264	0.881	0.465	0.52	2.754	0.2	0.399	0.412	0.415	2.949	0.288	2.989	0.17	2.621	0.204	0.592	0.188	0.65	0.223	0.113	2.387	0.185	0.584	0.195	2.744	0.201	7.14	2.484	0.155	2.647	1.102	2.59	2.423	0.112	2.759	0.205	2.722	10.349	0.175	2.64	0.597	10.356	2.65	10.544	0.536	0.683	2.365	2.626	2.729	2.607	0.634	-1	2.558	10.87	0.907	-1	10.463	0.786	10.44	0.563	-1	0.434	13.946	10.433	-1	0.625	0.706	-1	10.475	0.659	10.425	1.217	0.532	0.636	0.629	0.511	0.78	10.451	-1	10.486	0.451	0.391	10.44	1.335	0.641	-1	-1	1.567	0.511	1.079	1.345	2.623	2.528	0.503	12.892	10.426	0.721	10.432	-1	0.814	0.516	0.786	0.61	-1	-1	10.455	-1	-1	
0.693	0.226	0.233	0.22	0.219	0.344	0.765	0.793	0.371	0.552	0.397	0.545	4.602	0.552	0.513	0.771	0.759	0.96	0.528	0.232	0.232	0.912	0.233	0.231	0.604	0.222	0.223	0.223	0.868	0.307	0.304	0.578	0.286	0.287	1.792	0.267	0.713	0.79	0.685	0.694	1.065	0.95	2.159	0.695	0.757	0.244	0.252	0.259	0.898	0.268	0.276	0.238	1.143	0.552	0.66	0.232	0.489	0.236	0.474	0.241	1.334	0.539	0.752	0.762	0.473	0.666	3.714	1.23	0.611	3.085	0.565	0.468	0.47	0.756	0.513	0.428	0.532	0.687	0.484	0.45	0.966	0.424	0.801	0.745	0.874	0.208	0.686	0.146	0.14	0.14	0.306	0.153	-1	3.312	4.325	3.333	1.395	2.212	3.722	0.895	0.894	-1	-1	0.459	0.355	0.302	0.474	0.328	0.308	0.155	0.155	0.154	0.31	0.285	0.271	-1	0.281	0.267	0.244	0.358	0.203	1.937	1.214	0.157	0.138	0.241	0.119	0.118	0.118	0.452	0.153	0.147	0.54	-1	0.143	-1	0.412	0.595	0.48	0.584	1.324	0.282	0.129	0.129	0.292	0.29	0.127	0.131	1.328	0.337	0.34	-1	0.561	0.239	0.236	0.297	0.524	1.758	0.789	1.903	0.473	0.496	0.242	0.456	0.145	0.148	0.48	0.558	0.175	0.175	0.35	0.748	0.33	0.366	0.505	0.892	0.634	1.111	0.658	0.483	0.19	0.581	0.991	0.365	0.996	0.647	0.341	0.821	0.8	0.858	0.613	0.617	0.619	0.441	2.573	0.643	0.47	0.684	-1	0.752	0.507	7.216	0.44	0.553	0.622	1.017	0.337	0.65	0.615	0.491	0.665	0.169	0.169	0.298	0.15	1.014	0.643	0.785	0.211	0.109	0.102	0.09	0.09	0.09	0.114	10.024	0.327	0.095	0.098	0.09	0.117	0.092	0.09	10.61	0.737	0.092	0.09	11.202	0.729	0.09	0.09	11.579	0.378	0.09	0.091	0.091	0.093	0.09	0.114	0.09	0.136	0.09	0.09	0.09	11.573	1.048	0.09	0.09	0.09	0.1	0.09	0.09	0.09	0.09	0.127	0.09	0.092	0.09	0.09	0.091	0.091	0.09	0.111	12.001	0.615	0.107	0.09	12.408	0.499	0.09	0.09	0.091	0.09	0.089	0.089	0.09	0.09	0.09	0.101	0.09	0.09	0.093	0.09	12.424	0.691	0.136	0.126	0.091	0.218	12.463	0.598	0.162	0.09	0.09	0.09	0.163	0.342	0.09	0.09	0.09	0.09	0.09	0.109	0.09	0.09	0.09	0.09	12.326	-1	-1	-1	-1	-1	-1	19.969	10.75	0.914	0.089	0.185	0.09	0.098	0.091	0.09	0.09	0.09	0.092	0.103	11.352	0.822	0.111	0.09	0.137	0.09	0.09	0.169	0.095	0.09	0.09	0.106	0.174	0.091	0.161	0.091	0.108	0.251	0.118	0.201	0.105	0.215	0.161	0.09	0.111	0.113	0.144	0.139	0.096	0.109	0.104	0.09	0.09	0.271	0.182	0.137	0.146	0.09	0.09	0.134	0.091	0.09	0.092	0.094	0.094	0.144	0.092	11.735	1.032	0.09	0.127	0.11	0.09	0.162	0.177	0.141	0.12	0.199	0.09	11.544	0.894	0.09	0.09	0.11	12.201	12.431	12.803	12.723	0.66	0.09	0.09	12.422	0.915	13.054	0.408	12.36	13.261	0.318	0.09	12.481	13.071	12.863	1.044	12.355	0.772	0.09	0.09	-1	-1	-1	-1	-1	-1	-1	19.068	0.159	0.091	11.829	13.22	13.025	12.997	0.422	0.09	12.748	13.094	0.474	12.452	12.223	12.333	0.63	0.09	0.091	0.09	10.878	11.048	12.391	11.207	0.52	10.955	-1	0.125	0.066	-1	-1	0.123	-1	0.124	-1	-1	0.125	-1	-1	0.124	0.066	-1	0.123	0.065	-1	0.123	0.066	-1	-1	-1	0.123	0.065	0.065	-1	0.127	0.065	0.068	-1	0.123	0.065	0.065	-1	0.123	-1	0.123	-1	0.124	-1	0.123	0.064	-1	0.126	-1	-1	0.377	0.511	0.2	0.174	0.045	0.303	0.328	0.269	0.231	0.251	0.24	0.121	0.237	0.225	0.226	0.226	0.218	0.231	0.228	0.222	0.213	0.217	0.217	0.215	0.519	0.083	0.049	0.046	0.053	0.059	0.028	0.027	0.082	0.047	0.047	0.086	0.04	0.038	0.092	0.039	0.128	0.067	0.069	0.194	1.007	0.287	0.091	0.044	0.064	0.207	0.198	0.121	0.152	0.057	0.107	0.189	0.117	0.366	0.274	0.274	0.273	0.322	0.199	0.097	-1	0.194	0.193	0.241	0.282	8.535	0.362	-1	0.068	0.168	0.069	0.143	0.212	0.213	0.075	0.046	0.064	0.067	0.283	0.178	0.194	0.069	0.086	0.15	0.123	-1	-1	-1	0.187	0.2	0.07	0.357	0.362	0.36	0.18	0.357	0.162	0.183	0.163	0.421	0.243	0.477	0.246	0.339	0.415	0.414	0.361	0.847	0.343	0.38	0.701	0.332	0.487	0.242	0.242	0.245	0.246	0.484	0.519	0.488	1.025	0.249	0.254	2.539	0.247	0.242	0.247	0.361	0.521	0.25	0.248	0.764	0.245	0.244	0.245	0.239	4.095	0.491	0.546	0.273	0.476	0.241	0.238	0.238	0.242	0.248	0.239	0.239	1.432	0.238	0.241	1.272	0.54	0.271	0.496	0.263	0.247	0.247	0.248	0.261	0.248	0.248	1.034	0.804	4.447	0.237	0.5	0.235	0.231	0.522	0.52	0.516	0.551	0.32	0.315	0.314	0.315	0.563	0.301	0.311	0.31	0.312	0.56	0.292	0.313	0.3	0.311	0.739	0.513	2.369	0.445	0.226	0.564	0.301	0.302	0.314	0.293	0.532	0.266	1.065	0.267	2.028	0.411	0.524	0.363	0.364	0.512	0.252	0.512	0.545	0.464	0.233	0.501	0.245	0.472	0.236	0.236	0.236	1.169	0.7	0.614	0.338	0.544	0.265	0.27	0.448	0.441	0.463	0.517	0.717	0.686	0.517	0.536	0.52	0.47	0.466	-1	0.542	0.405	0.203	0.74	0.456	0.228	0.51	0.565	0.531	0.47	0.487	0.486	0.519	0.258	0.72	0.4	2.218	0.809	1.958	0.442	2.861	0.394	0.939	1.277	0.258	3.555	0.508	0.526	15.49	0.234	0.767	0.587	0.298	0.662	0.641	0.521	0.522	0.523	0.263	0.54	0.271	0.591	0.294	0.386	0.437	0.255	0.508	0.472	-1	0.576	0.433	0.831	-1	0.544	0.743	0.705	-1	0.456	0.536	0.558	0.437	0.477	0.747	0.545	0.549	0.506	0.499	0.774	1.025	0.554	0.479	8.853	6.205	3.816	0.423	0.391	0.52	0.765	-1	0.51	0.575	0.475	0.694	0.572	0.463	0.509	0.548	0.907	6.117	0.59	0.517	0.49	0.468	0.664	0.485	9.637	1.235	-1	1.813	0.517	1.381	0.392	0.923	1.011	0.822	-1	0.879	0.581	0.497	0.911	0.435	0.529	0.532	-1	0.466	0.442	0.507	0.496	-1	-1	-1	-1	-1	-1	-1	-1	-1	-1	-1	-1	-1	-1	-1	-1	-1	-1	-1	-1	-1	-1	-1	-1	-1	-1	-1	-1	-1	-1	0.565	3.185	0.093	0.094	0.274	0.132	0.132	0.186	0.244	0.57	0.232	0.471	0.168	0.168	0.341	0.291	2.77	0.282	0.61	0.454	0.256	0.131	0.131	0.278	0.129	0.27	0.657	0.44	0.66	1.384	0.291	0.346	0.327	0.287	1.408	0.16	0.164	0.298	1.143	0.156	0.303	1.13	0.153	0.484	0.518	0.948	0.285	0.28	0.415	0.258	0.411	0.283	0.282	0.685	0.198	8.408	0.46	0.266	0.254	0.31	0.245	0.257	0.223	0.289	0.24	0.123	1.859	0.427	0.695	0.271	0.248	0.258	-1	0.28	0.289	0.284	0.427	0.549	0.289	0.618	0.297	0.3	0.358	4.999	0.309	0.271	0.443	0.249	0.38	0.341	0.393	0.245	0.587	0.158	0.262	0.383	0.251	0.251	2.603	2.605	2.579	2.644	2.526	1.539	0.267	0.387	0.265	0.261	10.6	0.272	0.254	0.258	0.276	0.258	0.244	0.28	0.247	0.258	0.584	0.251	0.645	0.245	0.246	0.363	0.363	0.255	9.616	0.254	0.648	0.251	0.288	0.288	0.257	0.272	1.052	0.257	0.263	0.167	1.615	0.107	0.112	0.614	0.275	0.273	0.135	0.139	0.272	0.136	0.135	-1	0.329	0.319	0.257	0.324	0.277	0.254	0.769	0.567	0.437	0.437	0.429	0.472	-1	-1	-1	-1	-1	-1	-1	-1	-1	-1	-1	-1	-1	-1	-1	-1	-1	-1	-1	-1	-1	-1	-1	-1	-1	-1	0.451	0.128	0.125	0.124	0.296	0.149	0.149	0.223	0.113	0.112	0.25	0.23	0.117	0.117	0.247	0.118	0.118	0.231	0.118	0.118	0.231	0.117	0.116	0.238	0.122	0.226	0.705	0.46	0.495	0.573	0.504	0.551	0.443	0.507	0.437	0.612	0.462	0.406	0.836	0.627	0.396	-1	0.643	1.204	0.154	0.153	0.454	0.167	0.16	0.463	0.751	0.547	0.282	0.121	0.127	0.123	0.385	0.854	0.378	0.376	0.409	0.15	0.149	1.299	0.214	0.226	0.331	0.438	0.235	0.677	0.388	0.386	0.384	0.335	0.12	0.105	0.163	0.357	0.152	0.119	0.106	0.697	0.691	0.184	0.561	0.127	0.138	0.137	0.13	0.819	0.384	0.403	0.215	0.256	0.514	0.51	0.597	0.448	2.088	0.115	0.392	0.343	0.451	0.336	0.443	0.608	2.046	0.36	0.45	5.643	0.56	0.66	1.167	0.765	0.653	0.47	0.452	0.358	0.52	-1	0.629	0.344	0.55	0.42	0.451	0.621	0.327	0.573	0.493	0.493	0.374	0.593	0.384	0.369	0.54	0.73	0.451	0.76	0.354	0.602	0.398	0.447	0.207	0.21	0.21	0.219	0.212	0.209	0.209	0.21	0.211	0.209	0.21	0.221	0.209	0.21	0.209	0.484	0.356	0.128	0.127	0.503	0.151	0.457	0.139	0.132	0.133	0.622	0.151	0.503	0.125	0.127	0.699	0.162	0.037	0.778	0.208	0.189	0.665	0.148	0.148	1.216	0.121	0.405	0.125	0.499	0.125	0.419	0.117	0.116	0.579	0.145	0.152	0.639	0.256	0.13	0.13	0.13	0.256	0.129	0.13	0.13	0.13	0.132	0.129	0.132	0.635	0.128	0.127	0.137	0.127	0.251	0.127	0.128	0.127	0.127	0.128	0.127	0.127	0.527	0.175	0.164	0.393	0.165	0.165	0.164	0.436	0.468	0.607	0.195	0.192	0.155	0.155	0.598	2.423	0.582	0.462	0.549	0.478	0.459	0.158	0.15	0.131	0.135	0.47	0.538	0.151	0.149	-1	1.204	2.083	1.174	5.757	0.474	0.448	0.533	0.456	0.125	0.446	0.353	0.237	0.241	0.433	0.248	0.605	0.403	0.145	0.548	0.121	0.121	0.81	0.519	0.133	0.133	0.396	0.564	0.558	0.386	0.156	0.445	0.421	0.392	0.472	0.135	1.478	0.419	0.3	0.294	1.251	0.149	0.436	0.123	0.123	0.121	0.702	0.133	0.465	0.392	0.588	0.382	0.385	0.428	0.12	0.132	0.816	0.312	0.312	-1	-1	0.46	0.138	0.725	1.016	0.455	1.299	0.303	0.188	1.395	0.629	0.439	0.294	0.15	0.411	0.922	0.503	0.89	0.367	0.837	0.35	0.64	0.327	0.669	0.329	0.792	0.314	0.312	0.522	0.73	0.12	0.545	0.514	0.742	0.373	0.459	-1	-1	-1	0.495	0.662	0.295	0.632	0.414	0.115	0.498	0.254	0.552	5.526	0.479	0.148	0.785	0.432	0.43	0.147	0.468	0.151	0.581	0.557	0.396	0.288	0.247	0.306	0.521	0.49	0.358	0.428	1.618	1.536	0.631	0.386	0.575	0.917	0.41	0.468	0.747	0.394	1.404	0.498	0.45	0.514	0.551	2.795	1.541	0.492	0.515	2.339	0.488	0.49	0.508	0.601	1.624	0.985	0.487	0.635	0.405	0.461	0.554	0.489	0.446	0.679	0.481	0.477	0.439	0.597	1.146	0.439	0.418	0.633	0.501	1.07	0.173	1.274	5.115	0.79	0.839	0.623	0.405	0.288	0.983	1.182	1.096	1.389	0.575	0.152	0.153	0.614	0.498	0.137	0.137	1.226	0.798	0.586	0.593	0.569	1.093	0.661	0.558	0.538	0.748	0.803	0.154	0.711	1.245	1.243	0.93	-1	-1	-1	-1	-1	-1	-1	-1	-1	-1	-1	-1	0.785	0.603	0.571	0.572	0.565	0.571	0.566	0.564	1.431	-1	2.228	1.18	0.564	0.958	0.678	0.92	0.476	0.595	0.566	0.502	0.123	0.129	0.394	0.135	0.14	0.244	0.127	2.049	0.354	0.166	0.353	0.166	0.257	0.364	0.565	0.404	0.23	0.255	0.234	0.716	0.249	0.526	0.261	0.265	0.542	0.275	0.448	0.223	0.698	0.98	0.59	0.397	0.301	0.388	0.198	0.192	0.192	0.364	0.391	0.361	0.39	0.355	0.353	0.362	0.399	0.381	0.363	0.184	0.393	0.363	0.182	0.367	0.184	0.549	0.185	0.409	0.193	0.351	0.372	0.511	0.348	0.601	0.518	0.391	1.022	0.971	0.389	0.342	0.362	0.299	0.154	0.153	0.152	0.153	0.153	0.154	0.154	0.154	0.154	0.153	0.153	0.155	0.153	0.153	0.156	0.153	0.154	0.153	0.153	0.153	0.153	0.153	0.152	0.154	0.153	0.153	0.153	0.153	0.198	0.154	0.153	0.153	0.153	0.153	0.156	0.153	0.154	0.153	0.152	0.153	0.154	0.153	0.155	0.153	0.154	0.152	0.158	0.153	0.154	0.153	0.155	0.153	0.153	0.155	0.154	0.153	0.204	0.156	0.153	0.153	0.153	0.156	0.153	0.435	0.431	0.145	0.146	0.145	0.146	0.147	0.154	0.148	0.147	0.145	0.146	0.145	0.146	0.146	0.147	0.722	0.146	0.147	0.147	0.146	0.154	0.146	0.146	0.147	0.148	0.177	0.148	0.147	0.145	0.148	0.433	0.433	0.147	0.149	0.145	0.146	0.145	0.154	0.148	0.145	0.147	0.147	0.148	0.146	0.147	0.148	0.315	0.157	3.296	5.141	0.149	0.354	0.347	0.169	0.172	0.17	13.537	0.283	0.283	0.13	0.285	0.285	0.467	0.278	2.844	0.405	0.205	1.497	0.333	0.143	0.139	0.138	0.288	0.292	0.185	0.305	0.299	0.463	0.288	0.139	0.283	0.178	0.403	0.266	0.142	0.145	0.459	0.465	0.457	0.362	0.305	0.293	0.144	0.145	0.281	0.146	0.256	0.132	0.292	0.39	0.268	0.135	0.306	0.337	0.488	0.339	0.275	0.927	0.271	0.27	0.33	0.273	0.33	0.296	0.429	0.362	0.261	0.325	0.417	0.306	0.427	0.288	0.397	0.333	0.309	0.554	0.29	0.257	0.267	0.27	0.37	0.284	0.253	0.28	0.277	0.278	0.274	0.278	0.269	0.339	0.399	0.279	0.755	0.444	0.21	0.39	0.395	0.77	-1	0.761	0.594	0.469	0.331	0.247	0.313	0.192	0.361	0.362	0.36	0.361	0.396	0.251	0.2	0.22	6.35	0.411	0.413	0.408	1.145	1.138	1.132	1.099	1.134	1.164	0.663	0.295	0.414	0.772	0.194	0.358	0.375	0.186	1.807	0.349	0.549	0.394	0.374	0.561	0.459	1.171	0.455	0.609	0.504	-1	0.499	0.297	0.407	0.325	0.254	-1	4.714	0.557	0.574	0.157	0.088	0.079	0.078	1.764	1.75	2.402	0.266	0.5	0.247	2.036	0.205	0.228	0.297	0.189	0.296	0.188	0.287	0.202	0.244	0.25	0.319	0.436	0.295	0.413	0.216	0.238	0.12	0.267	0.282	0.414	0.266	0.264	0.266	0.264	0.264	0.289	1.714	0.275	0.265	0.293	0.226	0.113	0.113	0.253	0.132	0.127	0.155	0.125	0.238	0.119	0.121	0.237	0.115	0.115	0.218	0.109	0.23	0.115	0.568	0.278	0.137	0.133	0.134	0.142	0.634	0.328	0.396	0.251	0.275	0.231	0.225	0.228	0.231	0.228	0.226	0.686	0.219	0.403	0.305	0.216	0.289	2.028	1.353	1.082	0.289	0.227	0.265	0.276	0.14	0.256	0.112	3.179	0.184	0.247	0.233	0.118	0.235	0.225	0.994	0.265	0.773	0.288	0.274	0.227	0.396	0.235	0.237	0.267	0.25	0.244	0.604	4.877	0.365	0.227	0.236	0.234	0.235	0.244	0.27	0.401	1.52	0.44	0.226	0.303	0.238	0.245	0.438	0.228	0.218	0.447	0.45	0.236	0.424	0.446	0.22	1.35	0.66	0.665	0.664	0.687	0.699	0.675	0.273	0.691	0.412	0.202	0.101	0.101	0.632	0.455	0.503	0.876	0.519	0.478	2.309	0.414	0.415	2.346	0.42	0.426	0.239	0.122	0.242	0.121	0.242	0.124	0.279	0.138	0.138	0.36	0.534	0.118	0.059	0.059	0.064	0.061	0.312	0.281	1.258	0.278	0.324	0.265	0.32	0.137	0.139	0.296	0.29	0.274	0.438	0.332	0.399	0.388	-1	2.16	0.117	0.313	0.314	0.321	0.451	0.325	0.707	0.264	0.277	0.246	0.39	0.274	0.29	0.262	0.266	0.304	0.653	5.041	0.904	0.245	0.26	0.282	1.321	0.242	0.455	0.675	0.226	0.41	0.274	0.271	1.258	0.461	0.51	0.538	0.443	0.42	0.42	0.475	0.495	0.596	0.577	0.656	0.675	0.458	0.683	0.532	0.583	0.744	0.75	0.626	0.572	0.5	0.409	0.439	0.473	0.555	0.526	0.513	1.219	0.665	0.745	0.332	0.333	0.333	0.333	0.577	0.288	0.145	0.144	0.647	0.342	0.324	0.671	0.136	0.14	0.137	0.136	0.141	0.135	0.136	0.135	0.14	0.276	0.149	0.313	0.291	0.448	0.291	0.281	0.325	0.32	0.522	0.343	0.313	0.288	0.331	0.357	0.339	0.73	0.43	0.149	0.939	0.341	0.401	0.523	0.435	0.953	0.3	0.382	0.366	0.355	1.621	1.385	0.127	0.064	0.064	0.505	0.437	0.225	0.437	0.222	3.588	2.027	0.224	0.224	0.222	0.482	0.618	1.407	0.412	0.455	0.229	0.326	1.437	0.208	0.443	0.416	0.211	0.478	0.227	0.438	0.438	0.396	0.411	1.324	0.405	0.629	0.413	0.441	0.294	0.453	0.45	0.139	0.138	0.076	0.076	0.463	0.309	0.301	0.333	0.38	0.378	0.19	0.584	0.193	0.47	1.271	0.592	0.156	0.157	0.316	0.313	0.346	0.178	0.175	0.311	0.652	0.179	1.542	0.815	0.346	0.518	0.314	0.155	0.439	0.497	0.274	0.342	0.993	0.32	0.524	0.504	0.491	0.326	0.418	0.39	0.324	0.306	0.444	0.495	0.556	0.311	0.513	0.516	0.461	0.392	0.195	0.197	0.512	1.413	0.594	0.292	0.296	0.285	0.289	2.429	0.473	0.588	0.279	1.938	0.712	0.69	0.675	0.35	3.521	0.582	0.475	0.491	1.458	0.464	0.458	0.455	0.406	0.272	0.139	0.132	0.286	0.133	0.27	0.134	0.478	0.166	0.168	0.864	0.422	0.164	0.316	0.281	0.337	0.28	0.278	0.319	0.644	0.322	0.323	0.598	0.634	0.14	0.538	0.516	0.923	0.569	0.562	0.599	0.559	0.834	1.168	1.664	1.275	0.387	0.208	0.216	0.205	0.206	0.206	0.209	0.212	0.206	0.206	0.206	0.205	0.215	0.227	0.214	0.206	0.205	0.205	0.205	0.206	0.213	0.205	0.206	0.205	0.244	0.126	0.124	0.122	0.335	0.168	0.186	0.316	0.16	0.759	0.286	0.145	0.32	0.145	0.279	0.316	0.142	0.14	0.259	0.265	0.134	0.133	0.308	0.338	0.345	0.28	0.387	-1	-1	0.278	0.865	0.309	0.138	0.354	0.279	0.287	0.565	0.369	0.462	0.571	0.738	-1	0.289	0.343	0.296	0.29	0.263	0.277	0.567	0.41	0.326	0.34	0.313	0.407	0.287	0.294	0.29	0.592	0.278	0.753	0.533	0.287	0.141	0.142	0.142	0.275	0.137	0.137	0.307	0.158	0.155	0.258	0.127	0.251	0.127	0.322	0.163	0.161	0.277	0.14	0.453	0.14	0.155	0.14	0.415	0.287	0.138	0.159	0.139	0.139	0.148	0.138	0.276	0.277	0.706	0.186	0.139	0.26	0.26	0.133	0.423	0.27	0.857	0.264	-1	0.661	0.283	0.139	0.138	0.248	0.115	0.254	0.26	0.249	0.273	0.157	0.265	0.144	-1	0.236	0.365	0.247	0.42	0.583	0.424	0.238	0.411	0.243	0.242	0.246	0.276	0.242	0.28	0.238	0.259	0.243	0.369	0.388	0.382	0.36	1.694	-1	0.256	0.259	0.129	0.13	0.512	0.441	0.403	0.251	0.126	0.273	0.14	0.136	0.137	0.294	3.38	0.344	0.366	0.511	2.722	0.15	0.257	0.308	0.328	0.655	0.801	0.124	0.629	0.123	0.124	0.914	0.511	0.253	0.15	0.153	0.255	2.287	0.247	0.29	0.552	0.547	0.26	0.441	0.276	0.243	0.387	1.296	0.939	0.233	0.233	0.24	0.229	0.759	0.398	0.216	0.995	0.273	0.559	0.842	0.439	0.59	0.495	0.517	0.512	0.555	0.513	1.3	0.636	0.462	0.396	7.114	0.749	0.549	-1	-1	4.556	0.419	0.328	0.369	0.303	-1	-1	-1	-1	0.754	0.881	0.869	0.323	0.969	0.977	1.279	1.036	1.474	1.136	0.76	0.888	0.709	1.186	0.417	0.21	0.21	0.21	0.299	0.209	0.21	0.208	0.21	0.208	0.214	0.235	1.499	0.699	3.737	3.38	3.372	0.322	0.159	0.857	0.673	0.176	1.067	0.19	0.995	1.56	0.613	0.696	0.776	0.654	2.52	0.557	2.241	1.056	1.35	1.094	0.179	0.455	0.154	0.624	0.349	0.691	0.711	1.302	0.234	0.233	0.697	0.233	1.446	1.763	0.235	0.986	0.928	0.755	0.752	4.3	0.438	0.153	0.153	0.153	0.156	0.153	0.153	0.153	0.154	0.153	0.152	0.154	0.152	0.154	0.153	0.154	0.153	0.153	0.153	0.153	0.153	0.153	0.154	0.154	0.154	0.153	0.153	0.153	0.155	0.155	0.157	0.156	0.154	0.154	0.153	0.154	0.154	0.155	0.154	0.147	0.153	0.147	0.154	0.157	0.152	0.147	0.156	0.153	0.154	0.152	0.154	0.147	0.154	0.148	0.155	0.153	0.152	0.392	0.154	0.155	0.153	0.153	0.155	0.158	0.147	0.154	0.152	0.147	0.153	0.154	0.153	0.155	0.156	0.152	0.153	0.154	0.147	0.155	0.153	0.154	0.159	0.153	0.154	0.154	0.153	0.147	0.153	0.153	0.154	0.156	0.154	0.155	0.153	0.159	0.159	0.155	0.153	0.154	0.153	0.154	0.292	0.153	0.154	0.157	0.153	0.156	0.153	0.153	0.156	0.156	0.157	0.153	0.155	0.393	0.153	0.153	0.153	0.157	0.154	0.153	0.153	0.157	0.153	0.157	0.155	0.153	0.159	0.164	0.154	0.153	0.156	0.154	0.154	0.147	0.158	0.158	0.154	0.154	0.157	0.153	0.154	0.155	0.153	0.153	0.153	0.154	0.154	0.155	0.154	0.153	0.153	0.158	0.153	0.154	0.153	0.153	0.153	0.154	0.158	0.153	0.154	0.153	0.153	0.154	0.153	0.156	0.154	0.153	0.154	0.156	0.45	0.154	0.153	0.154	0.154	0.154	0.153	0.152	0.153	0.153	0.153	0.155	0.153	0.153	0.153	0.153	0.152	0.153	0.147	0.154	0.463	0.15	0.283	0.16	0.143	0.142	0.495	0.301	0.154	0.154	0.152	0.153	0.303	0.164	0.164	0.152	0.155	0.155	0.305	0.152	0.303	0.158	0.161	0.182	0.154	0.159	0.166	0.154	0.152	0.154	0.158	0.152	0.153	0.541	0.11	0.11	0.329	0.11	0.112	0.69	0.146	0.145	0.616	0.158	0.161	0.479	0.199	0.165	0.361	0.11	0.388	0.124	0.403	0.112	0.427	0.26	0.109	0.135	0.109	0.109	0.113	0.112	0.109	0.127	0.11	0.45	0.121	0.12	0.152	0.897	0.659	0.156	0.158	0.363	0.586	0.295	0.172	0.157	0.147	0.357	0.122	0.475	0.113	0.174	0.217	0.113	0.107	0.113	0.115	0.117	0.182	1.149	0.281	3.422	0.294	0.206	0.357	-1	0.478	0.306	0.331	0.341	0.304	0.133	0.716	0.288	12.85	0.519	0.423	0.421	0.728	0.142	0.144	7.933	0.107	0.109	0.112	0.92	0.313	0.319	1.041	0.201	1.661	1.335	0.151	0.4	0.172	0.415	1.086	0.372	0.296	0.354	0.119	0.442	0.538	0.123	0.488	0.586	0.145	0.265	0.128	0.512	0.127	0.123	0.319	0.111	1.49	0.246	12.292	0.312	2.134	0.532	0.21	2.511	0.374	1.068	0.566	0.532	0.139	0.766	0.437	0.547	0.249	0.379	0.099	-1	0.336	0.636	0.342	0.278	0.272	0.329	-1	0.54	0.315	0.389	0.494	0.375	0.664	0.427	0.26	0.345	0.307	1.282	0.307	-1	0.327	0.437	0.57	0.862	-1	0.55	0.33	0.532	0.515	0.385	0.371	0.428	4.015	0.538	0.344	0.104	0.468	0.348	0.564	0.454	0.55	0.438	0.372	0.373	0.518	0.901	0.378	0.383	0.437	0.887	0.413	0.311	0.311	0.496	-1	0.448	0.422	0.458	0.257	0.438	0.515	0.496	0.406	0.616	0.466	0.296	0.374	0.592	0.47	0.462	0.365	0.66	0.859	0.643	0.497	0.355	0.696	0.609	0.505	0.145	0.185	0.399	0.296	0.656	0.779	0.726	0.443	0.443	0.311	0.384	0.244	0.524	0.503	0.809	1.102	0.468	15.82	0.823	0.354	0.344	0.529	0.668	0.159	1.031	0.156	0.182	0.173	0.649	0.157	0.153	0.154	0.156	0.157	0.17	0.156	0.157	0.153	0.599	1.056	0.151	0.16	0.153	0.16	0.182	0.339	0.16	0.176	0.153	0.183	0.153	0.17	0.695	0.156	0.163	0.157	0.153	0.153	0.16	0.154	0.166	0.153	0.16	0.171	0.18	0.17	0.157	0.153	0.427	0.156	0.157	0.156	0.166	0.157	0.163	0.16	0.186	0.467	0.151	0.172	0.157	0.182	0.167	0.665	0.157	0.16	0.406	0.194	0.159	0.649	0.182	0.205	0.16	0.164	0.358	0.16	0.163	0.17	0.172	1.51	0.168	0.171	0.159	0.161	0.172	0.186	0.166	0.195	0.157	0.176	0.198	0.159	0.154	0.16	0.173	0.156	0.158	0.201	0.352	0.185	0.16	0.756	0.095	0.043	0.14	-1	0.133	0.169	1.154	0.947	0.967	0.039	0.038	0.041	1.114	0.039	0.862	0.947	-1	-1	-1	-1	-1	-1	-1	-1	-1	-1	-1	-1	-1	-1	-1	-1	-1	-1	-1	-1	-1	-1	-1	-1	-1	-1	-1	-1	-1	-1	-1	-1	-1	-1	-1	-1	-1	-1	-1	-1	-1	-1	-1	-1	-1	-1	-1	-1	-1	0.24	0.12	0.121	0.325	0.121	0.824	0.135	0.373	0.643	0.119	0.408	0.127	0.132	0.129	0.451	0.131	0.126	0.167	0.243	0.372	0.128	0.124	0.798	0.122	0.122	0.122	0.121	0.122	0.123	0.123	0.125	0.123	0.243	0.123	0.123	0.244	0.12	0.122	0.126	0.2	0.121	0.125	0.121	0.167	0.032	0.225	0.047	0.046	0.048	0.047	0.091	0.248	0.138	0.092	0.09	0.226	0.09	0.09	0.046	0.046	0.046	0.046	0.046	0.051	0.139	0.09	0.266	0.047	0.047	0.221	0.311	0.091	0.046	0.047	0.091	0.046	0.74	0.445	0.459	0.44	0.456	0.456	0.443	0.457	0.456	0.459	0.48	0.46	0.452	0.46	0.46	0.46	0.132	0.315	0.2	0.368	0.482	0.478	0.477	0.477	0.462	0.477	0.476	0.47	0.468	0.482	0.468	0.462	0.464	0.462	0.481	0.476	0.463	0.476	0.462	0.484	0.464	0.462	0.467	0.467	0.462	0.304	0.483	0.53	0.176	0.367	0.216	0.215	0.217	1.068	0.216	0.221	0.217	0.221	0.215	0.215	0.216	0.219	0.215	0.218	0.215	0.561	0.215	0.217	0.215	0.217	0.215	0.219	0.215	0.216	0.222	0.237	0.07	0.069	0.068	-1	-1	-1	-1	-1	-1	-1	-1	-1	-1	-1	-1	-1	-1	-1	-1	-1	-1	-1	-1	-1	-1	-1	0.48	0.363	0.183	0.221	0.273	0.179	0.179	0.18	0.271	0.218	0.184	0.18	0.182	0.183	0.218	0.223	0.218	0.217	0.218	0.187	0.052	0.052	0.413	0.075	0.052	0.051	0.431	0.073	0.074	0.074	0.074	0.074	0.074	0.074	0.116	0.016	0.015	0.378	0.101	0.1	0.099	0.294	0.102	0.221	0.051	0.052	0.2	0.059	0.058	0.135	0.726	0.029	0.985	0.037	0.036	0.041	0.062	0.014	0.0070	0.0090	0.414	0.063	0.062	0.062	0.065	0.067	0.062	0.059	0.064	0.065	0.062	0.067	0.061	0.063	0.064	0.072	0.061	0.062	0.067	0.067	0.408	0.114	0.112	0.319	0.675	0.065	0.066	0.285	0.093	0.087	0.085	0.703	0.066	0.064	0.249	0.214	0.089	0.933	0.04	0.041	0.041	0.086	0.02	0.019	0.159	0.065	0.052	0.042	0.041	1.102	0.046	0.171	0.047	0.05	0.047	0.047	0.172	0.068	0.064	0.062	0.271	0.2	0.046	0.045	0.187	0.055	0.05	0.05	0.307	0.05	0.05	0.05	0.211	0.063	0.066	0.062	0.408	0.098	0.082	0.096	0.042	0.027	0.028	0.027	0.027	0.119	0.03	0.028	0.028	0.442	0.095	0.057	0.049	0.049	0.262	0.084	0.199	0.056	0.117	0.031	0.029	0.291	0.105	0.099	0.105	0.17	0.039	0.04	0.12	0.048	0.033	0.033	0.265	0.066	0.136	0.035	0.225	0.449	0.081	0.071	0.118	0.04	0.038	0.94	0.03	0.027	0.373	0.093	1.134	0.102	0.349	0.103	0.183	0.028	0.336	0.065	0.067	0.258	0.064	15.163	0.086	0.186	0.028	0.173	0.021	0.178	0.116	0.071	0.023	0.201	0.055	0.166	0.062	4.012	3.629	-1	0.514	0.901	0.464	0.887	0.488	0.059	0.391	0.227	0.077	0.527	0.227	0.526	0.151	0.154	0.153	0.227	0.077	0.078	0.077	0.078	0.34	0.153	0.153	0.113	0.028	0.299	0.05	0.049	0.179	0.035	0.035	0.39	0.093	0.233	0.061	1.053	0.062	0.095	0.018	1.666	0.086	0.295	0.067	0.067	0.153	0.099	0.242	0.076	0.081	0.34	0.107	0.212	0.035	0.035	0.143	0.037	0.144	0.051	0.051	0.099	0.017	0.28	0.056	0.075	0.018	0.402	0.077	0.089	0.083	0.0070	0.4	0.075	0.075	0.365	0.105	0.37	0.281	0.239	0.289	0.175	0.337	0.103	0.262	0.08	0.112	0.029	0.201	0.286	0.176	0.177	0.176	0.176	0.177	0.175	0.176	0.176	0.176	0.176	0.176	0.176	0.176	0.176	0.182	0.205	0.03	0.035	0.031	0.031	0.041	0.053	0.029	0.032	0.033	0.217	0.11	0.206	0.095	0.099	0.096	0.097	0.095	0.102	0.098	0.093	0.1	0.104	0.164	0.313	0.093	0.131	0.032	0.219	0.119	0.12	0.119	0.121	0.119	0.121	0.159	0.803	0.048	0.116	0.043	0.039	0.044	0.097	0.036	0.034	-1	0.132	0.036	0.036	0.239	0.424	0.096	0.096	0.097	0.092	0.092	0.092	0.278	0.365	0.071	0.07	0.069	0.069	0.069	0.182	0.053	0.06	0.058	0.059	0.056	0.057	0.056	0.543	0.314	0.298	0.318	0.307	0.243	0.255	0.255	0.131	0.218	0.229	0.204	0.299	0.093	0.094	0.11	0.433	0.118	0.159	0.042	0.204	0.079	0.053	0.084	0.26	0.106	0.051	0.089	0.088	0.1	1.655	0.068	0.181	0.257	0.192	0.249	0.078	0.053	0.027	0.049	0.024	0.024	0.057	0.03	0.046	0.122	0.086	0.055	0.057	0.057	0.056	0.056	0.086	0.22	0.254	0.152	0.162	0.153	0.929	0.153	0.19	0.082	0.078	0.082	0.076	0.051	0.05	0.083	0.127	0.155	0.255	0.097	0.042	0.159	0.099	0.048	0.143	0.045	0.078	0.076	0.092	0.355	0.105	0.105	0.1	0.096	0.096	0.188	0.08	0.079	0.08	0.079	0.257	0.144	0.179	0.09	0.091	0.092	0.09	0.314	0.066	7.964	0.627	0.144	0.389	0.065	0.161	0.065	0.064	0.064	0.064	0.064	0.065	0.377	0.08	0.079	0.081	0.08	0.129	0.053	0.349	0.128	0.127	0.114	0.127	0.278	0.41	0.263	0.041	0.043	0.166	0.053	0.43	0.09	0.105	0.141	0.021	0.02	0.019	0.733	1.071	0.097	0.073	0.067	0.073	0.956	0.092	0.071	0.066	0.067	0.246	0.23	0.205	0.146	0.196	0.149	0.139	0.119	0.949	0.364	0.179	0.176	0.178	0.179	2.458	0.318	0.48	0.256	0.179	0.172	0.063	0.058	0.061	0.072	0.061	1.21	0.118	0.666	0.243	0.468	0.073	0.065	0.149	0.599	0.199	0.252	0.066	0.05	0.135	0.548	0.456	0.117	0.195	-1	0.085	0.192	0.104	0.107	0.127	0.106	0.108	0.179	0.245	0.147	0.071	0.073	0.125	0.045	0.055	0.034	0.126	0.215	0.072	0.126	0.071	0.119	0.245	0.152	0.266	0.082	0.543	0.382	0.36	0.358	0.425	0.32	0.173	0.338	0.256	0.098	0.058	0.052	0.787	0.526	0.741	0.584	0.484	0.206	0.044	0.041	0.271	0.093	0.089	0.095	0.027	0.112	0.038	0.197	0.078	0.291	0.086	0.087	0.115	0.201	0.063	0.033	0.022	0.068	0.189	0.24	-1	-1	-1	-1	0.365	-1	0.215	0.219	0.042	0.173	0.037	0.036	0.233	0.97	0.115	0.209	0.09	1.247	0.245	0.052	0.38	0.216	0.239	0.781	0.14	0.898	0.549	0.726	0.228	0.307	0.243	0.219	0.163	0.062	0.061	0.203	0.442	0.051	0.054	0.633	0.216	0.212	0.044	3.453	0.286	0.823	0.039	0.211	0.247	-1	-1	-1	0.239	0.086	0.13	0.374	0.144	0.033	0.166	0.358	0.04	0.0090	0.0090	0.0090	0.432	0.039	0.163	0.307	0.365	0.122	0.12	0.222	0.068	0.068	0.062	0.23	0.406	0.528	0.333	0.121	0.12	0.447	0.269	0.152	0.097	0.351	0.121	0.123	0.701	0.255	0.097	0.165	0.331	0.116	0.603	1.224	0.397	0.398	0.321	0.121	0.123	0.317	0.351	0.12	0.121	0.332	0.123	0.122	0.471	0.118	0.115	0.306	0.275	0.274	0.306	0.122	0.121	0.336	0.118	0.351	0.119	0.122	1.095	0.157	0.316	0.122	0.116	0.291	0.12	0.117	0.307	0.176	0.332	0.474	0.112	0.173	0.299	0.114	0.115	0.286	0.119	0.12	0.098	0.374	0.123	0.122	0.274	0.12	0.121	0.477	0.121	0.123	0.098	0.396	0.121	0.24	0.148	0.194	0.166	0.242	0.408	0.154	0.177	0.392	0.163	0.158	0.364	0.184	0.326	0.322	0.15	0.106	0.38	0.167	0.174	0.207	0.213	0.217	0.388	0.151	0.354	0.181	0.258	0.21	0.22	0.241	0.609	0.211	0.371	0.118	0.118	0.382	0.122	0.122	0.498	0.119	0.118	0.151	0.349	0.122	0.118	0.34	0.068	0.24	0.062	0.047	0.363	0.12	0.39	0.221	0.114	0.052	0.246	0.036	0.095	0.042	0.116	0.26	0.278	0.119	0.121	0.23	0.487	0.123	0.12	0.289	0.117	0.115	0.135	0.038	0.039	0.152	0.322	0.12	0.545	0.12	0.117	0.253	0.265	0.186	3.942	0.16	0.313	0.306	0.079	0.09	0.333	0.105	0.106	2.476	0.106	0.308	0.374	0.118	0.115	0.603	3.195	10.218	0.434	0.113	0.113	3.123	4.424	-1	0.294	0.117	0.117	0.29	0.114	0.113	-1	-1	3.411	0.234	0.285	0.115	0.118	0.406	0.363	0.16	0.31	0.114	0.115	0.299	0.126	0.125	0.238	0.087	0.303	0.136	0.119	0.397	0.39	0.108	0.105	0.252	0.105	0.105	0.32	0.116	0.108	0.368	0.114	0.116	0.329	0.124	0.116	0.361	0.121	0.122	0.493	0.122	0.119	0.37	0.115	0.117	0.339	0.123	0.138	0.736	0.104	0.101	1.743	0.308	0.118	0.117	0.246	0.276	0.386	-1	-1	-1	0.33	0.123	0.122	0.349	0.117	0.115	1.339	0.466	0.234	0.233	0.255	0.119	0.138	0.19	0.272	0.119	0.12	0.35	0.032	0.512	0.16	0.072	0.039	0.018	0.0090	0.394	0.246	0.219	0.172	0.255	0.081	0.152	0.357	0.37	0.06	0.217	0.039	1.794	0.246	0.213	0.126	0.13	0.226	0.142	2.615	0.106	0.112	0.305	0.287	0.623	0.296	0.16	0.352	0.066	0.215	0.378	0.452	0.047	2.762	0.324	0.568	0.176	0.204	1.21	0.365	0.104	0.176	0.852	1.91	0.169	0.052	0.415	0.516	0.391	0.064	0.272	0.226	0.337	0.324	0.358	0.425	0.335	0.344	0.233	0.146	0.317	0.281	0.173	0.152	0.153	-1	0.066	0.369	0.461	0.604	0.179	0.142	0.303	0.04	0.114	0.0090	0.159	0.126	0.507	0.313	0.339	0.167	0.272	0.228	0.449	0.236	0.321	0.219	0.248	0.261	0.273	0.119	2.361	0.093	0.148	0.153	-1	0.494	0.334	0.228	0.062	1.335	0.287	1.197	0.488	0.305	0.061	0.254	0.431	0.099	0.304	1.028	0.74	0.198	0.123	0.215	0.29	0.399	0.176	0.735	0.098	-1	-1	0.103	0.094	0.4	0.175	0.144	0.29	0.254	0.432	0.096	0.186	0.48	0.193	-1	1.938	0.324	0.268	0.064	0.141	0.34	0.255	0.052	0.556	0.399	0.523	0.191	0.36	0.086	0.062	0.064	0.082	0.253	0.67	0.373	-1	0.118	0.076	0.263	0.32	0.081	0.417	0.226	0.087	0.103	0.428	0.304	0.382	0.181	1.956	0.64	0.57	1.427	0.229	2.387	0.193	0.15	0.207	0.526	-1	0.153	0.306	0.151	0.435	-1	0.236	0.196	2.178	0.274	0.19	0.223	0.954	0.292	0.658	2.783	0.438	0.253	0.27	0.236	0.415	0.296	0.726	0.157	0.267	0.367	0.212	0.215	0.49	0.15	0.361	0.571	0.212	0.452	0.366	0.244	0.511	-1	0.644	0.207	0.236	0.316	0.195	0.156	0.202	0.134	0.333	0.527	0.418	0.112	0.215	0.295	1.042	0.348	0.235	-1	0.59	0.133	0.33	0.194	0.548	0.304	0.113	0.332	0.206	0.643	0.355	0.293	0.467	0.317	0.251	0.142	0.268	0.247	0.161	0.256	0.272	0.664	0.231	0.312	1.07	0.188	0.588	0.252	0.384	0.276	0.404	0.105	0.325	1.017	0.354	0.292	0.516	0.226	0.247	0.419	0.112	0.098	0.29	0.376	0.365	0.257	0.305	0.253	0.399	0.247	0.173	0.342	0.522	0.377	0.398	0.237	0.902	0.42	0.466	0.309	0.177	0.342	0.167	0.184	0.405	0.287	0.355	0.326	0.211	0.278	0.189	0.546	6.709	1.023	0.167	0.216	0.529	0.162	0.464	0.379	0.182	0.228	0.456	0.381	0.133	0.381	0.267	0.414	0.359	0.137	0.377	0.256	0.82	1.954	0.207	1.489	15.923	2.772	0.182	0.863	0.484	0.185	0.222	-1	0.277	0.672	0.185	0.212	0.308	0.212	0.557	0.189	0.367	0.117	0.071	0.248	0.555	0.301	0.367	0.102	0.365	0.261	0.262	0.169	0.437	0.323	1.206	1.316	0.157	0.305	0.215	0.289	0.116	0.266	0.701	0.325	0.083	0.11	0.284	0.344	0.301	0.329	0.223	0.265	0.368	0.276	0.079	0.17	0.33	0.238	0.278	0.695	0.217	0.202	0.304	0.38	0.6	0.177	1.967	0.174	0.211	0.525	0.588	0.152	0.183	0.395	0.258	0.502	0.323	0.257	0.287	0.206	-1	15.901	0.192	1.086	0.12	0.566	0.222	0.259	0.116	0.424	0.165	0.156	0.259	0.112	0.092	0.295	0.397	0.156	0.213	0.244	0.492	0.177	0.291	0.466	0.298	0.352	1.268	0.168	0.278	0.749	0.266	3.04	0.283	0.248	0.173	0.526	0.239	0.124	0.521	0.379	0.206	0.306	0.31	3.097	0.321	0.281	0.503	0.221	0.378	0.104	1.132	0.255	0.267	0.327	0.525	0.26	0.349	0.71	0.455	1.688	0.158	0.542	0.726	0.461	0.121	0.467	0.297	0.24	0.351	0.32	0.122	0.317	0.171	0.819	0.256	0.174	0.312	0.146	0.476	0.124	0.163	0.213	0.292	0.134	0.673	0.516	0.171	0.13	0.39	0.399	0.327	0.683	0.546	0.16	1.158	0.583	0.452	0.294	0.175	0.138	0.327	0.199	15.221	0.19	0.161	0.322	0.377	0.308	0.181	0.287	0.624	0.205	0.475	0.213	0.314	0.753	0.506	-1	0.271	0.398	0.356	0.189	-1	0.155	0.434	0.439	0.522	0.281	0.115	0.38	0.134	1.017	0.307	2.754	0.124	0.207	0.235	0.349	0.162	0.332	1.004	0.242	0.397	0.154	0.923	12.129	0.604	0.347	0.11	0.416	0.141	0.334	0.262	0.348	0.208	0.24	0.2	0.538	0.314	0.17	0.196	0.407	0.379	0.296	0.191	0.407	0.393	0.189	0.324	0.356	0.184	0.535	0.176	0.059	0.215	0.194	0.178	0.144	0.372	0.164	0.122	0.535	-1	0.424	0.566	0.255	0.384	0.213	0.199	0.451	0.172	1.4	0.354	0.153	-1	0.196	0.337	0.412	0.3	0.322	-1	0.193	0.151	0.076	0.364	0.154	0.2	0.328	0.484	0.501	0.293	0.187	0.178	0.334	0.984	0.652	3.863	0.371	5.015	-1	-1	0.518	1.222	1.742	2.102	0.944	0.959	0.833	0.845	0.932	1.164	1.201	0.635	1.13	7.008	0.305	0.308	0.449	0.446	0.679	18.641	0.732	0.35	0.791	2.869	0.072	1.743	0.191	0.605	0.243	0.496	2.405	0.605	0.772	0.75	1.134	0.551	0.666	0.514	0.741	0.662	0.304	0.596	0.666	0.637	0.337	0.352	0.451	0.452	0.456	2.412	0.782	0.408	1.54	1.564	0.4	0.705	0.463	0.637	0.542	2.533	0.4	0.623	0.866	0.74	0.622	0.576	0.375	0.427	0.277	0.724	0.305	0.754	0.434	0.273	0.654	0.818	0.808	0.674	0.275	0.53	0.411	2.121	1.364	2.121	0.297	0.314	0.274	0.273	0.31	0.433	0.383	0.647	0.765	0.941	0.497	0.907	0.141	0.419	0.547	0.139	0.474	0.437	-1	0.41	0.297	0.148	0.534	1.09	1.106	0.404	0.396	0.633	0.543	0.477	0.731	0.444	0.39	7.754	0.605	2.905	1.014	0.811	0.845	0.455	0.295	0.285	0.511	0.587	0.277	2.249	0.427	2.052	2.415	0.116	0.152	0.141	0.261	0.291	0.127	0.081	0.112	0.057	0.168	0.11	0.06	0.064	0.294	2.812	0.276	0.095	0.157	0.181	0.339	0.132	0.18	0.083	0.041	0.112	0.105	0.18	0.126	-1	0.155	0.375	0.192	0.02	0.594	0.225	0.111	0.158	0.178	0.083	-1	0.142	0.071	0.183	0.179	0.129	0.202	0.147	0.082	0.097	0.086	0.459	0.097	0.051	0.059	0.071	0.07	0.102	0.858	3.321	0.653	0.151	-1	0.117	0.264	0.274	0.268	0.22	0.231	0.114	0.59	0.315	0.118	0.236	0.346	0.154	0.24	0.177	0.099	0.233	0.234	0.44	0.052	0.169	0.232	0.124	0.044	0.082	0.236	0.214	-1	0.288	0.254	0.088	0.206	0.415	0.151	0.223	0.056	0.035	0.508	0.272	0.078	0.546	0.168	0.258	1.57	0.461	0.355	0.113	0.548	0.04	0.186	0.156	0.226	0.398	0.364	0.028	0.318	0.324	0.313	0.339	0.05	0.148	0.161	0.406	0.097	0.313	0.348	1.166	0.308	0.14	0.081	0.244	0.363	0.125	0.128	0.167	0.094	0.103	1.067	0.257	0.086	0.209	0.148	0.081	0.127	0.081	0.168	0.297	0.087	0.236	0.228	0.038	0.271	0.037	0.394	0.092	1.851	0.143	0.065	0.15	0.314	0.156	0.124	0.177	0.865	0.204	0.164	0.297	0.22	0.32	0.713	0.272	0.351	10.09	0.285	0.203	0.113	0.161	0.239	0.203	0.33	0.184	0.31	0.609	0.801	0.932	0.221	0.222	0.691	0.564	0.484	0.114	0.113	0.112	2.467	0.122	0.119	0.118	0.496	0.871	1.034	0.242	0.099	0.203	0.09	0.095	0.102	0.092	0.09	0.089	0.089	0.089	0.09	0.089	0.089	0.09	0.089	0.09	0.089	0.09	0.09	0.145	0.09	0.089	0.089	0.089	-1	0.122	-1	0.122	0.512	0.285	0.22	0.192	0.064	0.055	0.963	0.043	0.399	0.336	0.156	0.232	0.82	0.243	0.245	0.241	0.242	0.253	0.241	0.243	1.183	0.258	0.273	0.242	0.244	0.244	0.244	0.244	0.842	0.239	0.238	0.238	0.238	0.98	0.406	12.507	0.755	0.253	4.676	-1	8.75	-1	2.498	11.368	0.222	-1	4.41	0.174	3.939	-1	0.612	0.156	13.404	0.887	13.823	7.144	0.487	0.156	0.159	0.161	0.8	0.574	0.396	0.136	0.139	0.677	0.464	0.166	0.165	0.147	0.152	0.164	1.417	1.011	3.065	0.432	-1	-1	-1	-1	0.595	0.152	0.152	0.154	0.153	0.32	1.228	0.296	0.284	0.455	0.439	0.448	0.469	0.593	1.069	0.645	0.461	0.682	0.655	0.641	0.66	0.404	0.139	0.276	0.425	0.735	0.139	0.14	0.362	0.116	0.433	0.303	0.153	0.154	0.153	0.154	0.153	0.153	0.235	0.513	0.307	0.354	0.874	0.457	0.364	0.177	0.254	0.362	0.378	0.204	0.175	0.253	0.256	0.416	0.304	0.284	0.221	0.232	0.757	0.254	0.22	0.215	0.265	0.217	0.196	0.159	0.176	0.164	0.127	0.179	0.052	0.053	0.054	0.052	0.051	0.051	0.052	0.052	-1	0.304	0.156	0.067	0.075	0.1	0.036	0.034	0.031	0.207	0.123	0.104	0.104	0.106	0.105	0.104	0.104	0.104	0.104	0.106	0.104	0.103	0.491	0.349	0.033	0.037	0.032	0.037	0.032	0.322	0.064	0.227	0.218	0.064	0.067	0.224	0.203	0.067	0.064	0.255	0.168	0.099	0.063	0.382	0.202	0.067	0.065	0.478	0.068	0.065	0.066	0.357	0.142	0.076	0.064	0.267	0.169	0.117	0.068	0.221	0.17	0.063	0.091	0.21	0.065	0.157	0.07	0.284	0.209	0.063	0.066	0.339	0.206	0.066	0.064	0.246	0.066	0.129	0.084	0.184	0.268	0.135	0.268	0.06	0.651	0.211	0.127	0.047	0.219	0.208	0.104	0.151	0.049	0.092	0.033	0.225	0.054	0.587	0.23	0.053	0.17	0.346	0.471	0.242	0.104	0.755	4.547	0.242	0.363	0.061	0.315	0.228	0.279	0.415	0.387	0.286	0.161	0.55	0.356	0.235	0.256	0.228	0.208	0.387	0.15	0.34	0.171	0.227	0.186	0.175	0.192	0.168	0.612	0.428	0.149	0.168	0.408	0.239	0.232	0.207	0.194	0.221	0.227	0.222	0.259	0.171	0.185	0.582	0.152	0.167	0.415	0.214	0.317	0.153	0.316	0.168	0.201	0.213	0.962	0.44	0.311	0.478	0.23	0.215	0.208	2.485	0.148	0.173	0.157	-1	0.376	0.255	0.621	0.177	0.167	0.142	0.217	0.17	0.173	
0.866	0.227	0.233	0.22	0.221	0.366	0.836	0.863	0.372	0.619	0.356	0.538	4.443	1.279	1.913	0.386	0.681	0.887	0.472	0.232	0.232	0.444	0.223	0.224	0.626	0.22	0.222	0.227	0.846	0.292	0.293	0.903	0.283	0.287	1.529	0.269	0.708	0.839	0.676	0.645	1.07	0.867	3.331	0.447	0.51	0.25	0.241	0.27	0.524	0.284	0.229	0.228	0.959	0.578	0.625	0.233	0.487	0.236	0.481	0.243	1.332	0.536	0.744	0.764	0.479	0.659	2.868	1.816	0.71	1.066	0.553	0.466	0.697	1.008	0.508	0.657	0.962	0.684	0.482	0.88	0.971	0.866	0.966	0.755	0.878	0.208	0.686	0.157	0.145	0.149	0.308	0.155	-1	3.183	3.621	2.817	1.507	2.414	4.241	0.889	0.905	-1	-1	0.459	0.355	0.302	0.369	0.22	0.309	0.155	0.155	0.155	0.306	0.286	0.538	-1	0.571	0.387	0.386	0.415	0.219	2.04	1.1	0.138	0.138	0.241	0.119	0.118	0.118	0.459	0.151	0.147	0.552	-1	0.143	-1	0.414	0.576	0.575	0.456	1.38	0.285	0.128	0.13	0.38	0.247	0.127	0.131	1.278	0.349	0.326	-1	0.244	0.377	0.355	0.35	0.532	1.759	0.788	1.947	0.431	0.492	0.246	0.455	0.146	0.147	0.489	0.53	0.174	0.169	0.34	0.781	0.332	0.361	0.54	0.861	0.626	1.118	0.65	0.397	0.193	0.681	0.997	0.371	0.995	0.641	0.353	0.825	0.809	0.822	0.622	0.617	0.613	0.441	2.611	0.599	0.496	0.657	-1	0.753	0.499	8.69	0.415	0.342	0.419	0.433	0.344	0.419	0.417	0.467	0.667	0.169	0.169	0.305	0.154	1.208	0.695	0.642	0.183	0.09	0.09	0.147	0.109	0.139	0.091	9.653	0.755	0.089	0.089	0.097	0.091	0.09	0.095	10.83	0.357	0.112	0.108	10.402	0.798	0.091	0.09	11.58	0.759	0.092	0.09	0.089	0.091	0.09	0.09	0.12	0.09	0.09	0.091	0.094	12.131	0.317	0.106	0.221	0.1	0.091	0.111	0.095	0.094	0.092	0.09	0.091	0.09	0.1	0.092	0.09	0.09	0.091	0.09	11.444	0.937	0.09	0.133	12.005	0.804	0.09	0.094	0.09	0.091	0.09	0.114	0.103	0.09	0.09	0.09	0.09	0.103	0.093	0.09	12.085	1.232	0.09	0.158	0.091	0.09	12.452	0.751	0.09	0.09	0.09	0.138	0.093	0.09	0.091	0.234	0.105	0.113	0.091	0.09	0.122	0.092	0.205	0.332	12.251	-1	-1	-1	-1	-1	-1	-1	-1	18.139	0.09	0.09	0.09	0.09	0.102	0.09	0.116	0.1	0.091	0.09	11.126	0.493	0.091	0.09	0.09	0.094	0.09	0.09	0.09	0.09	0.09	0.09	0.091	0.09	0.09	0.09	0.089	0.09	0.09	0.17	0.09	0.091	0.09	0.163	0.09	0.09	0.09	0.096	0.092	0.204	0.09	0.091	0.091	0.19	0.09	0.148	0.145	0.093	0.127	0.09	0.09	0.09	0.09	0.091	0.101	0.101	0.118	11.727	0.88	0.09	0.091	0.09	0.095	0.09	0.09	0.09	0.166	0.09	0.09	12.475	0.461	0.09	0.089	0.089	12.481	13.539	12.264	13.338	1.166	0.128	0.09	12.543	0.75	12.428	0.347	12.635	13.745	0.312	0.09	12.139	13.238	11.831	1.035	12.11	0.859	0.091	0.09	12.058	13.556	-1	0.116	0.09	11.924	12.44	0.719	0.223	0.106	12.408	12.629	12.81	13.524	0.508	0.216	12.556	12.864	0.843	12.6	12.405	13.021	0.78	0.09	0.09	0.092	11.436	12.083	11.55	12.182	0.457	11.223	-1	0.123	0.066	-1	-1	0.124	-1	0.124	-1	-1	0.129	-1	-1	0.124	0.065	-1	0.124	0.065	-1	0.124	0.066	-1	-1	-1	0.134	0.065	0.065	-1	0.123	0.068	0.069	-1	0.122	0.067	0.065	-1	0.129	-1	0.122	-1	0.124	-1	0.124	0.065	-1	0.123	-1	-1	0.25	2.547	0.462	0.131	0.039	0.356	0.235	0.307	0.214	0.214	0.214	0.115	0.217	0.219	0.218	0.213	0.215	0.216	0.213	0.213	0.214	0.213	0.217	0.214	2.023	0.133	0.049	0.041	0.039	0.138	0.037	0.028	0.261	0.036	0.037	0.274	0.035	0.036	0.182	0.036	0.203	0.06	0.061	0.296	0.825	0.241	0.091	0.189	0.026	0.221	0.144	0.112	0.299	0.056	0.183	0.277	0.109	0.758	0.291	0.292	0.29	0.355	0.366	0.088	0.654	0.412	0.195	1.073	0.378	3.539	0.35	12.025	0.191	0.321	0.217	0.438	0.358	0.421	0.148	0.114	0.189	0.121	0.358	0.372	0.222	0.131	0.234	0.255	1.055	3.989	3.583	0.389	0.36	0.23	0.24	3.861	3.66	0.52	0.174	0.346	0.164	0.178	0.167	0.62	0.246	0.545	0.254	0.567	0.664	0.445	0.356	1.057	0.41	0.938	0.619	0.498	0.816	0.237	0.242	0.244	0.247	2.452	0.484	0.505	0.773	0.246	0.249	1.168	0.695	1.205	1.313	1.392	0.527	0.253	0.252	0.256	0.251	4.504	0.783	0.244	5.502	0.729	1.104	0.238	0.776	0.244	0.241	0.241	1.593	0.251	0.241	0.242	0.243	1.205	0.244	0.241	1.014	0.288	0.571	0.302	0.284	0.284	0.284	0.303	0.284	0.283	2.361	0.853	1.248	0.249	0.719	0.25	0.247	0.722	0.707	0.697	0.557	0.295	0.304	0.304	0.304	0.529	0.288	0.277	0.282	0.275	0.772	0.244	0.291	0.292	0.283	1.002	1.55	0.255	0.746	0.227	1.338	0.283	0.294	0.251	0.292	0.84	0.265	1.18	0.275	3.751	0.442	0.971	0.416	1.437	0.546	0.285	0.91	0.978	0.764	0.238	0.821	0.273	0.785	0.282	0.279	0.279	2.149	0.879	0.338	0.501	0.997	0.23	0.242	0.716	0.424	0.88	0.94	0.923	0.945	1.584	0.821	0.891	0.989	0.479	3.755	0.766	0.873	0.244	0.985	0.875	0.24	0.811	0.842	1.028	0.834	0.757	0.751	1.58	0.258	0.779	0.888	3.706	-1	2.681	0.859	0.291	1.507	1.209	1.512	0.263	3.772	0.955	0.715	10.585	0.235	1.082	1.034	0.248	1.115	2.549	0.792	0.756	0.899	0.29	0.874	0.26	1.085	0.278	0.72	0.733	0.246	0.779	0.845	2.234	0.589	0.391	1.055	0.528	0.944	0.984	0.971	10.559	0.481	0.876	1.009	0.746	0.819	1.34	0.843	0.942	0.781	0.926	0.931	0.989	0.934	0.753	12.625	7.185	4.077	0.852	0.684	0.887	1.084	-1	0.758	0.846	0.833	0.943	1.209	0.98	0.837	0.91	1.777	3.526	0.859	0.794	0.917	0.812	0.967	0.984	0.823	0.736	-1	1.943	0.743	3.557	0.652	1.028	0.999	1.027	-1	1.642	0.857	0.702	1.333	0.659	0.816	0.822	-1	0.734	0.969	0.533	1.257	-1	-1	-1	-1	-1	-1	-1	-1	-1	-1	-1	-1	-1	-1	-1	-1	-1	-1	-1	-1	-1	-1	-1	-1	-1	-1	-1	-1	-1	-1	0.836	0.563	0.093	0.092	0.3	0.13	0.129	0.19	0.329	0.841	1.296	0.539	0.169	0.175	0.487	0.661	3.029	0.463	0.89	0.669	0.544	0.131	0.131	0.543	0.13	0.651	0.943	0.737	0.817	1.811	0.295	0.347	0.222	0.287	1.487	0.152	0.151	0.564	1.131	0.155	0.729	1.148	0.152	0.793	0.519	1.244	0.82	0.416	0.588	0.658	0.682	0.678	0.544	1.142	0.46	0.419	0.647	0.304	0.903	0.568	0.609	0.481	0.356	0.115	0.514	0.123	0.881	0.428	0.695	0.217	0.138	0.539	13.994	0.538	0.443	0.539	0.432	0.546	0.369	0.89	0.425	0.62	0.483	5.056	0.356	0.415	0.598	0.647	0.384	0.604	0.385	0.375	0.919	0.142	0.56	0.735	0.326	0.796	3.053	2.782	2.688	2.677	2.603	1.66	0.427	0.812	0.624	0.515	5.804	0.664	0.504	0.53	0.412	0.392	0.77	0.43	0.317	0.547	1.164	0.368	0.772	0.62	0.371	0.512	0.636	0.672	0.459	0.535	0.906	0.384	0.419	0.438	0.524	0.592	1.202	0.416	0.518	0.383	0.919	0.097	0.094	0.58	0.567	0.471	0.135	0.135	0.561	0.136	0.136	-1	0.651	0.476	0.455	0.97	0.415	0.669	1.57	0.431	0.735	0.635	0.529	0.684	-1	-1	18.879	-1	-1	-1	-1	-1	-1	-1	-1	-1	-1	-1	-1	-1	-1	-1	-1	-1	-1	-1	-1	-1	-1	-1	0.577	0.132	0.129	0.133	0.576	0.149	0.148	0.426	0.121	0.119	0.258	0.413	0.138	0.156	0.344	0.131	0.131	0.353	0.129	0.13	0.353	0.129	0.129	0.468	0.117	0.292	1.004	0.413	0.384	0.419	0.561	0.497	0.454	0.383	0.431	0.613	0.573	0.491	0.385	0.451	-1	0.149	0.5	1.199	0.154	0.153	0.454	0.167	0.16	0.225	0.61	0.25	0.831	0.12	0.122	0.12	0.222	0.715	0.378	0.376	0.273	0.153	0.144	0.214	0.214	0.214	0.321	0.236	0.235	0.548	0.385	0.385	0.384	0.222	0.12	0.105	0.164	0.213	0.161	0.12	0.106	0.291	0.247	0.2	0.247	0.133	0.137	0.14	0.131	0.596	0.215	0.302	0.214	0.289	0.334	0.274	0.496	0.301	1.757	0.325	0.239	0.247	0.319	0.336	0.317	0.255	1.765	0.227	0.488	6.994	0.264	0.248	1.013	0.362	0.465	0.263	0.324	0.213	0.246	-1	0.243	0.222	0.404	0.247	0.309	0.242	0.251	0.274	0.342	0.345	0.242	0.464	0.238	0.244	0.251	0.429	0.298	0.441	0.245	0.226	0.248	0.294	0.215	0.209	0.211	0.209	0.21	0.21	0.21	0.209	0.2	0.204	0.216	0.209	0.213	0.2	0.207	0.334	0.261	0.13	0.131	0.296	0.15	0.267	0.14	0.135	0.134	0.296	0.151	0.25	0.126	0.126	0.291	0.074	0.037	0.724	0.212	0.231	0.349	0.149	0.15	0.229	0.115	0.232	0.117	0.245	0.123	0.233	0.117	0.119	0.291	0.145	0.146	0.497	0.248	0.127	0.128	0.126	0.248	0.126	0.127	0.125	0.126	0.127	0.127	0.127	0.491	0.137	0.126	0.125	0.126	0.246	0.124	0.125	0.126	0.127	0.126	0.125	0.125	0.285	0.176	0.167	0.293	0.17	0.169	0.174	0.255	0.267	0.306	0.191	0.192	0.155	0.155	0.272	2.35	0.266	0.264	0.276	0.268	0.259	0.141	0.136	0.136	0.137	0.266	0.323	0.154	0.149	-1	1.457	14.478	1.146	5.44	0.484	0.265	0.277	0.281	0.065	0.241	0.272	0.238	0.239	0.273	0.24	0.417	0.278	0.145	0.242	0.121	0.123	0.449	0.259	0.138	0.129	0.262	0.239	0.334	0.267	0.186	0.242	0.258	0.392	0.262	0.133	1.297	0.294	1.316	0.307	0.779	0.15	0.241	0.123	0.122	0.124	0.502	0.131	0.24	0.398	0.474	0.245	0.246	0.243	0.122	0.121	0.402	0.315	0.31	-1	-1	0.272	0.138	0.301	0.741	0.454	0.556	0.296	0.184	0.294	0.428	0.287	0.31	0.146	0.254	0.525	0.342	0.549	0.32	0.562	0.339	0.628	0.379	0.566	0.338	0.597	0.357	0.25	0.296	0.244	0.124	0.26	0.267	0.585	0.392	0.263	-1	-1	-1	0.293	0.408	0.287	0.625	0.227	0.122	0.252	0.254	0.241	6.209	0.295	0.153	0.746	0.432	0.294	0.147	0.272	0.139	0.421	0.383	0.356	0.288	0.247	0.285	0.337	0.598	0.235	1.012	1.445	0.906	0.439	0.25	0.323	0.387	0.258	0.28	0.295	0.259	-1	0.272	0.277	0.276	0.375	0.457	0.234	0.334	0.32	2.175	0.326	0.257	0.276	0.339	1.357	0.599	0.286	0.427	0.248	0.271	0.25	0.239	0.238	0.627	0.252	0.302	0.243	0.349	0.987	0.245	0.282	0.451	0.374	0.346	0.173	0.653	0.521	0.388	0.374	0.345	0.265	0.285	0.493	0.788	1.582	1.295	0.304	0.153	0.152	0.484	0.32	0.134	0.136	0.265	1.393	0.28	0.287	0.276	0.254	0.265	0.276	0.274	0.457	0.328	0.162	0.411	1.232	2.196	0.738	-1	-1	-1	-1	-1	-1	-1	-1	-1	-1	-1	-1	0.57	0.605	0.563	0.562	0.569	0.572	0.563	0.562	0.473	-1	2.044	1.03	2.294	0.615	0.805	1.119	0.747	0.715	0.689	0.557	0.131	0.14	0.552	0.138	0.137	0.26	0.132	2.215	0.619	0.169	0.514	0.195	0.4	0.379	0.789	0.514	0.376	0.411	0.374	1.054	0.411	0.666	0.271	0.27	0.697	0.29	0.544	0.267	2.359	1.439	0.962	0.295	0.301	0.87	0.2	0.203	0.198	0.639	0.389	0.362	0.363	0.393	0.359	3.307	0.372	0.903	0.674	0.188	0.875	0.599	0.186	0.622	0.187	0.643	0.186	0.997	0.186	0.595	0.624	0.671	0.784	0.713	0.707	0.739	1.407	1.216	0.434	0.737	0.605	0.449	0.155	0.155	0.154	0.154	0.154	0.155	0.155	0.154	0.161	0.155	0.158	0.155	0.154	0.155	0.154	0.155	0.155	0.155	0.155	0.154	0.154	0.155	0.154	0.156	0.157	0.155	0.155	0.154	0.154	0.155	0.154	0.155	0.155	0.154	0.158	0.155	0.154	0.155	0.153	0.154	0.155	0.192	0.155	0.155	0.155	0.154	0.155	0.156	0.155	0.154	0.154	0.155	0.155	0.155	0.155	0.155	0.154	0.161	0.169	0.214	0.166	0.168	0.17	0.726	0.424	0.143	0.143	0.143	0.145	0.145	0.153	0.152	0.149	0.146	0.153	0.143	0.145	0.143	0.145	0.892	0.147	0.148	0.149	0.147	0.155	0.147	0.148	0.15	0.149	0.15	0.149	0.15	0.148	0.15	0.73	0.33	0.147	0.148	0.145	0.146	0.148	0.154	0.147	0.15	0.147	0.146	0.148	0.148	0.146	0.148	0.631	0.157	3.563	5.142	0.148	1.642	0.996	0.169	0.172	0.17	0.523	0.301	0.302	0.135	0.301	0.302	0.874	0.476	2.639	0.403	0.195	1.33	0.433	0.145	0.141	0.141	0.439	0.301	0.182	0.442	0.297	0.748	0.414	0.141	0.45	0.142	0.574	0.265	0.137	0.137	0.618	0.791	0.748	0.693	0.595	0.544	0.145	0.145	0.271	0.141	0.553	0.131	0.587	0.557	0.408	0.135	0.486	0.49	0.559	0.523	0.427	1.384	0.407	0.441	0.498	0.431	0.499	0.451	0.563	0.483	1.193	0.451	1.35	0.446	0.582	0.534	0.595	0.665	0.452	0.833	0.417	0.677	0.553	0.416	0.644	0.344	0.514	0.426	0.441	0.411	0.674	0.682	0.444	0.338	0.598	0.441	1.719	0.589	0.246	0.58	0.395	0.778	-1	1.47	0.378	0.672	0.201	0.265	0.265	0.238	0.356	0.344	0.34	0.341	0.613	0.215	0.203	0.233	6.584	0.43	0.424	0.422	1.36	1.133	1.125	1.098	1.132	1.568	1.4	0.291	1.295	0.622	0.209	0.846	0.553	0.186	3.609	0.557	0.863	0.817	0.765	2.104	0.774	2.02	0.647	0.606	0.94	1.921	0.516	0.431	0.636	0.648	0.822	1.814	0.301	0.51	1.121	0.349	0.088	0.077	0.077	8.34	3.829	5.591	0.992	1.002	0.689	1.427	0.361	0.226	0.285	0.266	0.289	0.368	0.541	0.313	0.635	0.362	0.545	0.238	0.243	0.159	0.18	3.512	0.13	0.825	0.264	0.401	0.264	0.265	0.264	0.264	0.264	0.288	1.667	0.264	0.265	0.293	0.353	0.113	0.114	0.396	0.135	0.124	0.124	0.124	0.491	0.281	0.163	0.364	0.116	0.116	0.491	0.113	0.381	0.123	0.813	0.401	0.138	0.133	0.133	0.137	0.841	0.58	0.208	0.201	0.39	0.379	0.228	0.394	0.226	0.367	0.229	0.583	0.226	0.506	2.061	0.58	0.599	1.244	1.071	1.034	0.518	0.482	0.367	0.526	0.136	0.346	0.113	0.277	0.212	0.349	0.371	0.117	0.596	0.229	1.14	0.328	0.672	0.433	0.558	0.501	0.539	0.374	0.352	0.389	0.506	0.431	0.55	4.93	0.638	0.37	0.411	0.472	0.374	0.481	0.513	0.544	1.765	1.502	0.615	0.574	0.371	0.611	1.247	0.219	0.219	1.623	0.494	0.265	0.445	2.222	0.265	2.051	0.996	0.875	1.195	1.137	1.007	0.68	0.254	0.677	0.855	0.84	0.103	0.102	1.886	0.509	0.696	1.18	0.829	0.691	2.641	0.636	0.92	2.78	1.054	0.859	0.423	0.123	0.382	0.123	0.415	0.124	0.322	0.139	0.142	0.719	0.537	0.443	0.065	0.06	0.059	0.061	0.559	0.186	1.325	0.18	0.521	0.572	0.637	0.139	0.139	0.448	1.231	0.538	0.81	0.488	0.53	0.635	5.64	2.126	0.117	0.618	0.45	0.717	0.442	0.755	0.908	0.527	0.433	0.544	0.695	0.843	0.586	1.33	0.525	0.572	1.58	5.012	0.886	0.477	0.308	0.492	1.427	0.309	0.792	0.938	0.234	0.411	0.798	0.58	1.335	0.435	0.36	0.469	0.627	3.01	0.709	0.681	0.548	0.57	0.608	0.613	0.572	0.697	0.621	0.627	0.584	0.615	0.681	0.699	0.503	0.572	0.468	0.51	0.536	0.574	0.522	0.482	1.189	0.659	0.824	0.333	0.332	0.332	0.332	-1	0.582	0.145	0.144	0.964	0.499	0.796	0.826	0.137	0.14	0.136	0.137	0.148	0.136	0.136	0.135	0.136	0.204	0.154	0.617	0.602	1.403	0.965	0.432	0.621	0.468	0.886	0.452	0.204	0.854	0.605	0.539	0.501	0.655	0.582	0.139	0.579	0.783	0.583	0.579	0.449	0.675	0.447	0.597	0.81	0.802	0.567	1.138	0.399	0.064	0.064	1.133	1.238	0.819	0.904	0.236	2.134	1.958	0.232	0.229	0.228	0.672	0.929	0.888	0.445	0.758	0.228	0.325	1.661	0.207	0.751	0.7	0.211	0.852	0.21	0.951	9.654	1.292	0.948	1.482	16.95	0.895	0.658	0.689	0.55	1.14	0.802	0.142	0.142	0.258	0.082	0.756	0.315	1.054	1.301	1.082	0.712	0.191	0.603	0.195	0.762	1.346	0.522	0.155	0.157	0.48	0.481	0.734	0.173	0.173	0.771	1.004	0.165	0.934	0.829	0.655	0.726	0.648	0.154	0.748	0.782	0.587	0.812	1.543	0.516	0.82	1.134	0.712	0.622	0.771	0.76	0.62	1.146	0.989	0.625	0.73	0.616	0.874	0.791	0.779	0.704	0.196	0.197	1.204	1.072	1.332	0.639	0.304	0.485	0.436	2.656	1.461	1.531	0.311	2.566	0.721	0.619	1.359	0.37	1.539	0.543	0.735	0.877	1.768	1.877	1.725	0.717	0.749	0.467	0.149	0.145	0.392	0.144	0.297	0.144	0.791	0.166	0.168	1.17	0.43	0.164	0.727	1.11	0.5	0.602	0.547	0.497	1.236	0.324	0.329	0.922	0.78	0.306	0.663	0.837	1.62	1.207	1.18	1.207	0.982	1.146	1.917	2.154	1.27	0.689	0.205	0.206	0.205	0.21	0.206	0.205	0.206	0.205	0.207	0.205	0.206	0.208	0.205	0.205	0.206	0.207	0.206	0.205	0.206	0.205	0.206	0.206	0.211	1.196	0.129	0.124	0.125	0.629	0.168	0.168	0.519	0.165	1.143	0.566	0.149	0.174	0.15	0.445	0.311	0.14	0.138	0.558	0.386	0.133	0.133	0.552	0.338	0.34	0.509	0.712	-1	-1	0.735	2.573	0.466	0.14	0.337	0.283	0.301	0.559	0.347	0.432	0.692	0.731	12.718	0.443	0.805	0.691	0.54	0.535	0.781	0.591	0.843	0.618	0.716	0.615	0.566	1.791	0.47	0.413	0.764	0.412	1.111	0.859	0.723	0.142	0.142	0.142	0.336	0.137	0.137	0.583	0.146	0.144	0.392	0.128	0.248	0.124	0.628	0.161	0.161	0.568	0.14	0.455	0.14	0.155	0.14	0.55	0.444	0.139	0.15	0.138	0.139	0.138	0.139	0.523	0.553	0.82	0.138	0.139	0.442	0.41	0.132	0.772	0.27	0.909	0.608	12.323	0.56	0.534	0.139	0.138	0.378	0.237	0.404	0.383	0.381	0.564	0.147	0.443	0.143	1.662	0.816	0.504	0.377	0.681	0.72	0.718	0.509	0.485	0.501	0.804	0.382	0.631	0.387	0.532	0.463	0.396	0.362	0.534	0.514	0.516	0.514	1.829	-1	0.294	0.393	0.128	0.129	0.775	0.433	0.404	0.501	0.126	0.48	0.139	0.137	0.137	0.448	0.379	0.122	0.121	0.739	0.146	0.15	1.207	0.126	0.326	1.848	1.11	0.199	2.24	0.715	0.127	1.248	0.514	0.631	0.161	0.159	0.412	3.806	0.382	0.427	0.639	0.656	0.413	0.843	0.588	0.625	0.777	2.091	1.022	0.242	0.229	0.232	0.233	0.761	1.065	0.193	1.061	0.275	0.557	1.191	0.731	1.307	0.707	1.303	0.812	1.866	1.335	0.981	1.017	0.915	0.846	3.546	1.899	0.84	11.764	-1	4.535	0.311	0.299	0.298	0.327	-1	-1	-1	-1	0.665	0.55	0.561	0.28	1.122	0.98	0.605	1.28	2.325	2.029	0.413	0.492	0.38	0.822	0.414	0.21	0.208	0.208	0.209	0.208	0.209	0.208	0.209	0.208	0.212	0.234	0.863	0.665	0.376	0.37	0.356	0.316	0.159	0.343	0.358	0.176	-1	-1	0.475	0.514	0.368	0.349	0.369	0.316	2.313	0.38	2.421	0.664	0.559	0.607	0.178	0.313	0.156	0.31	0.351	0.507	0.321	0.465	0.235	0.232	0.7	0.234	1.18	0.694	0.233	0.727	0.694	0.483	0.493	3.819	0.295	0.156	0.153	0.153	0.153	0.154	0.153	0.155	0.154	0.153	0.153	0.153	0.153	0.152	0.154	0.153	0.156	0.153	0.153	0.153	0.152	0.153	0.152	0.153	0.153	0.153	0.153	0.152	0.225	0.152	0.152	0.153	0.153	0.187	0.156	0.153	0.153	0.153	0.153	0.147	0.153	0.147	0.154	0.153	0.15	0.147	0.154	0.153	0.153	0.153	0.153	0.147	0.154	0.147	0.155	0.153	0.153	0.164	0.153	0.154	0.153	0.153	0.155	0.152	0.147	0.153	0.159	0.147	0.153	0.154	0.153	0.154	0.172	0.152	0.156	0.153	0.147	0.153	0.154	0.159	0.155	0.153	0.153	0.153	0.153	0.147	0.153	0.154	0.153	0.153	0.153	0.156	0.153	0.154	0.154	0.176	0.153	0.153	0.154	0.153	0.311	0.154	0.155	0.153	0.153	0.154	0.153	0.154	0.153	0.156	0.154	0.153	0.154	0.153	0.162	0.166	0.157	0.155	0.154	0.157	0.153	0.153	0.154	0.154	0.152	0.153	0.154	0.152	0.153	0.154	0.152	0.154	0.152	0.147	0.172	0.154	0.165	0.152	0.154	0.152	0.153	0.154	0.153	0.153	0.154	0.153	0.152	0.153	0.153	0.168	0.153	0.396	0.152	0.153	0.152	0.154	0.153	0.154	0.154	0.155	0.156	0.155	0.155	0.154	0.154	0.153	0.154	0.152	0.155	0.154	0.17	0.154	0.153	0.153	0.155	0.153	0.153	0.157	0.152	0.153	0.153	0.153	0.153	0.154	0.158	0.165	0.158	0.199	0.149	0.155	0.295	0.153	0.292	0.161	0.147	0.147	0.318	0.333	0.158	0.46	0.157	0.312	0.615	0.158	0.154	0.153	0.454	0.304	0.605	0.156	0.604	0.178	0.157	0.871	0.153	0.47	0.152	0.157	0.154	0.207	0.161	0.163	0.152	0.213	0.11	0.112	0.203	0.102	0.102	0.562	0.149	0.149	0.319	0.157	0.158	0.58	0.168	0.166	0.23	0.116	0.266	0.135	0.242	0.116	0.284	0.221	0.109	0.136	0.121	0.109	0.109	0.109	0.109	0.126	0.111	0.224	0.114	0.113	0.55	0.288	0.452	0.155	0.156	0.224	0.327	0.294	0.167	0.163	0.147	0.236	0.125	0.43	0.112	0.171	0.198	0.112	0.107	0.113	0.114	0.115	0.161	0.387	0.286	0.281	0.282	0.201	0.551	0.272	0.295	0.28	0.312	0.331	0.243	0.121	0.431	0.291	17.411	0.517	0.418	0.416	0.284	0.151	0.145	8.185	0.109	0.112	0.114	0.458	0.316	0.316	0.936	0.161	1.623	1.346	0.151	0.39	0.17	0.412	0.917	0.573	0.358	0.369	0.109	0.217	0.225	0.113	0.302	0.284	0.142	0.257	0.128	0.565	0.127	0.136	0.224	0.114	0.27	0.237	0.364	0.199	2.969	0.401	0.08	2.544	0.255	0.267	0.291	0.395	0.14	0.632	0.309	0.287	0.177	0.222	0.099	-1	0.328	0.316	0.353	0.284	0.212	0.312	-1	0.51	0.197	0.224	0.521	0.229	0.284	-1	0.209	0.247	0.22	1.419	0.275	-1	0.196	0.314	0.314	0.73	-1	0.235	0.218	0.427	0.512	0.324	0.351	0.259	1.054	0.276	0.206	0.104	0.282	0.205	0.33	0.307	0.296	0.287	0.229	0.216	3.182	0.352	0.31	0.284	0.286	1.634	0.279	0.2	0.245	0.359	15.347	0.402	0.36	0.338	0.204	0.408	0.244	0.224	0.263	0.492	0.456	0.23	0.259	0.495	3.189	0.321	0.255	0.622	0.739	0.332	-1	0.254	0.351	0.447	0.494	0.076	0.076	0.295	0.06	0.739	0.534	0.562	0.226	0.406	-1	0.248	0.242	0.49	-1	0.417	0.822	0.467	0.549	0.374	0.219	0.22	0.153	0.649	0.145	0.184	0.186	0.159	0.175	0.174	0.148	0.185	0.145	0.149	0.166	0.158	0.156	0.146	0.143	0.169	0.168	0.169	0.148	0.167	0.151	0.155	0.181	0.154	0.156	0.149	0.146	0.148	0.149	0.74	0.144	0.164	0.174	0.144	0.169	0.159	0.158	0.165	0.146	0.151	0.167	0.156	0.195	0.149	0.145	0.538	0.165	0.169	0.146	0.151	0.159	0.158	0.165	0.148	0.163	0.144	0.168	0.155	0.158	0.167	0.715	0.153	0.177	0.296	0.163	0.158	0.569	0.144	0.161	0.156	0.154	0.333	0.156	0.173	0.159	0.145	1.274	0.149	0.15	0.146	0.154	0.162	0.187	0.163	0.153	0.143	0.154	0.178	0.176	0.16	0.154	0.183	0.149	0.15	0.147	0.331	0.17	0.152	0.717	0.112	0.048	0.107	4.169	0.071	0.076	1.039	0.963	0.972	0.885	0.368	0.508	1.527	0.59	0.852	0.918	-1	-1	-1	-1	-1	-1	-1	-1	-1	-1	-1	-1	-1	-1	-1	-1	-1	-1	-1	-1	-1	-1	-1	-1	-1	-1	-1	-1	-1	-1	-1	-1	-1	-1	-1	-1	-1	-1	-1	-1	-1	-1	-1	-1	-1	-1	-1	-1	-1	0.242	0.12	0.123	0.325	1.335	0.898	0.123	0.371	0.14	0.12	0.404	0.126	0.125	0.128	0.122	0.121	0.123	0.124	0.295	0.371	0.137	0.229	0.848	0.122	0.128	0.124	0.13	0.133	0.127	0.13	0.124	0.126	0.243	0.129	0.122	0.211	0.125	0.126	0.121	0.254	0.121	0.123	0.126	0.07	0.032	0.182	0.048	0.046	0.046	0.047	0.136	0.046	0.224	0.092	0.089	0.195	0.09	0.181	0.181	0.046	0.089	0.187	0.047	0.046	0.222	0.137	0.269	0.046	0.046	0.267	0.268	0.047	0.046	0.056	0.09	0.046	0.689	0.535	0.463	0.481	0.505	0.47	0.536	0.719	0.89	0.828	0.695	0.636	0.624	0.642	0.6	0.482	0.09	0.226	0.157	0.26	0.48	0.475	0.486	0.481	0.462	0.476	0.476	0.469	0.471	0.496	0.468	0.462	0.462	0.462	0.476	0.481	0.461	0.476	0.462	0.484	0.462	0.461	0.467	0.467	0.462	0.292	0.462	0.509	0.193	0.291	0.232	0.233	0.232	0.232	0.234	0.232	0.235	0.231	0.236	0.233	0.231	0.232	0.231	0.232	0.232	0.235	0.233	0.232	0.232	0.231	0.232	0.233	0.231	0.233	0.232	0.134	0.071	0.069	0.068	-1	-1	-1	-1	-1	-1	-1	-1	-1	-1	-1	-1	-1	-1	-1	-1	-1	-1	-1	-1	-1	-1	-1	0.269	0.268	0.181	0.218	0.268	0.181	0.178	0.179	0.268	0.218	0.179	0.179	0.179	0.179	0.218	0.218	0.218	0.218	0.218	0.127	0.064	0.064	0.102	0.059	0.057	0.051	0.145	0.074	0.074	0.073	0.073	0.074	0.074	0.074	0.029	0.015	0.015	0.198	0.101	0.102	0.099	0.337	0.104	0.122	0.06	0.056	0.116	0.069	0.057	0.058	0.19	0.028	0.207	0.04	0.038	0.038	0.016	0.017	0.024	0.0070	0.109	0.062	0.058	0.057	0.058	0.066	0.061	0.059	0.06	0.079	0.061	0.061	0.06	0.062	0.065	0.061	0.065	0.063	0.06	0.064	0.352	0.115	0.124	0.195	0.644	0.066	0.066	0.171	0.096	0.094	0.108	0.13	0.063	0.064	0.209	0.212	0.089	0.089	0.04	0.04	0.043	0.049	0.025	0.028	0.076	0.047	0.046	0.046	0.041	0.089	0.046	0.096	0.047	0.051	0.047	0.047	0.119	0.065	0.062	0.062	0.137	0.179	0.048	0.045	0.112	0.051	0.05	0.052	0.094	0.05	0.05	0.05	0.2	0.064	0.063	0.064	0.214	0.099	0.082	0.079	0.027	0.028	0.029	0.027	0.027	0.057	0.03	0.028	0.043	0.067	0.055	0.062	0.049	0.05	0.168	0.095	0.105	0.052	0.066	0.03	0.029	0.219	0.11	0.108	0.105	0.071	0.04	0.04	0.076	0.033	0.033	0.033	0.129	0.066	0.065	0.033	0.24	0.19	0.093	0.07	0.078	0.039	0.039	0.238	0.028	0.028	0.497	0.092	0.204	0.102	0.204	0.103	0.055	0.029	0.232	0.12	0.12	0.132	0.065	0.2	0.082	0.056	0.028	0.045	0.035	0.091	0.148	0.047	0.025	0.127	0.061	0.119	0.058	0.118	0.144	7.515	0.142	0.147	0.14	0.139	0.142	0.058	0.309	0.233	0.077	0.596	0.152	0.465	0.151	0.152	0.161	0.231	0.077	0.077	0.077	0.077	0.31	0.153	0.153	0.084	0.028	0.099	0.049	0.05	0.106	0.034	0.034	0.183	0.093	0.123	0.065	0.119	0.062	0.046	0.017	0.161	0.082	0.134	0.067	0.067	0.069	0.035	0.232	0.081	0.084	0.204	0.103	0.07	0.034	0.035	0.069	0.035	0.104	0.052	0.051	0.034	0.034	0.099	0.056	0.036	0.035	0.155	0.076	0.089	0.014	0.0070	2.856	1.572	1.581	0.242	0.124	-1	0.283	0.358	0.286	0.181	0.206	0.103	0.286	0.082	0.059	0.028	0.1	0.301	0.179	0.17	0.17	0.17	0.17	0.169	0.18	0.17	0.17	0.18	0.19	0.172	0.177	0.17	0.19	0.091	0.03	0.036	0.031	0.032	0.04	0.032	0.03	0.032	0.032	0.394	0.179	0.14	0.098	0.125	0.097	0.101	0.1	0.099	0.106	0.099	0.126	0.103	0.106	0.225	0.093	0.135	0.032	0.125	0.119	0.119	0.121	0.21	0.12	0.122	0.083	0.842	0.048	0.076	0.042	0.038	0.045	0.097	0.032	0.046	-1	0.08	0.035	0.034	0.191	0.43	0.096	0.095	0.095	0.095	0.102	0.101	0.195	0.137	0.074	0.068	0.069	0.069	0.092	0.111	0.064	0.063	0.055	0.058	0.076	0.056	0.057	0.333	0.195	0.193	0.206	0.237	0.246	0.196	0.198	0.132	0.218	0.225	0.202	0.091	0.093	0.094	0.113	0.119	0.118	0.081	0.047	0.147	0.09	0.053	0.055	0.273	0.068	0.051	0.052	0.085	0.048	1.414	0.068	0.079	0.134	0.169	0.125	0.078	0.138	0.029	0.137	0.037	0.024	0.034	0.033	0.034	0.098	0.088	0.053	0.059	0.061	0.057	0.057	0.09	0.091	0.173	0.152	0.153	0.152	0.937	0.153	0.18	0.076	0.077	0.078	0.083	0.054	0.06	0.077	0.067	0.079	0.252	0.066	0.041	0.085	0.109	0.047	0.113	0.044	0.094	0.081	0.075	0.197	0.102	0.1	0.1	0.097	0.097	0.169	0.08	0.08	0.079	0.08	0.216	0.145	0.18	0.112	0.092	0.092	0.091	0.133	0.065	11.066	0.725	0.077	0.125	0.065	0.125	0.063	0.064	0.064	0.067	0.068	0.065	0.155	0.08	0.079	0.08	0.082	0.091	0.049	0.234	0.129	0.13	0.113	0.127	0.172	0.129	0.078	0.039	0.049	0.082	0.039	0.359	0.129	0.147	0.046	0.021	0.02	0.021	0.564	0.795	0.09	0.067	0.067	0.076	0.725	0.092	0.071	0.066	0.067	0.163	0.13	0.13	0.136	0.131	0.134	0.13	0.125	0.087	0.181	0.186	0.185	0.18	0.178	0.447	0.186	0.387	0.67	0.076	0.209	0.058	0.067	0.058	0.063	0.061	1.028	0.134	0.341	0.155	0.354	0.077	0.065	0.15	0.454	0.167	0.145	0.056	0.053	0.135	0.507	0.395	0.122	-1	-1	-1	0.105	0.105	0.106	0.111	0.105	0.112	0.11	0.142	0.153	0.072	0.072	0.086	0.045	0.046	0.034	0.075	0.222	0.077	0.125	0.076	0.128	0.231	0.16	0.155	0.08	0.285	0.293	0.37	0.404	0.429	0.189	0.124	0.129	0.114	0.101	0.054	0.056	0.483	0.252	0.247	0.304	0.359	0.116	0.051	0.104	0.223	0.089	0.091	0.049	0.026	0.115	0.039	0.116	0.079	0.173	0.081	0.199	0.111	0.06	0.057	1.257	0.018	0.113	0.209	0.207	-1	-1	-1	-1	0.244	-1	0.144	0.104	0.092	0.105	0.039	0.036	0.079	0.17	0.109	0.153	0.092	0.983	0.108	0.055	0.331	0.202	0.242	0.671	0.104	0.482	0.523	0.787	0.074	0.3	0.077	0.104	0.164	0.072	0.066	0.078	0.276	0.059	0.051	0.417	0.211	0.086	0.045	3.223	0.078	1.476	0.039	0.332	0.15	0.173	0.069	-1	0.199	0.101	0.101	0.135	0.097	0.033	0.091	0.361	0.019	0.01	0.01	0.0090	0.078	0.039	0.164	0.237	0.236	0.121	0.122	0.142	0.068	0.068	0.116	-1	-1	-1	0.244	0.119	0.115	0.297	0.213	0.152	0.1	0.213	0.113	0.112	0.373	0.264	0.06	0.124	0.458	0.12	0.614	0.987	0.397	0.398	0.241	0.117	0.114	0.275	0.222	0.113	0.114	0.235	0.125	0.122	0.243	0.121	0.121	0.183	0.187	0.183	0.235	0.116	0.117	0.231	0.117	0.242	0.125	0.121	0.213	0.207	0.244	0.123	0.122	0.232	0.114	0.114	0.18	0.176	0.229	0.115	0.113	0.099	0.235	0.118	0.119	0.235	0.12	0.118	0.063	0.237	0.123	0.123	0.243	0.122	0.119	0.237	0.118	0.119	0.058	0.238	0.117	0.162	0.113	0.08	0.112	0.16	0.112	0.106	0.103	0.241	0.122	0.116	0.329	0.149	0.118	0.258	0.08	0.113	0.32	0.107	0.107	0.112	0.118	0.142	0.334	0.141	0.345	0.107	0.117	0.112	0.113	0.131	0.282	0.113	0.236	0.119	0.12	0.253	0.119	0.121	0.241	0.12	0.12	0.115	0.242	0.122	0.122	0.168	0.069	0.089	0.061	0.047	0.235	0.116	0.36	0.108	0.105	0.053	0.118	0.041	0.106	0.049	0.097	0.184	0.249	0.12	0.118	0.105	0.231	0.125	0.119	0.238	0.116	0.12	0.075	0.038	0.038	0.141	0.236	0.12	0.237	0.12	0.12	0.19	0.182	0.183	0.248	0.127	0.246	0.11	0.078	0.087	0.216	0.114	0.113	0.152	0.089	0.226	0.241	0.112	0.11	0.139	2.946	10.115	0.234	0.118	0.117	1.354	0.575	-1	0.242	0.122	0.121	0.235	0.122	0.122	-1	-1	0.295	0.237	0.234	0.116	0.117	0.269	0.283	0.14	0.283	0.118	0.118	0.127	0.128	0.125	0.092	0.093	0.234	0.112	0.11	0.104	0.225	0.117	0.117	0.27	0.111	0.111	0.228	0.116	0.116	0.265	0.118	0.115	0.227	0.115	0.116	0.226	0.112	0.112	0.221	0.115	0.113	0.229	0.115	0.119	0.233	0.111	0.113	0.139	0.122	0.101	0.097	0.231	0.113	0.114	0.149	0.259	0.27	3.96	-1	-1	0.237	0.12	0.121	0.243	0.122	0.122	0.404	0.291	0.233	0.234	0.241	0.122	0.123	0.183	0.227	0.112	0.112	0.093	0.031	0.332	0.167	0.076	0.039	0.021	0.0090	0.072	0.105	0.103	0.105	0.231	0.086	0.076	0.084	0.12	0.06	0.076	0.039	1.821	0.213	0.124	0.188	0.123	0.232	0.275	0.146	0.067	0.082	0.266	0.235	0.48	0.156	0.169	0.135	0.062	0.149	0.378	0.088	0.047	0.079	0.256	0.383	0.176	0.126	0.23	0.289	0.114	0.121	0.808	1.909	0.104	0.057	0.093	0.39	0.289	0.063	0.196	0.062	0.535	0.264	0.283	0.308	0.273	0.269	0.138	0.578	1.001	0.788	0.785	1.017	0.105	-1	0.044	0.356	0.458	0.229	0.091	0.102	0.147	0.037	0.023	0.014	0.113	0.156	0.32	0.225	0.052	0.176	0.153	0.111	0.132	0.136	0.196	0.195	0.138	0.114	0.275	0.113	2.304	0.095	0.104	0.097	10.674	0.328	0.333	0.136	0.061	0.106	0.15	1.083	0.348	0.115	0.063	0.163	0.427	0.067	0.177	0.984	0.648	0.109	0.116	0.084	0.165	0.202	0.132	0.181	0.095	0.181	0.092	0.04	0.044	0.082	0.113	0.121	0.151	0.64	0.177	0.104	0.233	0.288	0.112	-1	-1	0.232	0.182	0.191	0.153	0.315	0.162	0.052	0.379	0.314	0.24	0.116	0.28	0.086	0.073	0.066	0.053	0.081	0.552	0.385	-1	0.167	0.073	0.137	0.178	0.081	0.399	0.194	15.079	0.103	0.102	0.185	0.188	0.096	1.503	0.519	0.139	0.333	0.074	2.207	-1	0.121	0.113	0.204	-1	0.088	0.301	0.086	0.133	-1	0.162	0.063	2.11	0.185	0.277	0.131	0.827	0.141	0.543	0.348	0.338	0.139	0.12	0.182	0.129	0.143	0.478	0.265	0.035	0.267	0.217	0.211	0.137	0.223	0.132	0.321	0.666	0.382	0.267	0.142	0.301	-1	0.519	0.118	0.129	0.169	0.071	0.153	0.037	0.075	0.162	0.445	0.166	0.063	0.149	0.111	0.086	0.097	0.198	-1	0.528	0.031	0.155	0.087	0.068	0.394	0.09	0.092	0.058	0.368	1.068	0.137	0.137	0.274	0.179	0.099	0.132	0.173	0.063	0.155	0.229	0.56	0.201	0.119	0.465	0.11	0.405	0.155	0.209	0.121	0.103	0.066	0.249	0.148	0.209	0.089	0.347	0.114	0.063	0.301	0.118	0.064	0.197	0.123	0.191	0.153	0.123	0.126	0.127	0.142	0.1	0.085	0.44	0.13	0.375	0.107	0.55	0.185	0.133	0.194	0.142	0.228	0.066	0.034	0.229	0.087	0.298	0.123	0.105	0.19	0.104	0.298	6.364	0.073	0.115	0.092	0.179	0.098	0.424	0.127	0.213	0.082	0.199	0.124	0.062	0.146	0.184	0.284	0.27	0.112	0.228	0.175	0.548	1.903	0.115	0.459	-1	1.697	0.099	0.632	0.262	0.096	0.103	-1	0.153	0.204	0.107	0.118	0.117	0.139	0.23	0.125	0.227	0.052	0.04	0.103	0.229	0.128	0.226	0.034	0.157	0.157	0.264	0.079	0.219	0.047	0.442	0.89	0.125	0.125	0.149	0.176	0.058	0.131	0.333	0.143	0.072	0.052	0.123	0.143	0.186	0.426	0.111	0.117	0.247	0.102	0.032	0.236	0.077	0.143	0.107	0.423	0.083	0.063	0.174	0.177	0.338	0.066	2.766	0.098	0.215	0.356	0.247	0.085	0.115	0.206	0.144	0.714	0.136	0.178	0.167	0.144	-1	15.167	0.093	0.952	0.059	0.332	0.131	0.171	0.035	0.314	0.092	0.097	0.017	0.04	0.027	0.193	0.209	0.087	0.136	0.122	0.225	0.108	0.2	0.232	0.225	0.184	0.151	0.124	0.283	0.239	0.126	2.85	0.166	0.116	0.131	0.562	0.103	0.026	0.273	0.114	0.088	0.164	0.332	0.134	0.061	0.132	0.456	0.062	0.225	0.062	0.124	0.089	0.157	0.132	0.232	0.185	0.173	0.616	0.335	1.809	0.086	0.354	0.277	0.136	0.506	0.317	0.198	0.092	0.209	0.11	0.06	0.053	0.114	0.546	0.152	0.114	0.194	0.085	0.173	0.126	0.084	0.104	0.197	0.059	0.532	0.207	0.046	0.059	0.181	0.214	0.207	0.526	0.384	0.071	1.155	-1	0.244	0.208	0.115	0.102	0.145	0.101	-1	0.077	0.248	0.199	0.097	0.095	0.118	0.224	0.356	0.155	0.227	0.125	0.167	0.497	0.372	-1	0.263	0.067	0.187	0.094	-1	0.107	0.188	0.207	0.313	0.118	0.057	0.245	0.137	0.149	0.216	0.095	0.078	0.159	0.214	0.143	0.09	0.177	0.892	0.113	0.314	0.263	0.826	-1	0.228	0.126	0.037	0.11	0.074	0.42	0.24	0.204	0.163	0.15	0.1	0.499	0.14	0.088	0.129	0.235	0.067	0.826	0.237	0.198	0.32	0.079	0.149	0.272	0.126	0.4	0.123	0.092	0.103	0.173	0.097	0.077	0.227	0.072	0.071	0.061	-1	0.316	0.464	0.161	0.17	0.129	0.113	0.236	0.118	1.123	0.259	0.083	-1	0.198	0.31	0.35	0.191	0.191	-1	0.085	0.079	0.152	0.179	0.088	0.132	0.674	0.382	0.148	0.239	0.12	0.087	0.107	0.98	0.659	0.642	0.386	3.839	0.607	-1	0.666	1.065	1.16	0.615	0.541	0.599	0.454	0.374	0.633	0.923	4.328	0.423	0.555	0.689	0.309	0.308	0.275	0.303	0.623	1.481	0.435	0.239	0.7	2.168	0.073	0.629	0.195	0.49	0.162	0.053	0.331	0.489	1.188	0.413	0.821	0.229	0.551	0.257	0.269	0.894	0.305	0.3	0.243	0.29	0.236	0.352	0.446	0.225	0.26	2.316	0.74	0.408	1.113	2.464	0.253	0.478	0.294	0.264	0.287	2.466	0.244	0.27	0.409	0.319	0.23	0.753	0.385	0.426	0.424	0.427	0.303	0.279	0.42	0.289	0.331	0.638	0.779	0.275	0.229	0.536	0.259	2.235	0.461	2.271	0.299	0.509	0.68	0.418	0.311	1.117	0.382	0.645	0.371	0.875	0.518	0.275	0.139	1.609	0.275	0.137	0.357	0.412	-1	1.639	0.295	0.585	0.249	0.808	0.96	0.241	0.261	0.608	0.262	0.43	0.256	0.26	0.261	2.355	0.585	1.638	0.327	0.345	0.494	0.307	0.295	0.285	0.469	0.442	0.259	1.249	0.231	1.371	2.637	0.116	0.141	0.1	0.261	0.264	0.104	0.081	0.111	0.06	0.168	0.115	0.073	0.065	0.287	0.199	0.257	0.099	0.136	0.18	0.408	0.214	0.198	0.083	0.042	0.029	0.106	0.144	0.126	-1	0.155	0.243	0.079	0.02	0.413	0.163	0.08	0.083	0.193	0.507	-1	0.142	0.072	0.146	0.179	0.13	0.166	0.059	0.11	0.084	0.18	0.093	0.096	0.051	0.051	0.071	0.075	0.102	0.432	3.364	0.665	0.157	0.172	0.103	0.152	0.119	0.268	0.218	0.192	0.096	0.538	0.284	0.054	0.191	0.296	0.161	0.193	0.176	0.101	0.19	0.192	0.104	0.052	0.139	0.189	0.103	0.046	0.118	0.189	0.143	-1	0.17	0.17	0.132	0.133	0.108	0.15	0.216	0.063	0.034	0.203	0.183	0.078	0.258	0.149	0.193	0.255	0.434	0.191	0.096	2.564	0.266	0.083	0.118	0.126	0.125	0.058	0.029	0.111	0.258	0.201	0.074	0.04	0.103	0.184	0.151	0.099	0.23	0.263	0.897	0.237	0.302	0.081	0.077	0.193	0.125	0.125	0.102	0.096	0.053	0.104	0.179	0.021	0.194	0.08	0.078	0.08	0.079	0.028	0.176	0.087	0.238	0.073	0.038	0.07	0.036	0.181	0.092	1.075	0.151	0.093	0.19	-1	0.186	0.102	0.183	0.805	0.201	0.158	0.28	0.189	0.099	0.464	0.273	0.219	15.087	0.133	0.117	0.111	0.055	0.142	0.117	0.067	0.113	0.117	0.205	0.451	0.453	0.227	0.227	0.695	0.235	0.417	0.121	0.12	0.119	0.231	0.122	0.118	0.118	0.504	0.36	0.422	0.219	0.089	0.177	0.09	0.089	0.089	0.089	0.089	0.089	0.089	0.089	0.092	0.089	0.089	0.089	0.089	0.093	0.091	0.09	0.089	0.089	0.089	0.089	0.089	0.09	2.559	0.121	1.386	0.063	0.422	0.259	0.221	0.131	0.06	0.054	0.093	0.049	0.425	0.089	0.083	0.088	0.475	0.24	0.237	0.237	0.236	0.248	0.237	0.238	0.238	0.255	0.266	0.238	0.24	0.241	0.24	0.241	0.603	0.233	0.235	0.233	0.234	0.471	0.33	2.972	0.495	0.253	0.31	1.059	0.155	1.063	0.18	0.157	0.16	1.064	0.167	0.152	0.155	-1	0.316	0.152	1.07	0.156	1.073	1.073	0.155	0.153	0.152	0.152	0.571	0.523	0.266	0.137	0.136	0.29	0.27	0.157	0.151	0.156	0.152	0.153	0.267	0.267	0.529	0.317	-1	-1	-1	-1	0.308	0.159	0.157	0.161	0.161	0.277	0.731	0.283	0.279	0.592	0.429	0.436	0.338	0.454	0.513	0.636	0.278	0.398	0.413	0.311	1.384	0.299	0.15	0.27	0.272	0.797	0.137	0.136	0.232	0.116	0.294	0.301	0.153	0.154	0.153	0.153	0.153	0.153	0.272	0.355	0.21	0.283	0.24	0.239	0.239	0.125	0.211	0.238	0.238	1.744	0.148	0.154	0.155	0.152	0.144	0.144	0.153	0.154	0.444	0.168	0.163	0.146	0.145	0.314	0.157	0.146	0.153	0.161	0.362	0.102	0.051	0.051	0.06	0.052	0.051	0.051	0.051	0.051	3.39	0.161	0.136	0.073	0.076	0.068	0.045	0.037	0.03	0.189	0.096	0.095	0.096	0.095	0.096	0.095	0.095	0.095	0.095	0.096	0.095	0.095	0.397	0.036	0.035	0.038	0.032	0.033	0.032	0.118	0.064	0.132	0.24	0.065	0.069	0.128	0.208	0.067	0.07	0.129	0.168	0.085	0.064	0.129	0.203	0.067	0.066	0.268	0.065	0.064	0.071	0.267	0.065	0.067	0.064	0.126	0.171	0.095	0.064	0.128	0.166	0.064	0.09	0.126	0.064	0.145	0.067	0.126	0.209	0.065	0.066	0.125	0.205	0.067	0.064	0.131	0.063	0.126	0.085	0.235	0.293	0.127	0.181	0.061	0.436	0.223	0.129	0.043	-1	0.19	0.102	0.097	0.051	0.092	0.031	0.245	0.051	0.14	0.104	0.054	0.108	0.48	0.176	0.189	0.096	0.688	1.041	0.127	0.124	0.061	0.163	0.178	0.207	0.115	0.282	0.271	0.148	0.522	0.1	0.106	0.086	0.105	0.107	0.197	0.202	0.103	0.158	0.152	0.108	0.578	0.115	0.098	0.253	0.345	0.163	1.014	0.102	0.112	0.095	0.093	0.109	0.114	0.12	0.107	0.138	0.802	0.106	0.123	0.124	0.119	0.191	0.119	0.444	0.128	0.159	0.14	0.128	0.091	0.502	0.151	0.17	0.319	0.209	1.03	0.06	0.513	0.163	0.207	1.068	-1	0.413	0.15	0.173	0.091	0.568	0.092	0.164	0.09	0.095	
1.833	0.251	0.257	0.261	0.239	0.254	0.896	0.92	0.421	0.86	0.38	0.577	3.291	0.591	-1	0.405	0.993	0.739	0.555	0.231	0.172	0.362	0.177	0.178	0.37	0.18	0.179	0.18	0.475	0.244	0.243	0.682	0.336	0.309	1.425	0.226	0.375	0.697	0.551	0.372	0.529	4.544	4.001	0.392	0.378	0.238	0.197	0.202	0.385	0.184	0.249	0.234	0.725	0.409	0.412	0.178	0.374	0.18	0.372	0.189	1.074	0.36	0.399	0.365	0.365	0.33	18.216	0.773	0.572	0.9	0.467	0.349	14.712	0.502	0.425	0.338	0.411	0.514	0.388	0.348	0.846	0.338	0.426	0.349	0.417	0.331	0.426	0.215	0.212	0.211	0.394	0.194	0.389	3.171	2.719	2.2	1.613	1.606	1.507	1.106	1.208	-1	-1	0.578	0.433	0.382	0.462	0.329	0.392	0.194	0.196	0.195	0.442	0.418	0.416	0.396	0.384	0.387	0.355	0.404	0.378	1.614	0.342	0.171	0.171	0.353	0.174	0.174	0.174	0.394	0.202	0.205	0.344	-1	0.177	-1	0.341	0.381	1.796	0.667	1.364	0.352	0.182	0.182	0.35	0.352	0.181	0.182	0.378	0.379	0.369	-1	0.373	0.373	0.385	0.331	0.5	0.561	0.523	1.058	0.358	0.379	0.376	0.444	0.218	0.218	0.699	0.419	0.204	0.204	0.417	1.182	0.661	0.735	0.537	0.585	0.599	4.772	0.493	1.064	0.524	0.417	0.561	0.413	0.495	1.066	0.498	0.457	0.642	0.615	0.586	0.586	0.599	0.113	0.853	0.424	0.379	0.385	-1	0.482	0.699	9.376	0.525	0.378	0.593	0.447	0.408	0.586	0.593	0.424	0.624	0.208	0.208	0.399	0.202	1.131	0.651	0.82	0.117	0.057	0.055	0.056	0.056	0.06	0.057	11.334	0.679	0.079	0.22	0.066	0.057	0.061	0.058	12.338	0.306	0.056	0.056	11.573	0.571	0.056	0.115	12.172	0.764	0.106	0.069	0.056	0.056	0.056	0.063	0.138	0.056	0.055	0.055	0.057	12.442	0.407	0.056	0.056	0.093	0.155	0.062	0.057	0.056	0.122	0.057	0.056	0.059	0.057	0.056	0.056	0.057	0.056	0.056	12.748	0.508	0.056	0.057	12.73	0.663	0.056	0.133	0.069	0.058	0.072	0.1	0.111	0.056	0.059	0.056	0.086	0.138	0.111	0.083	12.842	0.387	0.056	0.085	0.06	0.116	12.376	0.847	0.08	0.123	0.133	0.056	0.092	0.056	0.056	0.056	0.066	0.059	0.055	0.056	0.056	0.126	0.059	0.058	12.48	-1	-1	-1	-1	18.002	0.056	0.056	10.974	0.455	0.056	0.056	0.199	0.06	0.061	0.056	0.067	0.063	0.106	0.115	10.501	1.52	0.057	0.056	0.056	0.056	0.06	0.057	0.056	0.116	0.056	0.056	0.071	0.087	0.056	0.156	0.089	0.084	0.067	0.119	0.056	0.08	0.07	0.102	0.058	0.122	0.057	0.13	0.104	0.148	0.169	0.056	0.08	0.125	0.056	0.097	0.055	0.055	0.061	0.246	0.068	0.068	0.076	0.056	0.062	0.055	0.055	13.063	0.575	0.056	0.056	0.058	0.056	0.056	0.086	0.056	0.154	0.085	0.068	12.091	0.636	0.058	0.335	0.149	12.104	12.745	13.268	12.436	0.207	0.207	0.074	12.232	0.872	12.191	0.68	12.395	12.748	0.9	0.056	12.444	13.036	12.683	0.566	12.763	0.305	-1	18.958	12.226	13.591	0.448	0.056	0.079	12.515	12.722	0.28	0.058	0.056	12.172	12.621	13.238	12.82	0.737	0.057	12.555	13.347	0.056	11.771	13.805	12.287	1.119	0.056	0.081	0.147	11.339	11.4	12.816	11.201	1.045	12.261	-1	0.172	0.089	-1	-1	0.169	-1	0.177	-1	-1	0.174	-1	-1	0.181	0.089	-1	0.169	0.092	-1	0.188	0.091	-1	-1	-1	0.202	0.104	0.094	-1	0.205	0.09	0.088	-1	0.193	0.088	0.089	-1	0.184	-1	0.182	-1	0.169	-1	0.172	0.09	-1	0.182	-1	-1	0.174	1.83	0.454	0.182	0.091	0.244	0.32	0.158	0.146	0.144	0.143	0.08	0.144	0.146	0.144	0.147	0.144	0.144	0.144	0.143	0.144	0.143	0.144	0.156	1.487	0.183	0.105	0.091	0.096	0.169	0.093	0.085	0.177	0.089	0.091	0.178	0.087	0.087	0.181	0.087	0.117	0.058	0.059	0.19	0.406	0.046	0.042	0.178	0.092	0.077	0.256	0.21	0.222	0.11	0.183	0.263	0.064	0.169	0.151	0.151	0.151	0.578	0.079	0.032	0.223	0.182	0.119	0.321	0.806	6.21	0.416	14.721	0.313	0.473	0.282	0.272	0.121	0.107	0.273	0.238	0.238	0.354	0.374	0.182	0.232	0.289	0.583	0.63	0.453	3.554	0.414	0.086	0.201	0.219	0.206	11.391	1.79	0.593	0.206	0.209	0.195	0.214	0.195	0.627	0.247	0.42	0.255	0.666	0.636	0.437	0.41	0.89	0.437	0.474	0.512	0.565	0.718	0.151	0.154	0.154	0.155	2.337	0.304	0.319	0.494	0.155	0.165	0.158	0.161	0.153	0.181	0.305	0.169	0.16	0.167	0.171	0.166	0.154	0.162	0.154	1.318	0.414	0.722	0.238	0.666	0.157	0.151	0.152	0.158	0.163	0.151	0.151	0.155	0.152	0.16	0.152	0.604	0.206	0.413	0.224	0.206	0.213	0.206	0.218	0.205	0.206	1.226	0.641	1.084	0.201	0.558	0.183	0.178	0.658	0.577	0.61	0.458	0.264	0.235	0.278	0.231	0.52	0.272	0.289	0.29	0.277	0.728	0.273	0.288	0.292	0.286	2.331	0.576	0.177	0.706	0.185	0.946	0.274	0.282	0.294	0.244	0.967	0.221	1.011	0.197	0.886	0.364	0.663	0.388	0.323	0.501	0.233	0.687	0.96	0.577	0.191	0.848	0.243	0.494	0.199	0.199	0.199	1.807	0.844	0.272	0.271	0.799	0.205	0.216	0.765	0.382	0.551	0.767	1.948	0.834	0.699	2.939	0.958	0.801	0.381	4.189	0.757	0.635	0.211	0.782	0.7	0.229	0.486	0.824	1.946	0.636	0.818	1.648	0.766	0.229	0.942	0.897	2.688	-1	1.934	2.848	0.206	0.58	1.071	2.336	0.221	3.744	0.924	0.597	13.046	0.192	1.001	1.221	0.236	0.978	1.917	0.599	0.604	0.912	0.267	0.598	0.227	1.171	0.364	1.577	0.731	0.219	1.733	1.635	2.227	0.559	0.41	0.841	1.054	1.301	0.884	1.19	1.46	0.456	1.005	0.664	0.755	0.779	1.612	0.712	0.983	0.823	0.809	0.757	1.014	0.896	2.145	15.703	5.725	1.116	0.699	0.719	0.758	0.817	-1	4.504	0.428	0.381	0.706	0.415	0.891	0.648	0.773	2.444	5.792	0.781	0.907	0.835	3.649	0.452	0.316	2.556	0.375	-1	1.584	0.578	1.15	0.412	0.622	0.606	0.635	-1	1.167	0.705	0.572	0.686	0.808	0.646	0.821	-1	0.864	1.02	0.488	1.085	-1	-1	-1	-1	-1	-1	-1	-1	-1	-1	-1	-1	-1	-1	-1	-1	-1	-1	-1	-1	-1	-1	-1	-1	-1	-1	-1	-1	-1	-1	0.746	0.234	0.119	0.118	0.241	0.116	0.125	0.288	0.245	0.437	0.306	0.441	0.23	0.23	0.401	0.854	3.705	0.369	0.858	0.544	0.381	0.194	0.193	0.383	0.18	0.386	0.811	0.56	0.823	2.002	0.403	0.459	0.44	0.448	1.399	0.213	0.213	0.416	1.203	0.212	0.413	1.203	0.211	1.258	0.761	1.626	0.748	0.369	0.534	0.79	0.763	0.765	0.566	1.303	0.535	0.527	0.764	0.535	0.93	0.572	0.546	0.525	0.474	0.199	0.562	0.19	0.857	0.555	0.914	0.324	0.191	0.553	14.959	0.576	0.706	0.945	0.769	0.565	0.414	1.591	0.578	0.944	0.575	6.93	0.42	0.584	0.552	0.587	0.58	2.321	0.442	0.63	1.602	0.198	2.563	0.896	0.381	1.161	6.628	3.937	2.952	2.891	2.826	2.152	0.396	0.361	0.391	0.372	12.554	0.741	0.726	0.789	0.594	0.555	0.898	0.577	0.649	0.549	1.37	0.409	1.143	0.706	0.722	0.71	0.715	0.734	0.47	0.669	1.405	0.537	0.636	0.709	0.78	0.982	1.733	0.63	0.688	0.496	1.947	0.162	0.166	0.739	0.639	0.553	0.199	0.199	0.767	0.201	0.203	-1	0.951	0.581	0.567	1.072	0.762	0.77	1.648	0.48	0.521	0.643	0.466	0.589	-1	-1	19.55	-1	-1	-1	-1	-1	-1	-1	-1	-1	-1	-1	-1	-1	-1	-1	-1	-1	-1	-1	-1	-1	-1	-1	0.613	0.21	0.208	0.21	0.37	0.185	0.185	0.34	0.17	0.185	0.308	0.312	0.162	0.155	0.313	0.157	0.171	0.309	0.156	0.155	0.308	0.157	0.164	0.336	0.176	0.331	0.733	0.484	0.507	0.454	0.507	0.644	0.567	0.503	0.507	0.508	0.508	0.51	0.522	0.49	-1	-1	0.779	1.239	0.189	0.188	0.627	0.207	0.197	0.484	1.02	0.56	0.187	0.18	0.182	0.182	0.492	0.985	0.416	0.413	0.576	0.21	0.207	0.341	0.336	0.32	0.483	0.515	0.354	2.781	0.419	0.419	0.418	0.593	0.173	0.158	0.216	1.294	0.218	0.172	0.158	1.145	0.989	0.254	0.69	0.18	0.186	0.184	0.179	1.3	0.492	0.62	0.333	0.369	0.572	-1	0.769	0.563	2.402	0.176	0.532	0.526	0.709	0.459	0.785	0.895	2.218	0.479	0.594	14.086	1.003	0.771	2.015	0.836	2.031	0.597	1.399	0.721	0.768	-1	1.222	0.498	0.729	3.555	0.415	0.522	0.471	1.945	0.668	0.683	0.566	0.709	1.387	0.46	1.092	0.952	0.593	1.107	0.359	0.823	0.546	0.735	0.255	0.25	0.254	0.254	0.249	0.249	0.25	0.25	0.25	0.25	0.248	0.243	0.341	0.255	0.249	0.625	0.459	0.186	0.186	0.571	0.193	0.544	0.185	0.197	0.179	0.759	0.193	0.527	0.177	0.175	0.737	0.218	0.102	1.709	0.215	0.233	0.671	0.209	0.205	0.641	0.173	0.504	0.17	0.52	0.172	0.53	0.172	0.171	0.739	0.192	0.186	0.885	0.338	0.175	0.175	0.172	0.343	0.176	0.175	0.18	0.175	0.176	0.173	0.179	0.879	0.177	0.181	0.179	0.183	0.355	0.179	0.178	0.182	0.182	0.181	0.177	0.179	0.604	0.221	0.233	0.557	0.228	0.22	0.221	0.448	0.552	0.768	0.237	0.235	0.195	0.202	0.563	3.429	0.545	0.534	0.688	0.733	0.523	0.183	0.216	0.209	0.179	0.596	0.595	0.196	0.195	-1	0.673	3.986	1.924	5.749	0.595	0.537	0.531	0.547	0.309	0.514	0.516	0.332	0.347	0.574	0.367	0.739	0.532	0.314	0.789	0.193	0.194	0.86	0.507	0.166	0.17	0.557	0.664	0.804	0.564	0.208	0.566	0.572	0.595	0.55	0.175	1.667	0.554	0.383	0.377	1.726	0.188	0.501	0.169	0.168	0.174	0.865	0.177	0.743	0.594	0.75	0.553	0.531	0.544	0.168	0.17	0.81	0.446	0.44	-1	-1	0.532	0.179	1.292	1.116	0.534	0.963	0.404	0.243	0.918	0.737	0.547	0.376	0.187	0.554	0.919	0.355	0.841	0.293	0.681	0.272	1.641	0.295	0.654	0.283	0.682	0.267	0.621	0.587	0.936	0.192	0.533	0.709	0.841	0.426	0.537	-1	-1	-1	0.596	0.802	0.58	0.846	0.571	0.173	0.538	0.338	0.552	6.547	0.59	0.217	1.011	0.511	0.571	0.187	0.699	0.233	0.641	0.693	0.435	0.367	0.35	0.392	0.624	3.081	0.517	0.419	1.535	1.92	0.755	0.544	0.621	0.771	0.724	1.251	1.706	0.584	1.308	0.697	0.528	0.542	0.961	5.166	1.7	0.607	0.61	2.256	0.738	0.535	0.766	0.631	1.739	0.922	0.75	0.735	0.561	0.537	0.544	0.546	0.536	0.983	0.561	0.568	0.522	0.669	1.274	0.527	0.798	0.756	0.62	1.15	0.224	1.28	1.129	0.739	0.92	0.695	0.409	0.33	2.621	0.902	0.66	1.014	0.776	0.192	0.192	0.789	0.617	0.187	0.187	1.66	1.058	0.779	0.748	0.76	0.954	0.974	0.736	0.726	0.983	0.908	0.192	0.748	1.803	2.601	1.014	-1	-1	-1	-1	-1	-1	-1	-1	-1	-1	-1	-1	0.653	0.621	0.586	0.584	0.595	0.598	0.587	0.582	1.524	-1	2.077	1.147	0.627	0.559	0.813	0.831	0.555	0.61	0.656	0.586	0.195	0.199	0.586	0.203	0.202	0.368	0.186	2.005	0.498	0.216	0.5	0.216	0.383	0.516	0.666	0.523	0.359	0.379	0.406	1.057	0.345	0.631	0.319	0.32	0.669	0.335	0.586	0.292	0.74	1.287	0.67	0.392	0.399	0.708	0.24	0.238	0.236	0.693	0.444	0.444	0.452	0.452	0.449	0.484	0.483	0.932	0.736	0.246	0.71	0.688	0.224	0.745	0.247	0.608	0.243	1.006	0.261	0.637	0.728	0.954	0.692	0.789	0.958	0.711	1.46	1.431	0.518	0.683	0.75	0.997	0.213	0.214	0.212	0.705	0.212	0.214	0.215	0.215	0.214	0.213	0.213	0.213	0.214	0.213	0.212	0.213	0.218	0.214	0.212	0.213	0.213	0.215	0.211	0.212	0.212	0.213	0.212	0.212	0.215	0.221	0.217	0.214	0.865	0.213	0.217	0.215	0.214	0.214	0.213	0.212	0.215	0.213	0.212	0.865	0.213	0.212	0.215	0.212	0.212	0.22	0.212	0.212	0.212	0.215	0.212	0.212	0.213	0.213	0.214	0.212	0.212	0.213	0.212	0.631	0.628	0.218	0.213	0.215	0.219	0.217	0.421	0.215	0.216	0.214	0.214	0.218	0.215	0.216	0.216	1.059	0.223	0.214	0.215	0.213	0.42	0.216	0.213	0.215	0.218	0.213	0.219	0.218	0.212	0.24	0.686	0.63	0.215	0.217	0.212	0.212	0.212	0.42	0.215	0.212	0.217	0.213	0.223	0.214	0.214	0.217	0.398	0.197	3.63	5.208	0.222	2.786	2.243	0.209	0.212	0.213	15.814	0.395	0.394	0.184	0.393	0.393	1.147	0.63	3.969	0.447	0.255	1.564	1.59	0.201	0.196	0.198	0.626	0.405	0.24	0.814	0.409	3.176	0.379	0.195	0.397	0.224	0.558	0.373	0.194	0.189	0.629	3.382	0.815	1.034	0.977	0.648	0.199	0.212	0.399	0.204	0.529	0.181	1.823	0.917	0.757	0.202	0.605	0.461	0.755	0.816	0.787	1.616	1.142	0.58	11.342	0.611	2.57	0.758	1.693	0.847	2.321	1.392	1.747	0.808	0.592	0.403	0.595	0.449	0.42	0.803	0.749	1.288	0.701	0.762	2.228	0.485	0.389	0.782	0.607	0.763	0.691	0.773	0.768	0.537	0.835	0.574	1.667	0.37	0.17	0.35	0.25	0.48	-1	0.879	0.182	3.417	0.161	0.369	0.184	0.128	0.238	0.242	0.23	0.238	0.271	0.168	0.159	0.17	4.075	0.279	0.277	0.282	0.996	0.976	0.976	0.944	0.98	0.934	0.374	0.172	0.287	0.237	0.129	0.265	0.235	0.117	4.303	0.277	0.361	0.261	0.247	0.48	0.298	0.344	0.288	0.373	0.353	0.949	0.664	0.418	0.496	0.404	0.368	-1	-1	0.383	0.432	0.37	0.161	0.144	0.152	1.676	1.64	3.593	0.4	0.711	0.345	1.149	0.204	0.194	0.317	0.217	0.217	0.238	0.297	0.271	0.248	0.248	0.524	0.226	0.313	0.282	0.263	0.483	0.167	0.321	0.319	0.456	0.319	0.319	0.319	0.32	0.32	0.343	1.739	0.32	0.319	0.347	0.335	0.177	0.159	0.354	0.185	0.176	0.195	0.179	0.328	0.168	0.203	0.315	0.161	0.16	0.342	0.171	0.36	0.18	0.825	0.349	0.165	0.164	0.164	0.17	0.762	0.473	0.289	0.266	0.335	0.334	0.334	0.333	0.332	0.334	0.332	0.683	0.33	0.569	0.42	1.385	0.394	1.188	1.015	1.932	0.328	0.329	0.329	0.33	0.164	0.305	0.153	0.446	0.312	0.34	0.348	0.178	0.348	0.286	1.037	0.37	0.415	0.421	0.375	0.303	0.597	0.344	0.347	0.346	0.336	0.331	0.686	10.766	0.477	0.31	0.348	0.362	0.348	1.471	0.8	0.835	4.651	1.304	0.346	0.62	0.488	0.645	0.603	0.145	0.144	0.658	0.329	0.172	0.171	0.808	0.161	3.195	1.739	1.811	3.678	3.151	3.244	2.61	0.399	3.384	0.5	0.421	0.028	0.031	0.654	0.346	0.621	4.606	0.425	0.402	2.02	0.386	0.295	1.966	1.6	0.508	0.586	0.192	0.554	0.188	0.56	0.185	0.473	0.191	0.191	0.806	0.621	0.219	0.02	0.02	0.02	0.021	0.75	0.293	1.36	0.33	0.636	0.617	0.982	0.194	0.192	0.487	1.394	1.759	1.912	0.606	0.704	0.867	-1	2.696	0.18	0.587	0.575	0.866	0.807	0.997	1.202	0.596	0.478	0.793	0.921	2.428	0.782	1.319	0.553	0.829	1.586	5.481	0.667	0.383	0.364	0.398	1.324	0.567	0.58	0.867	0.293	0.441	0.27	1.409	1.101	0.519	0.511	0.564	0.569	0.504	0.352	0.452	0.392	0.469	0.484	0.453	0.466	0.511	0.576	1.731	0.434	0.348	0.392	0.387	0.369	0.489	0.467	0.502	0.488	0.275	0.28	0.284	0.585	0.437	0.527	0.265	0.274	0.265	0.264	0.459	0.375	0.188	0.188	0.802	0.421	0.742	1.136	0.191	0.191	0.186	0.187	0.191	0.187	0.186	0.185	0.186	0.214	0.236	0.773	0.817	0.791	0.69	0.551	0.667	0.597	0.921	0.437	0.327	0.958	0.626	0.848	0.631	0.715	0.73	0.18	0.736	0.846	0.97	0.732	0.506	1.102	0.387	0.506	0.52	1.465	0.64	1.68	0.558	0.148	0.151	0.814	0.657	0.256	0.716	0.248	2.374	2.109	0.265	0.262	0.262	0.51	0.794	0.644	0.329	0.498	0.164	0.488	1.988	0.149	0.438	0.469	0.156	0.495	0.146	0.62	1.321	0.957	0.54	1.847	3.39	1.037	0.579	3.563	0.456	0.331	0.769	0.192	0.192	0.123	0.126	0.632	0.417	0.415	0.422	0.459	0.453	0.223	0.675	0.232	0.673	1.877	0.776	0.225	0.225	0.407	0.406	0.471	0.237	0.245	0.717	1.252	0.224	0.803	1.076	0.76	0.916	0.761	0.232	1.069	1.576	0.436	0.992	1.734	0.487	0.807	1.733	0.874	0.868	1.582	0.512	0.658	2.668	1.647	0.784	0.656	0.691	1.904	1.172	0.88	0.787	0.258	0.259	2.311	0.583	0.845	0.432	0.412	0.418	0.435	3.596	0.657	0.587	0.25	0.455	0.242	0.201	0.556	0.301	0.444	0.443	0.316	0.454	4.773	1.612	1.717	0.494	2.561	0.372	0.193	0.183	0.382	0.185	0.372	0.183	0.616	0.205	0.208	1.558	0.592	0.22	0.599	1.054	0.614	0.989	0.881	0.656	0.887	0.373	0.373	1.181	1.026	0.265	0.64	0.983	1.699	1.366	1.014	0.938	0.881	1.378	4.163	6.159	0.972	0.467	0.27	0.246	0.246	0.254	0.246	0.246	0.246	0.247	0.247	0.246	0.248	0.247	0.245	0.249	0.245	0.246	0.246	0.262	0.249	0.246	0.247	0.268	0.245	0.356	0.18	0.177	0.176	0.416	0.208	0.208	0.42	0.213	0.829	0.438	0.219	0.247	0.219	0.392	0.427	0.198	0.195	0.4	0.401	0.253	0.2	0.408	0.44	0.447	0.394	0.462	-1	-1	0.453	0.855	0.426	0.198	0.459	0.42	0.487	0.693	0.471	0.611	0.476	0.608	15.804	0.399	0.423	0.435	3.439	0.367	0.389	0.64	0.515	0.433	0.448	0.433	0.578	0.403	0.411	0.363	0.676	0.392	0.843	0.733	0.41	0.203	0.203	0.203	0.383	1.213	0.193	0.421	0.211	0.211	0.411	0.206	0.401	0.202	0.393	0.196	0.196	0.39	0.202	0.518	0.196	0.211	0.196	0.773	0.389	0.198	0.21	0.195	0.195	0.195	0.197	0.387	0.388	1.285	0.194	0.217	0.356	0.356	0.185	0.5	0.305	0.657	0.386	12.057	0.584	0.46	0.229	0.227	0.366	0.051	0.36	0.412	0.354	0.393	0.265	0.382	0.197	-1	0.347	0.57	0.359	0.555	0.877	0.646	0.347	0.388	0.351	0.44	0.359	0.405	3.869	0.392	0.38	0.398	0.365	0.502	0.571	0.498	0.51	2.53	-1	0.429	0.403	0.204	0.204	0.761	0.536	0.595	0.33	0.166	0.364	0.183	0.178	0.18	0.375	0.401	0.196	0.196	0.547	0.195	0.202	0.534	0.2	0.339	1.679	0.979	0.199	0.978	0.202	0.616	1.277	0.949	0.878	0.2	0.205	0.368	2.039	0.342	0.426	0.772	0.774	0.384	0.524	0.424	0.389	0.418	0.858	0.636	0.151	0.151	0.167	0.16	0.603	0.297	0.147	0.322	0.163	0.339	0.312	0.32	0.43	0.387	0.441	0.403	0.407	0.679	0.502	1.378	0.541	0.664	2.179	1.312	-1	0.915	-1	5.079	0.26	0.265	0.256	0.259	-1	-1	-1	-1	-1	0.808	0.772	0.239	2.212	0.777	1.183	1.062	2.002	1.965	1.151	1.219	0.89	1.447	0.495	0.253	0.254	0.249	0.253	0.249	0.25	0.25	0.253	0.251	0.263	0.275	1.797	1.136	0.934	0.474	0.476	0.445	0.223	1.889	1.6	0.218	1.415	0.253	0.892	1.91	0.775	0.871	0.932	0.668	2.595	0.705	2.611	1.377	1.435	1.271	0.24	0.93	0.224	0.659	0.473	1.103	0.9	1.695	0.283	0.283	0.844	0.284	1.743	1.217	0.307	1.184	1.226	0.899	0.929	4.254	0.537	0.186	0.304	0.189	0.187	0.187	0.186	0.187	0.186	0.187	0.186	0.187	0.187	0.186	0.187	0.187	0.187	0.186	0.185	0.187	0.188	0.187	0.187	0.186	0.187	0.187	0.187	0.186	0.186	0.186	0.187	0.187	0.188	0.187	0.187	0.187	0.187	0.185	0.186	0.18	0.186	0.189	0.186	0.186	0.184	0.18	0.187	0.19	0.197	0.187	0.188	0.18	0.188	0.18	0.187	0.19	0.187	0.186	0.186	0.187	0.186	0.188	0.187	0.189	0.18	0.186	0.191	0.187	0.186	0.188	0.187	0.186	0.186	0.187	0.187	0.187	0.182	0.187	0.186	0.188	0.187	0.186	0.186	0.187	0.188	0.18	0.187	0.186	0.186	0.186	0.19	0.186	0.372	0.193	0.19	0.186	0.186	0.19	0.188	0.186	0.357	0.188	0.187	0.186	0.197	0.19	0.187	0.19	0.188	0.189	0.192	0.188	0.189	0.188	0.186	0.187	0.189	0.187	0.191	0.191	0.188	0.187	0.189	0.187	0.187	0.186	0.186	0.19	0.195	0.186	0.19	0.186	0.196	0.18	0.187	0.191	0.186	0.186	0.186	0.185	0.187	0.188	0.189	0.188	0.346	0.186	0.186	0.191	0.188	0.201	0.188	0.187	0.187	0.188	0.189	0.19	0.186	0.188	0.186	0.187	0.19	0.187	0.186	0.187	0.186	0.187	0.201	0.186	0.186	0.186	0.186	0.187	0.187	0.186	0.186	0.186	0.187	0.186	0.186	0.187	0.187	0.187	0.189	0.193	0.193	0.199	0.188	0.187	0.186	0.193	0.527	0.182	0.347	0.193	0.177	0.174	0.558	0.37	0.201	0.199	0.187	0.191	0.366	0.241	0.189	0.269	0.261	0.237	0.297	0.244	0.374	0.401	0.19	0.192	0.201	0.203	0.2	0.189	0.187	0.194	0.196	0.19	0.186	0.5	0.17	0.172	1.375	0.176	0.176	0.786	0.183	0.188	0.652	0.189	0.19	0.539	0.228	0.279	0.592	0.167	0.54	0.182	0.498	0.162	0.535	0.425	0.159	0.188	0.158	0.158	0.159	0.159	0.159	0.177	0.159	0.455	0.151	0.153	0.18	1.584	0.882	0.207	0.189	0.515	0.713	0.36	0.204	0.198	0.179	0.512	0.18	0.588	0.173	0.265	0.254	0.172	0.166	0.173	0.182	0.177	0.224	0.439	0.377	0.375	0.634	0.324	0.315	0.059	0.454	0.314	0.482	0.479	0.403	0.195	0.95	0.352	-1	0.685	0.383	0.381	0.889	0.175	0.177	10.446	0.158	0.159	0.163	1.123	0.349	0.349	1.386	0.19	2.161	1.81	0.184	0.469	0.21	0.455	3.61	0.731	0.353	0.495	0.164	0.361	1.574	0.151	0.797	0.532	0.175	0.388	0.203	0.788	0.205	0.899	0.456	0.151	0.753	0.38	13.998	0.521	3.213	10.292	0.088	4.165	0.538	0.84	0.226	0.609	0.328	0.401	0.649	0.949	0.25	0.638	0.164	-1	1.015	0.702	0.438	0.388	0.421	0.489	-1	0.724	0.45	0.623	0.831	0.422	4.429	0.574	0.385	0.496	0.445	1.806	0.44	0.679	0.503	0.59	0.985	1.971	1.486	0.709	0.475	1.65	0.685	0.579	0.424	0.889	1.004	0.729	0.67	0.162	0.604	0.656	0.593	0.551	0.624	0.551	0.497	0.493	0.532	0.521	0.511	0.466	0.609	1.272	1.32	0.52	0.697	1.96	15.622	0.716	0.601	0.629	0.413	0.463	0.586	0.451	0.509	0.832	0.87	0.405	0.536	0.731	0.633	0.724	0.557	0.942	1.815	0.537	-1	0.558	0.864	0.771	0.618	0.207	0.208	0.55	0.337	1.123	1.091	1.03	0.419	0.725	0.458	0.596	0.384	0.74	-1	1.17	0.85	0.787	0.848	0.798	0.543	0.61	0.702	0.685	0.277	1.28	0.277	0.281	0.278	0.439	0.278	0.278	0.274	0.272	0.3	0.298	0.283	0.31	0.289	0.304	0.825	0.271	0.28	0.269	0.276	0.278	0.334	0.325	0.283	0.273	0.295	0.278	0.279	0.944	0.277	0.284	0.285	0.307	0.271	0.278	0.278	0.294	0.283	0.463	0.282	0.287	0.284	0.288	0.31	0.666	0.276	0.315	0.294	0.272	0.276	0.275	0.278	0.297	0.33	0.282	0.313	0.307	0.312	0.305	0.33	0.309	0.272	0.291	0.292	0.284	0.274	0.287	0.291	0.276	0.271	0.304	0.301	0.277	0.272	0.31	0.455	0.274	0.285	0.272	0.272	0.314	0.307	0.275	0.278	0.313	0.275	0.29	0.297	0.29	0.293	0.286	0.289	0.293	0.292	0.295	1.234	0.301	0.888	0.255	0.098	0.283	8.311	0.212	0.412	1.191	1.117	1.064	0.097	0.096	0.098	1.107	0.097	0.91	0.96	-1	-1	-1	-1	-1	-1	-1	-1	-1	-1	-1	-1	-1	-1	-1	-1	-1	-1	-1	-1	-1	-1	-1	-1	-1	-1	-1	-1	-1	-1	-1	-1	-1	-1	-1	-1	-1	-1	-1	-1	-1	-1	-1	-1	-1	-1	-1	-1	-1	0.07	0.032	0.042	0.095	0.034	0.897	0.029	0.111	0.046	0.028	0.282	0.041	0.029	0.027	0.038	0.045	0.034	0.031	0.059	0.094	0.027	0.034	-1	0.04	0.038	0.035	0.047	0.038	0.035	-1	0.878	0.027	0.058	0.03	0.038	0.068	0.029	0.028	0.029	0.059	0.028	0.037	0.037	0.296	0.09	0.388	0.082	0.082	0.083	0.081	0.087	0.081	0.31	0.156	0.155	0.389	0.155	0.083	0.096	0.086	0.08	0.081	0.079	0.091	0.163	0.158	0.242	0.081	0.093	0.388	0.481	0.085	0.088	0.124	0.156	0.081	1.08	0.64	1.033	0.583	0.564	1.486	0.834	1.098	0.915	0.619	0.707	0.602	0.624	0.518	0.592	0.809	0.259	0.098	0.393	0.088	0.281	0.077	0.277	0.275	0.26	0.274	0.273	0.265	0.265	0.277	0.269	0.26	0.256	0.257	0.272	0.27	0.257	0.271	0.258	0.278	0.257	0.258	0.262	0.078	0.077	0.043	0.041	0.268	0.033	1.036	0.056	0.057	0.053	0.053	0.053	0.053	0.052	0.062	0.053	0.056	0.053	0.055	0.053	0.053	0.053	0.053	0.052	0.053	0.053	0.053	0.052	0.052	0.052	0.053	0.053	0.244	0.021	0.019	0.018	-1	-1	-1	-1	-1	-1	-1	-1	-1	-1	-1	-1	-1	-1	-1	-1	-1	-1	-1	-1	-1	-1	-1	0.26	0.195	0.056	0.093	0.093	0.06	0.056	0.055	0.081	0.095	0.055	0.055	0.055	0.055	0.098	0.094	0.094	0.093	0.094	0.161	0.05	0.05	0.435	0.06	0.056	0.054	0.097	0.031	0.03	0.053	0.046	0.031	0.03	0.031	3.719	0.079	0.078	0.195	0.024	0.025	0.025	0.096	0.028	0.283	0.119	0.115	0.058	0.022	0.019	0.242	0.417	0.077	0.285	0.084	0.083	0.083	0.239	0.081	0.076	0.075	0.273	0.112	0.113	0.111	0.11	0.111	0.11	0.11	0.109	0.11	0.113	0.115	0.112	0.11	0.111	0.111	0.11	0.113	0.112	0.11	0.351	0.04	0.041	1.049	0.696	0.014	0.015	0.299	0.109	0.097	0.102	0.213	0.024	0.022	0.318	0.12	0.02	0.285	0.094	0.091	0.09	0.349	0.075	0.075	1.568	0.081	0.078	0.079	0.079	1.121	0.099	0.324	0.1	0.104	0.101	0.101	0.286	0.229	0.093	0.101	0.228	0.171	0.063	0.055	0.086	0.022	0.021	0.021	0.264	0.105	0.104	0.1	0.077	0.013	0.022	0.013	0.1	0.043	0.024	0.227	0.078	0.076	0.078	0.077	0.077	0.331	0.088	0.086	0.085	0.371	0.085	0.079	0.083	0.081	0.309	0.035	0.295	0.085	0.488	0.078	0.088	0.071	0.03	0.034	0.027	0.372	0.089	0.099	0.272	0.071	0.07	0.07	0.105	0.038	0.157	0.07	0.121	0.157	0.019	0.019	0.119	0.038	0.038	0.287	0.262	0.087	0.503	0.069	0.266	0.014	0.142	0.014	0.511	0.077	0.253	0.097	0.098	0.027	0.012	0.247	0.098	0.355	0.08	0.319	0.094	0.217	0.083	0.189	0.063	0.251	0.076	0.196	0.052	0.434	0.407	17.511	0.202	0.162	0.16	0.161	0.162	0.151	1.015	0.125	0.044	0.059	0.045	0.086	0.047	0.048	0.052	0.612	0.045	0.044	0.042	0.048	0.239	0.08	0.08	0.27	0.086	0.163	0.05	0.051	0.264	0.089	0.089	0.207	0.034	0.269	0.087	0.223	0.094	0.301	0.074	2.55	0.031	0.23	0.01	0.01	0.347	0.091	0.325	0.123	0.137	0.054	0.014	0.219	0.089	0.089	0.278	0.088	0.138	0.05	0.049	0.295	0.075	0.45	0.121	0.407	0.073	0.135	0.031	0.046	0.24	0.081	0.43	0.111	0.111	0.224	0.02	0.145	0.183	0.14	0.208	0.076	0.192	0.016	0.218	0.093	0.232	0.077	0.235	0.405	0.231	0.229	0.239	0.235	0.229	0.229	0.229	0.23	0.23	0.239	0.23	0.23	0.239	0.23	0.23	0.233	0.073	0.079	0.074	0.076	0.082	0.074	0.073	0.075	0.076	0.114	0.223	0.444	0.148	0.151	0.148	0.152	0.149	0.148	0.15	0.15	0.149	0.147	0.15	0.098	0.047	0.305	0.079	0.332	0.203	0.204	0.205	0.203	0.205	0.209	0.206	1.936	0.077	0.206	0.071	0.069	0.074	0.314	0.079	0.086	-1	0.163	0.053	0.052	0.303	0.19	0.022	0.024	0.023	0.022	0.021	0.021	0.068	0.189	0.011	0.01	0.01	0.01	0.013	0.237	0.069	0.077	0.073	0.073	0.072	0.073	0.072	0.531	0.399	0.21	0.206	0.233	0.313	0.196	0.205	0.127	0.216	0.309	0.2	0.378	0.17	0.172	0.175	0.273	0.2	0.277	0.087	0.292	0.131	0.119	0.108	0.369	0.112	0.113	0.107	0.118	0.103	2.033	0.011	0.359	0.114	0.092	0.112	0.044	0.175	0.086	0.099	0.083	0.083	0.088	0.107	0.13	0.383	0.228	0.143	0.136	0.134	0.135	0.135	0.226	0.208	0.2	0.087	0.087	0.086	0.85	0.086	0.339	0.133	0.12	0.13	0.125	0.097	0.095	0.133	0.205	0.213	0.403	0.256	0.087	0.473	0.128	0.1	0.156	0.096	0.136	0.128	0.152	0.054	0.024	0.021	0.021	0.019	0.02	0.049	0.019	0.02	0.031	0.019	0.046	0.022	0.056	0.032	0.029	0.029	0.028	0.232	0.022	14.803	1.021	0.334	0.385	0.058	0.206	0.055	0.053	0.057	0.052	0.051	0.053	0.226	0.029	0.028	0.042	0.029	0.236	0.111	0.097	0.043	0.044	0.033	0.045	0.378	0.223	0.25	0.072	0.079	0.177	0.069	0.072	0.029	0.027	0.362	0.098	0.1	0.096	0.1	0.608	0.035	0.01	0.011	0.015	0.581	0.035	0.015	0.012	0.01	0.313	0.188	0.188	0.189	0.19	0.195	0.313	0.256	0.351	0.167	0.054	0.053	0.057	0.052	0.424	0.057	0.323	0.667	3.478	0.036	0.017	0.019	0.017	0.016	0.017	0.917	0.286	0.296	0.087	0.032	0.015	0.0030	0.03	1.126	0.396	0.442	0.098	0.094	0.221	0.883	0.247	0.189	0.31	-1	4.466	0.255	0.199	0.212	0.201	0.201	0.201	0.112	0.041	0.045	0.021	0.021	0.175	0.096	0.097	0.082	0.173	0.14	0.071	0.112	0.071	0.134	0.389	0.099	0.054	0.029	0.202	0.181	0.323	0.321	0.384	0.225	0.158	0.04	0.216	0.14	0.108	0.109	0.721	0.374	0.382	0.432	0.462	0.107	0.098	0.096	0.032	0.016	0.017	0.162	0.081	0.192	0.091	0.211	0.125	0.043	0.012	0.015	0.036	0.145	0.149	0.155	0.094	0.388	0.347	0.163	-1	-1	-1	-1	0.471	-1	0.061	0.399	1.019	0.509	0.123	0.101	0.51	0.257	0.136	0.3	0.092	2.086	0.33	0.108	0.433	0.23	0.353	0.29	0.026	0.398	0.977	1.072	0.271	0.588	0.174	0.329	0.052	0.011	0.014	0.301	0.64	0.049	0.05	0.421	0.202	0.491	0.088	3.579	0.224	1.608	0.069	0.322	0.118	-1	-1	-1	0.103	0.042	0.03	0.422	0.222	0.059	0.33	0.069	0.26	0.064	0.065	0.065	0.389	0.069	0.283	0.122	0.095	0.022	0.02	0.136	0.022	0.023	0.212	1.074	0.409	0.713	0.139	0.022	0.02	0.77	0.284	0.081	0.025	0.234	0.02	0.029	0.638	0.205	0.224	1.005	0.147	0.023	0.302	1.378	0.482	0.482	0.073	0.021	0.02	0.492	0.425	0.02	0.02	0.071	0.021	0.02	0.24	0.02	0.02	0.045	0.04	0.028	0.098	0.021	0.02	0.323	0.013	0.128	0.021	0.02	0.17	0.136	0.072	0.019	0.02	0.117	0.02	0.023	0.059	0.061	0.125	0.02	0.02	0.285	0.127	0.02	0.02	0.064	0.026	0.021	0.177	0.241	0.021	0.02	0.064	0.021	0.024	0.223	0.021	0.021	0.237	0.065	0.021	0.265	0.325	0.257	0.318	0.394	0.319	0.333	0.322	0.736	0.354	0.352	0.721	0.589	0.255	0.733	0.328	0.253	0.785	0.332	0.365	0.332	0.357	0.292	0.67	0.339	0.549	0.318	0.39	0.332	1.241	0.312	0.639	0.292	0.12	0.028	0.033	0.133	0.02	0.02	0.1	0.02	0.021	0.354	0.138	0.022	0.02	0.094	0.019	0.335	0.098	0.082	0.07	0.032	0.669	0.384	0.274	0.107	1.244	0.092	0.28	0.101	0.275	0.437	0.052	0.021	0.02	0.32	0.103	0.02	0.028	0.076	0.021	0.021	0.254	0.08	0.08	0.247	0.052	0.029	0.251	0.021	0.02	0.072	0.046	0.073	0.55	0.189	0.27	0.321	0.188	0.196	0.295	0.022	0.02	0.055	0.024	0.151	0.1	0.02	0.02	0.201	3.224	10.376	0.286	0.021	0.021	0.827	1.086	0.178	0.077	0.02	0.019	0.186	0.023	0.019	2.282	0.085	0.463	0.318	0.359	0.021	0.021	0.767	0.783	0.332	0.061	0.021	0.029	0.048	0.016	0.021	0.27	0.225	0.08	0.02	0.022	0.368	0.108	0.021	0.02	0.066	0.021	0.02	0.139	0.02	0.021	0.08	0.023	0.026	0.128	0.02	0.021	0.129	0.02	0.025	0.103	0.02	0.021	0.155	0.022	0.02	0.137	0.021	0.021	0.165	0.044	0.069	1.287	0.237	0.021	0.02	0.048	0.675	0.578	-1	-1	-1	0.039	0.02	0.02	0.039	0.021	0.021	0.24	0.118	0.095	0.095	0.043	0.02	0.02	0.342	0.039	0.02	0.026	0.322	0.116	0.157	0.244	0.152	0.079	0.131	0.065	0.16	0.107	0.1	0.101	0.067	0.032	0.137	0.178	0.171	0.085	0.17	0.086	4.537	0.186	0.183	0.183	0.182	0.278	0.179	0.182	0.195	0.209	0.269	0.239	0.213	0.112	0.252	0.107	0.048	0.285	0.696	0.16	0.083	0.162	0.044	1.923	0.035	0.21	0.132	0.041	0.021	0.051	1.19	1.627	0.155	0.075	0.19	0.107	0.044	0.02	0.124	0.187	0.669	0.592	0.64	0.662	0.538	0.53	0.234	0.229	0.573	0.229	0.231	0.227	0.235	-1	0.201	0.119	0.782	0.057	0.208	0.217	0.278	0.101	0.143	0.065	0.243	0.163	0.151	0.06	0.131	0.245	0.187	0.263	0.106	0.04	0.064	0.063	0.044	0.214	0.023	0.014	3.886	0.055	0.105	0.171	-1	0.178	0.226	0.051	0.017	0.253	0.096	1.177	0.192	0.159	0.083	0.052	0.361	0.221	0.029	1.257	0.994	0.183	0.189	0.083	0.053	-1	-1	-1	0.214	0.187	0.694	0.142	0.14	0.177	0.026	0.036	0.13	0.127	0.279	0.183	0.324	0.537	0.231	-1	-1	0.06	0.449	0.194	0.182	0.048	0.104	0.173	0.38	0.324	0.3	0.051	0.485	0.203	0.142	0.17	0.164	0.364	0.729	0.517	-1	0.177	0.383	0.239	0.038	0.25	0.617	0.86	0.174	0.097	0.102	0.246	0.328	0.108	1.247	0.473	0.022	0.377	0.187	2.026	0.216	0.039	0.133	0.045	-1	0.271	0.062	0.13	0.151	-1	0.064	0.204	1.411	0.225	-1	0.143	0.41	0.406	1.432	0.208	0.357	0.064	1.034	0.048	0.102	0.202	0.133	0.369	0.125	0.278	0.205	3.377	0.11	0.127	0.161	0.448	0.016	0.358	0.102	0.041	0.457	-1	0.731	0.123	0.238	0.018	0.188	0.276	0.284	0.166	0.312	0.507	0.072	0.151	0.22	0.106	0.135	0.182	0.208	-1	0.633	0.369	0.375	0.195	0.195	0.515	0.17	0.178	0.152	0.115	10.14	0.041	0.377	0.174	0.032	0.337	0.038	0.075	0.156	0.054	0.071	0.53	0.115	0.278	0.584	0.123	0.415	0.039	0.03	0.14	0.233	0.129	0.106	0.142	0.11	0.204	0.504	0.141	0.178	0.109	0.266	0.169	0.038	0.247	0.468	0.054	0.162	0.114	0.172	0.202	0.202	0.151	0.437	0.101	0.134	0.181	1.04	0.115	0.037	0.053	0.262	0.341	0.159	0.15	0.084	0.176	0.042	0.153	0.14	0.027	0.099	0.041	6.356	0.301	0.144	0.122	0.037	0.185	0.289	0.018	0.21	0.109	0.115	3.528	0.172	0.251	0.085	0.171	0.194	0.196	0.033	0.033	0.994	4.456	0.303	1.562	15.823	2.765	0.212	0.211	0.069	0.129	0.101	-1	0.276	0.046	0.356	0.31	0.31	0.338	0.263	0.461	0.091	0.271	0.236	0.202	0.533	0.269	0.162	0.253	0.892	0.188	0.563	0.454	0.148	0.214	2.155	1.586	0.099	0.139	0.318	0.056	0.299	0.288	0.941	0.437	0.228	0.274	0.44	0.069	0.171	0.472	0.334	0.275	0.212	0.172	0.223	0.235	0.279	0.078	0.208	0.28	0.22	0.247	0.368	0.421	0.119	0.393	1.606	0.304	0.376	0.27	0.367	0.382	0.294	0.332	0.356	0.4	0.321	0.42	1.312	0.34	-1	15.066	0.155	0.553	0.079	0.309	0.106	0.216	0.125	0.073	0.131	0.139	0.128	0.142	0.134	0.172	0.062	0.165	0.041	0.253	0.057	0.211	0.238	0.059	0.055	0.132	0.129	0.251	0.313	0.058	0.357	3.419	0.248	0.371	0.42	0.198	0.193	0.329	0.132	0.351	0.469	0.044	1.311	0.755	0.412	0.356	0.795	0.365	0.056	0.152	0.243	0.368	0.084	0.275	0.213	0.082	0.084	0.737	0.184	0.43	0.232	1.693	4.936	0.198	0.444	0.254	0.274	0.255	0.06	0.366	0.228	0.195	0.199	0.492	0.13	0.341	0.073	0.21	0.409	0.168	0.157	0.313	0.129	0.256	0.148	0.039	1.285	0.255	0.274	0.423	0.462	2.148	0.518	0.215	1.347	0.237	0.094	0.423	0.228	0.261	0.078	0.271	9.012	0.142	0.168	0.323	0.37	0.273	0.241	0.345	0.645	0.456	0.174	0.04	0.357	1.469	0.648	-1	2.879	0.172	0.03	0.168	-1	0.152	0.208	0.057	0.042	0.205	0.098	0.075	0.065	0.052	0.165	0.068	0.144	0.188	0.023	0.044	0.16	0.03	0.199	0.198	0.166	0.098	0.718	6.31	0.307	0.55	0.187	0.399	1.046	0.447	0.355	0.027	0.271	0.144	0.157	0.293	0.328	0.422	0.29	0.242	0.553	0.29	0.428	0.055	0.556	0.315	0.591	0.273	0.18	0.286	0.213	0.42	0.218	0.224	0.208	0.277	0.049	0.273	0.178	0.51	-1	0.552	2.245	0.09	0.351	0.194	0.078	0.434	0.186	0.755	0.847	0.252	-1	0.38	0.579	0.233	0.422	0.144	-1	0.339	0.198	0.269	0.068	0.225	0.076	0.333	0.791	0.168	0.085	0.059	0.509	0.149	1.157	0.696	-1	0.358	3.181	-1	-1	0.424	0.458	0.93	0.547	0.424	0.496	0.519	0.57	0.625	0.369	3.871	0.33	0.421	-1	0.403	0.387	0.421	0.387	0.602	2.542	0.509	0.355	0.813	1.711	0.174	0.709	0.28	0.336	0.152	0.177	0.164	0.087	1.906	0.315	0.733	0.289	0.408	0.349	0.38	0.348	0.378	0.371	0.354	0.381	0.356	0.342	0.377	0.409	0.392	3.45	1.159	0.6	0.799	1.708	0.347	0.6	0.408	0.364	0.398	1.662	0.358	0.39	0.492	0.359	0.602	0.616	0.476	0.632	0.363	1.074	0.4	2.167	0.966	0.4	0.71	0.574	0.634	0.734	0.403	1.94	0.477	1.982	1.281	-1	0.389	0.387	0.386	0.376	0.391	0.504	0.448	0.917	1.295	0.662	1.391	0.397	0.197	1.48	0.597	0.197	0.849	0.662	-1	0.869	0.374	0.192	0.746	1.63	1.578	0.172	0.581	1.572	0.694	0.617	0.655	0.517	0.566	5.481	0.46	2.623	1.27	0.931	1.165	0.846	0.359	0.36	0.618	1.368	0.455	2.928	0.526	2.173	0.453	0.266	0.242	0.267	0.055	0.056	0.1	0.226	0.208	0.11	0.061	0.178	0.097	0.16	0.278	0.439	0.165	0.239	0.246	0.058	0.556	0.191	0.269	0.168	0.081	0.24	0.308	1.273	0.061	-1	0.053	0.098	0.192	0.101	0.294	0.287	0.188	0.324	0.038	0.194	-1	0.041	0.02	0.336	0.045	0.171	0.401	0.295	0.193	0.343	0.263	0.12	0.181	0.101	0.092	0.205	0.2	0.214	0.819	3.251	1.248	0.102	-1	0.24	0.062	0.161	0.081	0.093	0.041	0.021	0.214	0.54	0.179	0.039	0.637	0.13	0.031	0.038	0.18	0.039	0.067	0.189	0.06	0.037	0.039	0.179	0.1	0.196	0.055	0.169	0.242	0.09	0.084	0.194	0.02	0.202	0.058	0.045	0.136	0.069	0.193	0.211	0.141	0.322	0.055	0.123	0.683	0.386	0.031	0.015	0.547	0.069	0.173	0.207	0.26	0.182	0.076	0.038	0.144	0.236	0.07	0.168	0.086	0.209	0.032	0.036	0.04	0.073	0.652	1.056	0.535	0.237	0.206	0.205	0.029	0.18	0.189	0.164	0.194	0.171	0.229	0.065	0.136	0.131	0.096	0.108	0.111	0.095	0.148	0.061	0.031	0.095	0.142	0.062	0.195	0.097	0.073	0.139	0.439	0.18	0.185	0.035	-1	0.037	0.102	0.505	12.744	0.08	0.203	0.112	0.159	0.14	0.525	0.076	0.033	18.041	0.153	0.165	0.191	0.129	0.043	0.146	0.196	0.136	0.054	0.106	0.669	0.367	0.184	0.186	0.309	0.309	0.318	0.161	0.159	0.159	1.149	0.18	0.176	0.175	0.73	0.976	1.341	1.469	0.055	0.111	0.055	0.055	0.055	0.059	0.055	0.055	0.057	0.056	0.055	0.056	0.057	0.058	0.061	0.058	0.055	0.056	0.056	0.063	0.055	0.055	0.054	0.055	-1	0.169	-1	0.169	0.449	0.336	0.22	0.228	0.114	0.102	0.265	0.088	0.746	0.245	0.283	0.351	0.699	0.154	0.161	0.151	0.152	0.162	0.151	0.152	0.153	0.168	0.188	0.152	0.154	0.158	0.154	0.156	0.642	0.18	0.178	0.179	0.177	1.886	0.216	9.655	0.643	0.364	1.113	17.448	1.441	-1	1.567	0.79	1.03	-1	12.219	5.973	0.191	-1	2.169	0.189	14.014	0.191	-1	11.406	0.197	0.263	0.193	0.192	0.778	0.521	0.353	0.179	0.179	0.369	0.391	0.21	0.211	0.211	0.212	0.214	0.391	0.391	0.7	0.299	-1	-1	-1	-1	0.416	0.211	0.212	0.212	0.212	0.419	1.171	0.334	0.534	0.551	0.543	0.343	0.465	0.419	0.867	0.764	0.381	0.309	0.309	0.843	0.918	0.457	0.207	0.387	0.508	1.062	0.197	0.194	0.52	0.167	0.534	0.364	0.186	0.185	0.186	0.185	0.184	0.388	0.306	0.493	0.423	0.444	2.507	0.532	0.514	0.304	0.406	0.527	0.684	1.29	0.357	0.435	0.286	0.342	0.307	0.275	0.295	0.304	1.548	0.304	0.643	0.302	0.302	0.54	0.28	0.296	0.283	0.289	0.272	0.166	0.051	0.05	0.049	0.05	0.049	0.05	0.049	0.05	-1	0.159	0.06	0.011	0.018	0.22	0.113	0.116	0.123	0.046	0.02	0.028	0.02	0.019	0.02	0.02	0.02	0.02	0.02	0.022	0.022	0.02	0.124	0.318	0.141	0.142	0.141	0.15	0.141	0.34	0.173	0.22	0.262	0.074	0.106	0.383	0.231	0.077	0.072	0.225	0.193	0.094	0.072	0.21	0.232	0.083	0.073	0.372	0.071	0.073	0.078	0.442	0.073	0.08	0.075	0.22	0.183	0.123	0.074	0.249	0.184	0.075	0.11	0.219	0.086	0.166	0.08	0.208	0.24	0.075	0.094	0.36	0.233	0.077	0.074	0.215	0.074	0.145	0.097	0.229	0.449	0.175	0.304	0.071	0.212	0.102	0.267	0.087	0.363	0.042	0.024	0.186	0.095	0.328	0.108	0.28	0.098	0.802	0.106	0.054	0.302	0.541	0.056	0.131	0.02	0.422	0.068	0.133	0.24	0.064	0.324	0.3	0.212	0.402	0.57	0.352	0.316	0.3	0.11	0.284	0.277	0.348	0.258	0.076	0.336	0.273	0.268	0.25	0.247	0.273	1.221	0.218	0.293	0.435	1.026	0.362	0.113	0.256	0.169	0.178	0.114	0.18	0.239	0.103	0.174	0.175	0.172	0.321	0.246	0.28	0.497	0.113	0.123	0.244	0.507	0.367	0.289	0.335	1.22	0.272	0.501	0.503	0.38	0.256	0.251	2.908	0.259	0.255	0.274	-1	0.39	0.195	0.476	0.296	0.34	0.251	1.059	0.412	0.247	
0.812	0.245	0.254	0.237	0.236	0.257	0.891	0.919	0.43	3.82	0.378	0.576	3.973	0.586	-1	0.401	0.865	0.96	0.35	0.174	0.173	0.351	0.175	0.175	0.356	0.179	0.179	0.179	0.518	0.246	0.24	0.353	0.335	0.594	0.656	0.226	0.367	0.609	0.555	0.358	2.576	0.531	4.536	0.388	0.373	0.202	0.196	0.2	0.483	0.279	0.237	2.487	0.721	0.403	0.354	0.177	0.383	0.178	0.372	0.192	1.066	0.372	0.39	0.352	0.347	0.326	4.601	0.792	0.577	2.023	0.48	0.326	5.871	0.502	0.408	0.337	0.48	0.505	0.367	0.347	0.831	0.318	0.428	0.341	0.411	0.323	0.418	0.215	0.211	0.21	0.382	0.192	0.388	3.14	2.523	2.313	1.602	2.616	2.919	1.305	1.318	-1	-1	0.576	0.432	0.38	0.473	0.328	0.386	0.335	0.194	0.194	0.429	0.414	0.412	0.394	0.389	0.391	0.353	0.401	0.364	1.617	0.339	0.172	0.17	0.352	0.184	0.173	0.172	0.659	0.563	0.262	0.341	-1	0.173	-1	0.34	1.18	0.331	0.944	1.553	0.432	0.181	0.181	0.353	0.625	0.181	0.183	0.715	0.529	0.522	-1	0.361	0.692	0.533	0.453	1.531	3.781	0.511	1.573	0.684	0.752	0.371	0.66	0.216	0.216	0.702	0.581	0.209	0.208	0.418	2.368	0.654	0.563	0.813	1.329	0.866	1.44	0.886	1.094	0.52	1.675	1.138	0.414	2.813	0.89	0.508	1.071	1.01	1.339	0.866	0.878	0.949	0.489	1.156	0.768	0.74	0.909	-1	0.729	0.664	6.862	1.496	0.42	0.875	1.17	0.38	0.882	0.866	0.813	0.832	0.208	0.208	0.398	0.199	1.023	0.716	0.998	0.183	0.055	0.055	0.055	0.127	0.055	0.057	11.047	0.975	0.055	0.055	0.058	0.054	0.06	0.055	11.552	0.712	0.11	0.055	11.199	0.752	0.055	0.056	11.616	1.359	0.099	0.055	0.099	0.076	0.12	0.089	0.055	0.055	0.1	0.056	0.057	12.319	0.293	0.055	0.062	0.108	0.106	0.106	0.069	0.085	0.161	0.055	0.09	0.153	0.057	0.107	0.054	0.054	0.055	0.055	12.369	0.803	0.055	0.056	12.631	0.65	0.055	0.055	0.055	0.055	0.055	0.055	0.055	0.075	0.055	0.074	0.072	0.056	0.063	0.055	12.109	0.957	0.117	0.057	0.07	0.055	12.668	0.38	0.07	0.055	0.057	0.055	0.29	0.12	0.253	0.103	0.055	0.054	0.161	0.055	0.063	0.055	0.055	0.107	12.995	-1	-1	-1	-1	19.324	0.138	0.055	11.318	0.378	0.055	0.055	0.11	0.081	0.119	0.087	0.055	0.056	0.055	0.065	10.994	0.784	0.077	0.075	0.055	0.055	0.055	0.055	0.067	0.055	0.064	0.056	0.055	0.166	0.063	0.056	0.054	0.055	0.055	0.054	0.054	0.055	0.055	0.12	0.067	0.055	0.206	0.054	0.055	0.056	0.055	0.113	0.055	0.177	0.056	0.055	0.076	0.097	0.098	0.055	0.069	0.069	0.096	0.055	0.056	0.122	0.069	12.543	0.518	0.054	0.054	0.092	0.055	0.074	0.055	0.055	0.055	0.096	0.054	12.424	0.781	0.055	0.054	0.055	11.749	12.181	12.651	13.023	0.707	0.055	0.055	12.499	0.892	12.124	1.098	12.075	13.087	0.583	0.055	12.534	12.88	12.943	0.599	12.432	0.727	-1	-1	12.302	13.209	0.663	0.055	0.055	11.494	13.329	0.428	0.086	0.056	12.262	12.105	13.446	12.714	0.59	0.055	12.011	13.666	0.493	11.809	13.596	12.759	0.42	0.122	0.09	0.056	11.148	11.142	12.161	11.906	0.45	11.179	-1	0.212	0.094	-1	-1	0.167	-1	0.169	-1	-1	0.171	-1	-1	0.171	0.087	-1	0.168	0.087	-1	0.168	0.087	-1	-1	-1	0.329	0.087	0.088	-1	0.168	0.087	0.087	-1	0.167	0.087	0.088	-1	0.168	-1	0.168	-1	0.168	-1	0.167	0.088	-1	0.168	-1	-1	0.168	2.999	0.501	0.279	0.089	0.267	0.234	0.209	0.146	0.143	0.145	0.079	0.144	0.142	0.143	0.143	0.143	0.142	0.145	0.145	0.144	0.143	0.143	0.143	3.083	0.262	0.101	0.096	0.091	0.407	0.118	0.09	0.362	0.089	0.103	0.311	0.087	0.086	1.062	0.087	0.181	0.056	0.057	0.312	0.343	0.046	0.041	0.285	0.085	1.762	0.275	0.209	0.48	0.108	0.241	0.125	0.065	0.31	0.15	0.15	0.15	0.624	0.12	0.031	-1	0.116	0.122	0.297	0.6	10.477	0.376	14.603	0.191	0.16	0.3	0.242	0.083	0.082	0.174	0.148	0.172	0.172	0.158	0.102	0.08	0.169	0.188	0.389	0.28	0.223	0.149	0.148	0.921	0.319	0.371	10.899	2.263	0.572	0.229	0.218	0.187	0.205	0.19	0.639	0.26	0.465	0.245	0.646	0.643	0.43	0.421	0.843	0.431	0.694	0.573	0.575	0.714	0.151	0.155	0.152	0.155	2.343	0.305	0.318	0.482	0.154	0.174	0.159	0.161	0.154	0.177	0.25	0.158	0.16	0.161	0.164	0.163	0.152	0.164	0.153	1.3	0.53	0.699	0.227	0.695	0.156	0.151	0.15	0.16	0.16	0.151	0.151	0.152	0.15	0.155	0.15	0.65	1.062	0.435	0.231	0.216	0.216	0.216	0.231	0.217	0.216	0.89	0.465	0.777	0.185	0.431	0.183	0.181	0.713	-1	0.442	0.561	0.301	0.313	0.299	0.309	0.521	0.31	0.303	0.304	0.316	0.54	0.304	0.313	0.318	0.306	0.545	0.382	0.182	0.359	0.183	0.574	0.29	0.269	0.307	0.31	0.378	0.189	0.775	0.198	0.569	0.409	2.088	1.835	0.372	0.461	0.236	0.495	0.553	0.378	0.189	0.582	0.231	0.393	0.196	0.196	0.196	0.856	0.633	0.438	0.271	0.375	0.206	0.205	0.374	0.387	0.366	0.42	0.605	0.349	0.493	0.572	0.398	0.361	0.358	2.776	3.469	0.427	0.213	0.56	0.397	0.199	0.451	0.541	0.473	0.397	0.321	0.333	0.358	0.179	0.973	0.41	2.284	-1	1.622	0.499	0.295	0.414	0.577	1.135	0.221	1.341	0.438	0.437	15.434	2.792	0.751	0.413	0.206	0.511	0.498	0.416	0.417	0.467	0.233	0.421	0.212	0.543	0.265	0.409	0.364	0.189	0.54	0.446	0.422	0.555	0.347	0.61	0.421	0.426	0.637	0.802	12.504	0.396	0.601	0.514	0.52	0.383	1.053	0.522	0.405	0.433	0.373	0.556	0.473	0.558	0.302	12.97	4.701	0.771	0.405	0.409	0.397	1.523	-1	0.403	0.66	0.382	1.068	0.953	1.806	0.693	0.734	2.449	8.998	0.465	0.504	0.366	0.38	0.655	0.516	0.862	0.557	-1	1.986	0.712	1.461	0.64	0.811	0.813	0.824	-1	1.52	0.604	3.32	0.694	0.364	0.422	0.422	-1	0.428	0.418	0.373	0.494	-1	-1	-1	-1	-1	-1	-1	-1	-1	-1	-1	-1	-1	-1	-1	-1	-1	-1	-1	-1	-1	-1	-1	-1	-1	-1	-1	-1	-1	-1	1.009	0.535	0.118	0.117	0.337	0.118	0.113	0.29	0.333	1.025	0.344	0.631	0.229	0.229	0.621	0.497	4.265	0.56	1.069	0.783	0.567	0.192	0.193	0.579	0.179	0.728	0.977	0.757	0.983	2.253	0.275	0.449	0.429	0.389	1.611	0.214	0.211	0.602	1.192	0.211	0.798	1.194	0.211	1.27	0.75	1.628	0.765	0.557	0.757	0.773	0.764	0.762	0.571	1.322	0.511	0.528	0.765	0.538	0.952	0.548	0.533	0.54	0.815	0.486	0.37	0.188	0.563	0.492	0.915	0.323	0.187	0.553	-1	0.376	0.378	0.373	0.38	0.37	0.371	0.838	0.371	0.371	0.385	7.072	0.417	0.509	0.686	0.371	0.394	0.451	0.434	0.563	1.411	0.196	2.758	0.828	0.449	1.161	5.719	3.19	3.15	3.171	3.062	2.14	0.555	0.545	0.762	0.559	15.05	0.378	0.361	0.39	0.597	0.368	0.354	0.39	0.385	0.423	1.329	0.452	1.096	0.73	0.719	0.711	0.712	0.729	0.479	0.666	1.604	0.348	0.648	0.719	0.772	0.98	1.722	0.582	0.806	0.358	3.588	0.12	0.12	0.666	0.394	0.399	0.199	0.199	0.398	0.199	0.199	-1	0.95	0.582	0.588	1.073	0.755	0.793	1.501	0.667	0.52	0.543	0.466	0.57	-1	-1	18.708	-1	-1	-1	-1	-1	-1	-1	-1	-1	-1	-1	-1	-1	-1	-1	-1	-1	-1	-1	-1	-1	-1	-1	0.781	0.204	0.208	0.204	0.714	0.184	0.183	0.717	0.17	0.168	0.307	0.324	0.155	0.156	0.344	0.158	0.157	0.5	0.246	0.256	0.323	0.155	0.155	0.521	0.17	0.351	1.536	0.453	0.502	0.526	0.508	0.507	0.574	0.495	0.563	0.597	0.493	0.521	0.563	0.696	-1	-1	0.595	1.237	0.189	0.188	0.557	0.202	0.195	0.323	0.944	0.36	0.18	0.18	0.182	0.181	0.327	0.786	0.414	0.409	0.402	0.211	0.208	0.327	0.319	0.317	0.478	0.352	0.353	0.617	0.418	0.419	0.417	0.314	0.173	0.157	0.214	0.327	0.214	0.172	0.158	0.392	0.512	0.238	0.339	0.173	0.192	0.182	0.282	0.737	0.323	0.414	0.318	0.41	0.384	-1	0.495	0.744	2.19	0.173	0.346	0.345	1.065	0.46	0.418	0.359	1.896	0.44	0.605	7.371	0.357	0.372	1.405	0.511	0.569	0.391	0.469	0.31	0.383	-1	0.393	0.327	0.519	0.368	0.435	0.337	0.402	0.387	0.499	0.476	0.359	0.436	0.389	0.36	0.356	0.562	0.374	0.546	0.335	0.439	0.348	0.365	0.248	0.249	0.245	0.254	0.186	0.253	0.241	0.25	0.249	0.249	0.249	0.251	0.249	0.251	0.249	0.412	0.37	0.186	0.185	0.375	0.19	0.352	0.185	0.178	0.177	0.375	0.19	0.347	0.172	0.244	0.369	0.233	0.101	0.692	0.276	0.256	0.41	0.206	0.206	0.346	0.173	0.347	0.174	0.345	0.172	0.343	0.172	0.172	0.368	0.183	0.185	0.67	0.333	0.172	0.17	0.169	0.333	0.168	0.17	0.168	0.168	0.17	0.168	0.168	0.663	0.168	0.169	0.169	0.17	0.332	0.168	0.168	0.17	0.169	0.169	0.168	0.169	0.382	0.404	0.214	0.391	0.216	0.214	0.217	0.358	0.36	0.386	0.228	0.233	0.194	0.194	0.368	3.241	0.366	0.357	0.355	0.407	0.356	0.184	0.189	0.176	0.178	0.358	0.394	0.19	0.193	-1	0.969	1.073	2.276	5.555	0.595	0.41	0.357	0.354	0.215	0.322	0.324	0.322	0.332	0.362	0.362	0.637	0.354	0.221	0.384	0.191	0.191	0.573	0.378	0.189	0.19	0.38	0.323	0.421	0.391	0.189	0.35	0.398	0.588	0.347	0.174	1.427	0.38	0.384	0.377	0.975	0.19	0.338	0.171	0.169	0.17	0.675	0.175	0.392	0.595	0.551	0.344	0.335	0.332	0.166	0.166	0.596	0.441	0.439	-1	-1	0.361	0.183	0.379	0.897	0.515	0.778	0.443	0.241	0.366	0.545	0.364	0.372	0.186	0.382	0.679	0.58	0.85	0.385	0.842	0.411	0.511	0.694	0.766	0.326	0.75	0.373	0.338	0.404	0.369	0.182	0.348	0.348	0.64	0.435	0.345	-1	-1	-1	0.391	0.585	0.415	0.842	0.34	0.172	0.334	0.336	0.336	6.039	0.371	0.225	0.905	0.528	0.372	0.186	0.392	0.195	0.476	0.511	0.435	0.364	0.34	0.385	0.47	0.442	0.343	0.64	1.441	1.446	0.557	0.351	0.409	0.498	0.38	4.148	0.42	0.341	1.133	0.355	0.589	0.404	0.494	2.678	0.329	0.411	0.406	2.078	0.431	0.343	0.515	0.435	1.539	0.738	0.365	0.566	0.441	0.358	0.362	0.331	0.332	0.96	0.377	0.377	0.325	0.499	1.214	0.433	0.428	0.54	0.434	0.432	0.217	0.843	-1	0.452	0.453	0.475	0.311	0.339	0.435	0.521	0.594	0.949	0.382	0.191	0.191	0.596	0.426	0.188	0.188	0.366	1.723	0.373	0.372	0.384	0.386	0.365	0.352	0.359	0.576	0.371	0.18	0.546	1.764	1.435	0.806	-1	-1	-1	-1	-1	-1	-1	-1	-1	-1	-1	-1	0.58	0.613	0.579	0.579	0.579	0.579	0.579	0.579	0.544	-1	1.871	0.933	0.691	0.542	0.839	0.828	0.559	0.607	0.644	0.772	0.192	0.199	0.586	0.201	0.201	0.36	0.181	2.273	0.497	0.216	0.494	0.213	0.377	0.518	0.674	2.184	0.355	0.378	0.375	1.143	0.331	0.628	0.312	0.31	0.641	0.324	0.607	0.302	0.686	1.423	0.635	0.394	0.403	0.444	0.225	0.219	0.22	0.482	0.476	0.452	0.48	0.5	0.506	0.486	0.48	0.488	0.491	0.245	0.465	0.444	0.222	0.489	0.245	0.552	0.334	0.503	0.242	0.457	0.436	0.563	0.439	0.776	0.599	0.479	1.119	1.044	0.487	0.456	0.509	0.417	0.212	0.212	0.211	0.211	0.212	0.211	0.211	0.212	0.211	0.231	0.211	0.212	0.212	0.212	0.212	0.211	0.212	0.211	0.212	0.211	0.211	0.214	0.21	0.211	0.211	0.211	0.211	0.21	0.211	0.212	0.211	0.212	0.212	0.21	0.214	0.211	0.211	0.211	0.862	0.215	0.212	0.211	0.212	0.212	0.213	0.212	0.213	0.212	0.212	0.212	0.212	0.212	0.212	0.213	0.211	0.212	0.211	0.212	0.211	0.211	0.211	0.212	0.212	0.627	0.626	0.211	0.211	0.211	0.212	0.213	0.219	0.212	0.213	0.21	0.211	0.211	0.213	0.211	0.213	1.044	0.21	0.212	0.213	0.211	0.231	0.211	0.212	0.213	0.212	0.211	0.213	0.214	0.21	0.213	0.629	0.626	0.212	0.213	0.211	0.211	0.21	0.219	0.212	0.211	0.213	0.211	0.213	0.211	0.21	0.213	0.393	0.196	3.382	5.188	0.193	0.432	0.423	0.208	0.211	0.209	17.655	0.39	0.391	0.182	0.389	0.389	0.62	0.394	5.273	0.457	0.258	1.478	0.395	0.201	0.197	0.197	0.403	0.402	0.238	0.41	0.408	0.625	0.364	0.184	0.393	0.208	0.601	0.373	0.189	0.19	0.619	0.62	0.426	0.441	0.407	0.396	0.199	0.198	0.395	0.203	0.351	0.178	0.415	0.55	0.395	0.198	0.422	0.465	0.396	0.54	0.394	1.241	0.427	0.396	0.455	0.395	0.446	0.425	0.566	0.457	0.348	0.446	0.626	0.415	0.591	0.376	0.587	0.448	0.417	0.782	0.365	0.368	0.394	0.395	0.542	0.401	0.381	0.395	0.395	0.396	0.393	0.392	0.395	0.444	0.415	0.395	0.48	0.247	0.166	0.239	0.246	0.471	-1	0.785	0.184	0.484	0.378	0.184	0.251	0.284	0.261	0.261	0.259	0.259	0.244	0.14	0.129	0.176	4.126	0.289	0.288	0.29	0.985	0.978	0.97	0.943	0.972	0.942	0.4	0.166	0.281	0.227	0.124	0.233	0.234	0.115	1.74	0.274	0.509	0.266	0.258	0.388	0.318	1.22	0.282	0.368	0.356	1.236	0.664	0.413	0.428	0.403	0.36	-1	0.473	0.44	0.427	0.275	0.146	0.136	0.136	1.674	3.828	3.824	0.341	0.699	0.338	0.559	0.204	0.198	0.322	0.223	0.216	0.239	0.294	0.264	0.253	0.241	0.51	0.382	0.251	0.553	0.206	0.331	0.167	0.319	0.318	0.453	0.319	0.319	0.318	0.318	0.318	0.343	1.749	0.318	0.319	0.348	0.312	0.177	0.157	0.352	0.182	0.175	0.185	0.175	0.33	0.171	0.179	0.314	0.159	0.16	0.34	0.17	0.354	0.178	0.814	0.321	0.164	0.161	0.161	0.161	0.762	0.459	0.274	0.276	0.33	0.331	0.328	0.335	0.329	0.341	0.329	0.64	0.321	0.569	0.416	0.27	0.366	1.424	1.511	1.167	0.325	0.328	0.329	0.327	0.163	0.304	0.153	0.534	0.303	0.34	0.347	0.176	0.347	0.283	1.03	0.376	0.866	0.422	0.374	0.302	0.568	0.346	0.339	0.344	0.333	0.331	0.693	7.802	0.599	0.302	0.351	0.362	0.346	0.331	0.379	0.482	1.864	0.539	0.312	0.428	0.324	0.353	0.34	0.475	0.177	0.671	0.555	0.359	0.169	0.313	0.158	1.886	3.697	2.564	2.931	1.894	1.06	2.317	0.274	1.362	0.288	0.055	0.026	0.027	0.544	0.401	1.386	0.631	0.42	0.367	1.875	0.385	0.294	1.839	0.29	0.322	0.369	0.186	0.367	0.187	0.367	0.186	0.39	0.193	0.192	0.605	0.603	0.039	0.019	0.034	0.019	0.02	0.519	0.239	1.391	0.263	0.65	0.374	0.407	0.18	0.181	0.377	0.405	0.379	0.512	0.389	0.535	0.508	-1	2.413	0.177	0.383	0.382	0.431	0.408	0.641	0.981	0.4	0.43	0.376	0.492	0.381	0.407	0.368	0.365	0.418	0.737	2.24	1.09	0.481	0.447	0.602	1.884	0.597	0.89	1.583	0.286	0.594	0.551	1.487	1.092	0.519	0.512	0.564	0.562	0.511	0.355	0.436	0.359	0.496	0.449	0.482	0.463	0.533	0.584	0.587	0.554	0.549	0.464	0.357	0.35	0.374	0.343	0.386	0.376	0.531	0.48	0.56	0.626	0.299	0.541	0.263	0.263	0.264	0.264	0.699	0.78	0.19	0.189	1.188	0.809	0.794	0.942	0.184	0.188	0.185	0.185	0.189	0.183	0.184	0.184	0.184	0.437	0.229	0.775	0.812	0.819	0.667	0.56	0.633	0.636	0.81	0.547	0.437	0.842	0.633	0.829	0.636	0.727	0.731	0.18	0.736	0.902	0.931	0.808	0.505	3.834	0.39	0.506	0.444	0.433	0.415	1.192	0.293	0.147	0.147	0.48	0.595	0.245	0.735	0.232	2.159	2.114	0.246	0.263	0.246	0.772	1.241	0.449	0.303	0.314	0.162	0.484	1.96	0.149	0.476	0.459	0.156	0.927	0.152	0.305	2.48	0.454	0.312	1.25	3.425	1.074	0.551	0.591	0.586	0.467	0.877	0.192	0.198	0.202	0.123	0.816	0.414	0.807	0.624	0.909	0.836	0.255	0.689	0.236	1.044	1.855	0.724	0.241	0.226	0.418	0.417	0.926	0.238	0.236	0.797	1.295	0.286	1.059	1.055	0.815	0.899	0.78	0.23	0.969	1.527	0.549	1.025	1.692	1.208	1.108	1.733	0.878	0.858	1.008	0.945	0.8	2.665	1.685	0.648	0.615	0.872	1.916	1.121	0.927	0.734	0.257	0.258	0.909	0.837	2.043	0.855	0.415	0.626	0.808	3.83	0.972	1.543	0.257	0.763	0.249	0.206	0.691	0.274	1.273	0.441	0.499	0.445	4.508	1.757	2.001	0.329	2.607	0.396	0.201	0.196	0.395	0.196	0.395	0.196	0.876	0.206	0.207	1.448	0.514	0.215	0.6	1.044	0.654	0.96	0.884	0.659	0.918	0.388	0.388	1.129	1.018	0.255	0.65	0.984	1.706	1.343	1.058	1.184	1.052	1.385	1.608	6.423	1.097	0.465	0.256	0.255	0.254	0.244	0.253	0.245	0.244	0.245	0.245	0.254	0.244	0.244	0.248	0.244	0.252	0.245	0.254	0.243	0.244	0.244	0.245	0.245	0.245	0.372	0.18	0.176	0.177	0.415	0.208	0.206	0.423	0.213	0.726	0.39	0.195	0.221	0.195	0.391	0.427	0.193	0.196	0.392	0.404	0.217	0.199	0.407	0.435	0.434	0.391	0.469	-1	-1	0.406	1.962	0.393	0.196	0.485	0.414	0.423	0.68	0.481	0.61	0.478	0.612	15.451	0.42	0.421	0.429	0.437	0.372	0.387	0.716	0.537	0.433	0.467	0.43	0.578	0.402	0.409	0.359	0.688	0.411	0.838	0.724	0.469	0.229	0.232	0.23	0.381	0.192	0.192	0.434	0.211	0.21	0.412	0.204	0.405	0.212	0.392	0.195	0.196	0.387	0.195	0.554	0.195	0.209	0.195	0.584	0.388	0.193	0.206	0.202	0.193	0.193	0.217	0.385	0.422	0.978	0.238	0.199	0.352	0.352	0.178	0.494	0.305	0.698	0.434	0.206	0.82	0.399	0.206	0.202	0.363	0.049	0.354	3.661	0.352	0.393	0.26	0.382	0.191	-1	0.349	0.572	0.36	0.548	1.024	0.584	0.353	0.385	0.368	0.399	0.351	0.404	3.821	0.387	0.352	0.402	0.364	0.486	0.569	0.489	0.506	2.56	-1	0.484	0.614	0.204	0.203	0.594	0.586	0.61	0.698	0.164	0.525	0.183	0.178	0.178	0.638	0.742	0.196	0.195	1.061	0.195	0.193	0.714	0.197	0.343	2.488	2.865	0.17	0.771	0.196	0.193	1.73	0.954	1.27	0.199	0.205	0.56	2.654	0.518	0.626	0.983	0.964	0.631	1.048	0.711	1.183	0.588	1.088	0.948	0.156	0.157	0.157	0.157	-1	0.298	0.145	0.322	0.164	0.363	0.317	0.318	0.405	0.401	0.409	0.431	0.394	0.395	0.479	0.496	0.31	0.339	5.842	0.615	0.449	6.756	-1	4.308	0.287	0.277	0.278	0.31	-1	-1	-1	-1	0.47	0.463	0.462	0.232	1.62	0.809	1.139	0.715	3.579	3.833	0.49	0.59	0.457	0.977	0.491	0.295	0.252	0.247	0.247	0.249	0.251	0.25	0.25	0.248	0.264	0.273	1.116	0.901	0.483	0.501	0.48	0.442	0.221	0.427	0.466	0.231	0.961	0.254	0.66	0.625	0.486	0.457	0.457	0.491	2.404	0.468	3.169	0.805	1.074	0.85	0.239	0.425	0.215	0.427	0.472	0.649	0.441	0.567	0.286	0.284	0.838	0.281	1.425	0.85	0.285	0.865	0.98	0.633	9.712	3.934	0.357	0.187	0.185	0.185	0.185	0.185	0.185	0.185	0.185	0.186	0.185	0.185	0.185	0.185	0.184	0.185	0.184	0.185	0.185	0.185	0.186	0.185	0.185	0.185	0.185	0.185	0.185	0.184	0.187	0.186	0.186	0.185	0.185	0.185	0.185	0.185	0.185	0.185	0.185	0.178	0.185	0.179	0.185	0.185	0.182	0.178	0.185	0.186	0.184	0.184	0.184	0.179	0.187	0.178	0.351	0.184	0.191	0.185	0.185	0.184	0.185	0.185	0.185	0.185	0.178	0.185	0.185	0.178	0.186	0.187	0.185	0.184	0.185	0.185	0.183	0.184	0.179	0.184	0.186	0.185	0.184	0.185	0.183	0.184	0.184	0.179	0.185	0.184	0.185	0.185	0.184	0.185	0.185	0.185	0.185	0.184	0.185	0.185	0.185	0.185	0.354	0.185	0.186	0.185	0.184	0.186	0.185	0.185	0.185	0.186	0.186	0.185	0.185	0.185	0.185	0.185	0.185	0.184	0.187	0.185	0.185	0.185	0.184	0.185	0.184	0.185	0.185	0.184	0.183	0.184	0.185	0.184	0.185	0.178	0.347	0.187	0.185	0.185	0.185	0.185	0.189	0.186	0.185	0.184	0.185	0.185	0.186	0.184	0.185	0.185	0.185	0.185	0.185	0.185	0.184	0.186	0.184	0.184	0.185	0.186	0.185	0.185	0.184	0.185	0.186	0.185	0.212	0.187	0.185	0.185	0.185	0.186	0.184	0.186	0.184	0.184	0.184	0.184	0.184	0.185	0.185	0.185	0.185	0.185	0.185	0.185	0.185	0.185	0.179	0.186	0.35	0.183	0.346	0.189	0.174	0.173	0.366	0.365	0.186	0.367	0.183	0.187	0.589	0.191	0.184	0.183	0.365	0.187	0.547	0.183	0.561	0.229	0.185	0.188	0.183	0.96	0.193	0.187	0.185	0.187	0.184	0.185	0.187	0.331	0.169	0.169	0.369	0.184	0.184	0.712	0.176	0.177	0.383	0.189	0.189	0.42	0.333	0.218	0.321	0.161	0.381	0.19	0.321	0.162	0.348	0.316	0.159	0.185	0.157	0.157	0.158	0.158	0.157	0.176	0.158	0.299	0.151	0.15	0.179	0.353	0.534	0.186	0.188	0.333	0.375	0.355	0.207	0.186	0.179	0.328	0.168	0.596	0.17	0.226	0.255	0.17	0.163	0.17	0.169	0.171	0.218	0.422	0.373	0.394	0.567	0.323	0.057	0.058	0.358	0.314	0.356	0.501	0.386	0.195	0.523	0.352	-1	1.583	0.381	0.379	0.349	0.174	0.18	10.079	0.166	0.166	0.17	0.523	0.347	0.349	1.78	0.228	2.192	1.627	0.182	0.468	0.209	0.455	0.899	0.539	0.313	0.429	0.174	0.356	0.3	0.15	0.367	0.347	0.176	0.387	0.205	0.618	0.193	0.196	0.298	0.15	0.368	0.377	0.495	0.304	2.045	0.609	0.266	4.132	0.345	0.347	0.177	0.533	0.173	0.367	0.479	0.419	0.239	0.347	0.16	-1	0.429	0.478	0.445	0.514	0.412	0.443	-1	0.724	0.307	0.331	0.675	0.321	0.363	0.37	1.319	0.336	0.37	1.688	1.24	0.341	0.504	0.413	0.486	1.022	15.353	0.361	0.286	0.921	0.673	0.487	0.415	0.366	1.014	0.383	0.32	0.16	0.389	0.322	0.775	0.366	1.25	0.372	0.371	0.324	0.392	0.548	0.481	0.372	0.439	1.008	0.361	0.341	0.344	0.524	-1	0.627	0.506	0.459	0.336	0.399	-1	0.352	0.339	0.378	0.827	0.302	0.342	0.628	0.309	0.533	0.352	0.617	1.094	0.505	0.347	0.352	0.413	0.609	0.52	0.112	0.11	0.358	0.197	0.965	0.758	0.939	0.354	1.579	-1	0.43	0.372	0.727	-1	0.567	0.78	0.641	0.48	0.447	-1	0.311	0.264	0.663	0.261	1.53	0.272	0.265	0.289	0.691	0.281	0.276	0.268	0.27	0.274	0.27	0.283	0.268	0.266	0.765	1.21	0.291	0.266	0.262	0.269	0.265	0.452	0.268	0.262	0.327	0.262	0.279	0.265	0.807	0.268	0.268	0.285	0.265	0.263	0.274	0.271	0.278	0.281	0.271	0.288	0.292	0.269	0.268	0.263	0.566	0.259	0.269	0.266	0.276	0.271	0.266	0.268	0.274	0.441	0.269	0.301	0.269	0.265	0.279	0.787	0.297	0.268	0.455	0.283	0.307	0.76	0.282	0.332	0.281	0.301	0.448	0.272	0.32	0.295	0.265	0.787	0.264	0.458	0.265	0.276	0.272	0.316	0.283	0.284	0.296	0.279	0.299	0.296	0.279	0.284	0.297	0.277	0.278	0.28	0.438	0.584	0.276	0.936	0.194	0.093	0.267	-1	0.17	0.18	1.164	1.138	1.08	0.103	0.113	0.104	1.136	0.1	0.917	0.969	-1	-1	-1	-1	-1	-1	-1	-1	-1	-1	-1	-1	-1	-1	-1	-1	-1	-1	-1	-1	-1	-1	-1	-1	-1	-1	-1	-1	-1	-1	-1	-1	-1	-1	-1	-1	-1	-1	-1	-1	-1	-1	-1	-1	-1	-1	-1	-1	-1	0.861	0.027	0.058	0.074	0.028	1.221	0.028	0.076	0.063	0.027	0.472	0.029	0.028	0.028	0.028	0.029	0.031	0.027	0.083	0.109	0.028	0.036	0.175	0.053	0.028	0.026	0.033	0.027	0.03	0.031	0.028	0.035	0.055	0.029	0.028	0.091	0.027	0.029	0.026	0.439	0.027	0.028	0.029	0.178	0.091	0.308	0.082	0.078	0.08	0.078	0.08	0.078	0.305	0.154	0.079	0.312	0.079	0.082	0.082	0.078	0.079	0.079	0.077	0.078	0.155	0.231	0.382	0.078	0.078	0.381	0.382	0.079	0.078	0.096	0.154	0.154	0.633	0.511	0.521	0.506	0.498	0.518	0.526	0.518	0.499	0.499	0.482	0.513	0.501	0.508	0.512	0.531	0.175	0.106	0.048	0.054	0.274	0.273	0.271	0.269	0.256	0.27	0.271	0.261	0.263	0.275	0.262	0.257	0.256	0.255	0.271	0.283	0.256	0.297	0.256	0.315	0.256	0.256	0.261	0.261	0.255	0.024	0.255	0.255	0.039	0.048	0.052	0.056	0.054	0.053	0.052	0.033	0.053	0.051	0.052	0.053	0.052	0.053	0.053	0.052	0.051	0.053	0.052	0.052	0.052	0.052	0.053	0.053	0.052	0.052	0.052	0.034	0.021	0.018	0.018	-1	-1	-1	-1	-1	-1	-1	-1	-1	-1	-1	-1	-1	-1	-1	-1	-1	-1	-1	-1	-1	-1	-1	0.091	0.082	0.053	0.092	0.08	0.054	0.054	0.053	0.08	0.094	0.053	0.054	0.054	0.054	0.093	0.092	0.094	0.092	0.093	0.099	0.049	0.049	0.286	0.071	0.05	0.048	0.065	0.033	0.034	0.034	0.033	0.033	0.033	0.033	0.155	0.078	0.078	0.258	0.023	0.023	0.021	0.167	0.028	0.217	0.112	0.111	0.039	0.019	0.019	0.153	1.109	0.077	0.238	0.061	0.06	0.059	0.15	0.081	0.074	0.074	0.229	0.118	0.115	0.117	0.124	0.113	0.113	0.109	0.125	0.12	0.112	0.111	0.111	0.133	0.13	0.113	0.113	0.11	0.112	0.112	0.172	0.04	0.042	0.035	0.737	0.012	0.015	0.192	0.103	0.108	0.124	0.029	0.014	0.013	0.264	0.119	0.018	0.194	0.09	0.09	0.094	0.151	0.075	0.075	0.19	0.078	0.076	0.112	0.076	0.197	0.099	0.204	0.101	0.103	0.099	0.1	0.185	0.097	0.093	0.094	0.061	0.239	0.055	0.054	0.042	0.022	0.021	0.021	0.198	0.1	0.1	0.1	0.067	0.012	0.013	0.012	0.096	0.042	0.025	0.226	0.076	0.076	0.077	0.077	0.076	0.171	0.17	0.169	0.169	0.244	0.137	0.081	0.083	0.08	0.061	0.031	0.205	0.086	0.16	0.078	0.092	0.063	0.028	0.027	0.026	0.366	0.09	0.09	0.151	0.07	0.071	0.07	0.064	0.034	0.137	0.07	0.036	0.112	0.019	0.018	0.076	0.038	0.038	0.231	0.086	0.23	0.263	0.066	0.031	0.014	0.026	0.014	0.153	0.076	0.242	0.114	0.112	0.044	0.012	0.201	0.111	0.152	0.077	0.163	0.087	0.238	0.2	0.126	0.063	0.153	0.076	0.107	0.052	0.144	0.154	6.696	0.154	0.228	0.157	0.161	0.159	0.072	0.161	0.12	0.072	0.045	0.042	0.081	0.041	0.042	0.046	0.046	0.041	0.042	0.041	0.043	0.158	0.08	0.079	0.34	0.085	0.101	0.05	0.05	0.265	0.088	0.089	0.058	0.03	0.177	0.086	0.183	0.092	0.145	0.075	0.064	0.031	0.021	0.01	0.01	0.177	0.088	0.263	0.114	0.114	0.026	0.013	0.178	0.088	0.089	0.177	0.088	0.169	0.048	0.049	0.144	0.246	0.229	0.121	0.522	0.077	0.065	0.031	0.045	0.162	0.081	0.214	0.111	0.111	0.041	0.02	0.133	0.215	0.133	0.218	0.064	0.026	0.013	0.186	0.09	0.153	0.076	0.231	0.316	0.23	0.23	0.229	0.23	0.23	0.229	0.229	0.23	0.239	0.23	0.23	0.23	0.23	0.235	0.23	0.228	0.073	0.09	0.073	0.074	0.082	0.074	0.072	0.076	0.074	0.547	0.222	0.247	0.148	0.152	0.146	0.151	0.148	0.148	0.15	0.149	0.155	0.16	0.172	0.094	0.047	0.248	0.079	0.25	0.206	0.204	0.204	0.204	0.204	0.205	0.137	1.165	0.074	0.136	0.071	0.067	0.072	0.235	0.079	0.08	-1	0.108	0.054	0.057	0.301	0.192	0.025	0.021	0.022	0.021	0.021	0.021	0.048	0.021	0.01	0.0090	0.01	0.0090	0.0090	0.142	0.068	0.074	0.072	0.073	0.071	0.072	0.072	0.428	0.196	0.204	0.205	0.233	0.308	0.197	0.201	0.131	0.219	0.297	0.204	0.172	0.179	0.165	0.171	0.239	0.195	0.162	0.081	0.221	0.128	0.105	0.101	0.36	0.143	0.15	0.155	0.153	0.111	0.321	0.011	0.169	0.058	0.097	0.056	0.045	0.171	0.084	0.094	0.081	0.08	0.088	0.087	0.096	0.244	0.225	0.133	0.133	0.132	0.132	0.132	0.237	0.177	-1	-1	-1	-1	-1	-1	0.319	0.124	0.125	0.125	0.126	0.096	0.096	0.124	0.153	0.167	0.429	0.176	0.086	0.188	0.172	0.098	0.181	0.096	0.14	0.135	0.193	0.038	0.023	0.025	0.019	0.018	0.018	0.03	0.018	0.025	0.018	0.018	0.032	0.024	0.056	0.029	0.028	0.029	0.028	0.047	0.028	-1	1.094	0.164	0.097	0.05	0.101	0.049	0.05	0.049	0.05	0.05	0.05	0.055	0.032	0.027	0.041	0.04	0.206	0.107	0.063	0.046	0.042	0.027	0.042	0.361	0.06	0.388	0.068	0.234	0.181	0.07	0.101	0.017	0.024	0.395	0.097	0.097	0.097	0.53	0.498	0.035	0.0090	0.01	0.014	0.527	0.035	0.014	0.01	0.01	0.223	0.187	0.188	0.189	0.189	0.188	0.188	0.167	0.159	0.046	0.035	0.035	0.033	0.03	0.323	0.036	0.276	0.468	0.189	0.042	0.015	0.021	0.015	0.016	0.016	1.034	0.021	0.153	0.086	0.029	0.013	0.0030	0.023	0.883	0.262	0.259	0.099	0.094	0.239	1.311	0.557	0.649	-1	-1	-1	0.24	0.199	0.2	0.199	0.199	0.199	0.138	0.04	0.061	0.024	0.021	0.175	0.09	0.093	0.081	0.172	0.32	0.072	0.118	0.071	0.113	0.257	0.216	0.056	0.031	0.474	0.175	0.746	0.334	1.178	0.045	0.241	0.062	0.225	0.133	0.11	0.108	0.602	0.367	0.37	0.425	0.415	0.189	0.175	0.11	0.03	0.016	0.016	0.161	0.08	0.277	0.091	0.423	0.137	0.036	0.011	0.014	0.042	0.142	0.156	0.15	0.082	0.458	0.272	0.374	1.95	-1	-1	0.067	0.449	-1	0.041	0.299	0.106	0.298	0.102	0.1	0.204	0.197	0.133	0.235	0.087	0.883	0.214	0.106	0.215	0.215	0.299	0.126	0.017	0.251	0.745	1.075	0.185	0.584	0.169	0.245	0.023	0.01	0.0090	0.18	0.257	0.052	0.05	0.468	0.154	0.174	0.086	3.417	0.136	1.001	0.068	0.503	0.181	0.031	0.011	-1	0.059	0.029	0.029	0.215	0.141	0.058	0.205	0.069	0.128	0.064	0.064	0.064	0.138	0.069	0.278	0.038	0.038	0.02	0.02	0.042	0.021	0.022	0.195	-1	-1	3.953	0.037	0.019	0.02	0.648	0.045	0.079	0.024	0.039	0.02	0.021	0.177	0.182	0.174	0.185	0.038	0.02	0.247	1.208	0.477	0.476	0.038	0.019	0.02	0.406	0.038	0.021	0.02	0.038	0.021	0.019	0.058	0.02	0.019	0.063	0.02	0.019	0.039	0.02	0.02	0.026	0.013	0.141	0.019	0.021	0.146	0.122	0.038	0.019	0.02	0.039	0.02	0.019	0.03	0.03	0.038	0.02	0.02	0.179	0.038	0.02	0.02	0.038	0.019	0.02	0.16	0.041	0.02	0.02	0.038	0.02	0.019	0.039	0.02	0.02	0.169	0.039	0.02	0.266	0.229	0.168	0.275	0.32	0.245	0.245	0.244	0.558	0.243	0.252	0.617	0.324	0.234	0.606	0.161	0.244	0.658	0.249	0.227	0.244	0.231	0.229	0.567	0.246	0.364	0.246	0.243	0.244	0.228	0.33	0.56	0.232	0.038	0.032	0.021	0.037	0.022	0.019	0.038	0.019	0.02	0.244	0.041	0.02	0.02	0.076	0.018	0.172	0.097	0.083	0.038	0.02	0.652	0.245	0.293	-1	0.466	0.093	0.268	0.105	0.279	0.274	0.065	0.02	0.021	0.228	0.038	0.02	0.02	0.038	0.363	0.019	0.179	0.083	0.081	0.205	0.038	0.019	0.038	0.019	0.02	0.043	0.033	0.164	0.412	0.192	0.332	0.201	0.191	0.195	0.037	0.021	0.019	0.07	0.025	0.038	0.038	0.02	0.02	0.156	3.247	10.194	0.074	0.023	0.02	1.045	1.567	0.148	0.042	0.028	0.02	0.038	0.02	0.019	0.244	0.09	9.672	0.317	0.038	0.033	0.02	0.602	0.682	0.232	0.046	0.02	0.02	0.017	0.03	0.015	0.321	0.223	0.037	0.02	0.02	0.243	0.038	0.02	0.02	0.038	0.02	0.019	0.039	0.02	0.031	0.057	0.02	0.019	0.038	0.019	0.024	0.054	0.019	0.02	0.038	0.02	0.02	0.038	0.02	0.02	0.038	0.019	0.02	0.019	0.053	0.043	0.197	0.038	0.039	0.019	0.037	0.566	0.564	3.986	-1	-1	0.038	0.02	0.02	0.041	0.02	0.02	0.251	0.101	0.096	0.096	0.037	0.019	0.019	0.334	0.229	0.02	0.02	0.322	0.107	0.155	0.246	0.161	0.083	0.131	0.064	0.316	0.11	0.1	0.099	0.085	0.031	0.136	0.182	0.167	0.085	0.167	0.085	3.557	0.381	0.278	0.571	0.465	0.333	6.166	0.097	0.163	0.204	0.264	0.236	0.209	0.095	0.351	0.107	0.048	0.285	0.658	0.16	0.085	0.164	0.048	0.261	0.026	0.205	0.087	0.047	0.019	0.051	0.527	1.645	0.141	0.075	0.186	0.122	0.077	0.02	0.11	0.182	0.65	0.563	0.654	0.612	0.568	0.565	0.237	0.244	0.583	0.232	0.248	0.245	0.235	18.031	0.2	0.252	0.287	0.056	0.136	0.22	-1	0.38	0.131	0.068	0.236	0.147	0.149	0.054	0.13	0.241	0.223	0.227	0.104	0.132	0.055	0.052	0.233	0.267	0.035	0.013	1.378	0.056	0.103	0.168	-1	0.178	0.243	0.053	0.018	0.244	0.095	1.507	0.875	0.159	0.084	0.059	0.39	0.158	0.028	1.047	0.968	0.283	0.231	0.123	0.05	0.094	0.05	0.069	0.093	0.057	0.03	0.14	0.14	0.18	-1	0.046	1.021	0.217	0.217	0.141	0.299	0.566	0.247	-1	-1	0.058	0.405	0.281	0.309	0.036	0.193	0.049	0.38	0.317	0.306	0.049	0.545	0.2	0.472	0.168	0.164	0.353	0.836	0.499	-1	0.176	0.354	0.233	0.064	0.246	0.624	0.294	15.169	0.099	0.097	0.239	0.24	0.109	0.765	0.385	0.023	0.376	0.179	2.025	-1	0.045	0.129	0.045	-1	0.253	0.129	0.13	0.151	-1	0.063	0.203	1.528	0.222	0.302	0.143	0.522	0.362	1.099	0.196	0.351	0.062	0.218	0.053	0.108	0.201	0.142	0.339	0.122	0.255	0.203	0.201	0.123	0.185	0.164	3.683	0.979	0.399	0.105	0.039	0.476	-1	0.728	0.109	0.207	0.016	0.294	0.246	0.204	0.164	0.419	0.505	0.067	0.228	0.263	0.1	0.124	0.178	4.89	-1	3.625	0.194	0.373	0.179	0.217	0.519	0.261	0.257	0.327	0.117	1.723	0.037	2.022	0.432	0.029	0.336	0.034	0.077	0.169	0.053	0.049	0.64	0.096	0.269	0.568	-1	0.45	0.039	0.026	0.14	0.232	0.131	0.096	0.142	0.123	0.207	0.484	0.141	0.173	0.098	0.265	0.432	0.032	0.245	0.442	0.051	0.155	0.098	0.101	0.661	0.195	0.181	0.436	0.1	0.021	0.314	0.51	0.11	0.034	0.04	0.263	0.334	0.16	0.145	0.084	0.163	0.047	0.141	0.141	0.035	0.101	0.04	6.828	0.193	0.141	0.127	0.111	-1	0.572	0.02	0.344	0.106	0.201	0.3	0.171	0.249	0.116	0.525	0.185	0.186	0.029	0.031	1.065	1.187	0.144	0.675	-1	2.074	0.245	0.213	0.063	0.126	0.098	-1	0.276	0.048	0.267	0.189	0.187	0.201	0.057	0.337	0.054	0.126	0.123	0.104	0.412	0.101	0.121	0.276	0.055	0.053	0.083	0.217	0.229	0.162	0.555	0.758	0.097	0.097	0.11	0.03	0.213	15.112	0.123	0.22	15.202	0.172	0.251	0.04	0.113	0.293	0.214	0.235	0.112	0.161	0.143	0.243	0.202	0.04	0.101	0.223	0.198	0.179	0.187	0.044	0.096	0.192	1.614	0.099	0.306	0.242	0.203	0.17	0.206	0.204	0.208	0.347	0.197	0.53	0.334	0.257	-1	-1	0.181	0.651	0.081	0.321	0.104	0.21	0.119	0.061	0.132	0.128	0.127	0.141	0.249	0.235	0.029	0.148	0.035	0.389	0.055	0.212	0.231	0.058	0.054	0.027	2.491	0.248	0.535	0.386	0.323	3.129	0.185	0.264	0.255	0.184	0.166	0.125	0.07	0.302	0.21	0.051	0.468	0.796	0.125	0.114	0.616	0.177	-1	0.125	0.23	0.356	0.052	0.176	0.056	0.059	0.061	0.614	0.316	0.475	0.153	0.427	1.839	0.158	0.338	0.37	0.443	0.167	0.038	0.227	0.18	0.127	0.16	0.413	0.018	0.142	0.052	0.136	0.286	0.186	0.156	0.184	0.154	0.169	0.096	0.035	0.173	0.185	0.059	0.237	0.291	0.4	0.367	0.191	1.218	0.15	0.243	0.097	0.105	0.156	0.03	0.193	-1	0.128	0.139	0.198	0.21	0.227	0.164	0.164	0.466	0.315	0.054	0.016	0.258	0.898	0.356	-1	0.019	0.19	15.045	0.163	-1	0.151	0.207	0.027	0.199	0.222	0.079	0.085	0.066	0.051	0.135	0.057	0.145	0.472	0.041	0.042	0.159	0.031	0.196	0.193	0.162	0.154	0.748	-1	0.054	0.363	0.149	0.468	0.157	0.286	0.501	0.028	0.326	0.144	0.101	0.343	0.053	0.203	0.171	0.07	0.164	0.258	0.347	0.051	0.525	0.19	0.171	0.047	0.129	0.086	0.216	0.248	0.1	0.211	0.187	0.205	0.146	0.191	0.157	0.189	-1	0.409	0.411	0.052	0.212	0.101	0.062	0.635	0.159	1.166	0.041	0.17	-1	0.274	0.39	0.2	0.245	0.112	-1	0.158	0.16	0.159	0.031	0.133	0.064	0.19	0.394	0.072	0.057	0.028	0.246	0.099	0.973	0.652	5.749	0.369	2.578	0.44	-1	0.421	0.908	0.968	0.55	0.409	0.495	0.484	0.594	0.909	0.727	0.846	0.319	0.416	0.494	0.388	0.387	0.423	0.387	0.828	2.163	0.503	0.348	0.81	0.747	0.173	0.473	0.297	0.543	0.16	0.169	0.2	0.182	0.949	0.313	0.764	0.284	0.318	0.347	0.384	0.388	0.571	0.557	0.354	0.387	0.354	0.501	0.554	0.471	0.371	3.045	1.171	0.582	0.843	1.327	0.346	1.305	0.406	0.354	0.429	2.597	0.358	0.382	0.494	0.36	0.356	0.864	0.494	0.63	0.745	1.167	0.393	0.4	0.775	0.438	0.453	0.408	0.755	0.363	0.357	0.643	0.334	2.08	0.291	2.811	0.385	0.618	1.309	0.593	0.389	0.936	0.46	0.835	0.508	0.74	0.599	0.393	0.197	0.59	0.502	0.196	0.448	0.579	-1	0.398	0.375	0.451	0.374	0.879	1.172	0.113	0.378	0.771	0.347	0.757	0.398	0.357	0.371	1.799	0.694	2.287	0.415	0.468	0.685	0.427	0.359	0.349	0.536	0.54	0.401	1.731	0.35	1.495	1.394	0.266	0.338	0.186	0.054	0.051	0.098	0.228	0.281	0.113	0.139	0.222	0.12	0.238	0.25	0.232	0.38	0.219	0.333	0.056	0.564	0.332	0.312	0.203	0.099	0.261	0.308	0.311	0.183	-1	0.098	0.077	0.191	0.096	0.164	0.222	0.337	0.168	0.063	0.744	-1	0.039	0.019	0.239	0.083	0.172	0.374	0.211	0.194	0.284	0.26	0.082	0.273	0.092	0.093	0.299	0.2	0.318	0.58	3.506	1.145	0.067	0.027	0.335	0.063	0.162	0.08	0.093	0.039	0.02	0.22	0.537	0.26	0.038	0.336	0.127	0.029	0.233	0.278	0.039	0.062	0.098	0.049	0.035	0.039	0.265	0.101	0.295	0.039	0.137	0.408	0.084	0.083	0.446	0.022	0.202	0.055	0.073	0.137	0.068	0.23	0.208	0.216	0.075	0.059	0.119	0.167	0.44	0.027	0.014	0.924	0.327	0.172	0.238	0.181	0.274	0.077	0.038	0.14	0.376	0.174	0.164	0.089	0.196	0.04	0.036	0.04	0.081	0.557	0.996	0.582	0.397	0.203	0.212	0.028	0.271	0.259	0.249	1.277	0.17	0.244	0.066	0.134	0.233	0.093	0.091	0.092	0.091	0.146	0.064	0.03	0.093	0.194	0.061	0.191	0.097	0.055	0.03	0.867	0.395	0.183	0.166	0.305	0.037	0.102	0.842	0.754	0.072	0.246	0.185	0.229	0.142	0.801	0.157	0.038	-1	0.188	0.159	0.818	0.161	0.041	0.145	0.189	0.129	0.049	0.224	0.579	0.842	0.182	0.182	0.644	0.311	0.302	0.152	0.151	0.15	0.347	0.178	0.176	0.175	0.753	0.378	0.878	0.131	0.054	0.107	0.054	0.054	0.054	0.054	0.053	0.053	0.054	0.054	0.108	0.054	0.054	0.054	0.054	0.054	0.054	0.054	0.055	0.054	0.054	0.056	0.054	0.054	2.0	0.165	0.981	0.085	0.386	0.305	0.342	0.232	0.107	0.104	0.177	0.088	0.508	0.198	0.185	0.211	0.301	0.153	0.15	0.15	0.15	0.161	0.151	0.151	0.151	0.167	0.179	0.151	0.154	0.154	0.153	0.153	0.497	0.182	0.182	0.183	0.183	0.414	0.28	0.518	0.42	0.363	0.376	1.278	0.19	1.104	0.199	0.188	0.187	1.107	0.189	0.187	0.187	-1	0.368	0.187	1.108	0.189	1.102	1.102	0.189	0.187	0.186	0.186	0.765	0.893	0.616	0.202	0.204	0.368	0.573	0.211	0.213	0.211	0.215	0.218	0.396	0.394	0.635	0.677	-1	-1	-1	-1	1.068	0.21	0.21	0.211	0.211	0.418	0.959	0.33	0.334	0.563	0.539	0.548	0.538	0.617	0.788	0.977	0.381	0.295	0.314	0.869	0.874	0.41	0.205	0.387	0.366	1.034	0.192	0.192	0.334	0.167	0.358	0.363	0.185	0.185	0.185	0.186	0.185	0.184	0.314	0.421	0.3	0.398	0.342	0.342	0.34	0.353	0.319	0.366	0.342	0.66	0.287	0.298	0.307	0.271	0.263	0.291	0.297	0.262	0.521	0.281	0.275	0.265	0.266	0.269	0.272	0.294	0.263	0.269	0.283	0.098	0.049	0.049	0.049	0.049	0.049	0.048	0.049	0.048	4.587	0.118	0.023	0.01	0.019	0.217	0.143	0.114	0.115	0.04	0.019	0.019	0.02	0.02	0.019	0.019	0.024	0.02	0.021	0.02	0.02	0.02	0.125	0.142	0.139	0.142	0.139	0.139	0.14	0.874	0.196	0.143	0.246	0.074	0.075	0.149	0.231	0.076	0.076	0.144	0.183	0.107	0.072	0.144	0.229	0.078	0.073	0.305	0.072	0.073	0.076	0.302	0.075	0.075	0.073	0.145	0.185	0.102	0.074	0.147	0.184	0.073	0.1	0.142	0.073	0.161	0.137	0.145	0.233	0.073	0.075	0.145	0.239	0.076	0.072	0.142	0.072	0.144	0.092	0.593	0.524	0.165	0.138	0.07	0.172	0.094	0.255	0.085	0.271	0.146	0.02	0.182	0.093	0.461	0.107	0.388	0.098	0.112	0.104	0.054	0.233	0.548	0.03	0.13	0.02	0.278	0.102	0.052	0.121	0.06	0.232	0.237	1.828	0.35	0.375	0.366	0.324	0.148	0.1	0.179	0.19	0.174	0.167	0.059	0.253	0.166	0.17	0.254	0.171	0.167	0.16	0.169	0.104	0.397	0.351	0.17	0.1	0.323	0.162	0.169	0.112	0.175	0.235	0.151	0.166	0.17	0.15	0.197	0.186	0.189	0.269	0.107	0.082	0.196	0.179	0.457	0.22	0.176	0.697	0.282	0.32	0.485	0.191	0.377	0.217	1.163	0.279	0.278	0.295	-1	0.334	0.119	0.5	0.198	0.263	0.172	0.256	0.174	0.17	
0.738	0.247	0.257	0.243	0.266	0.336	0.598	0.921	0.424	1.856	0.379	0.579	2.386	1.235	4.089	0.817	0.936	0.938	0.366	0.177	0.175	0.549	0.181	0.181	0.428	0.178	0.178	0.178	0.873	0.244	0.241	0.779	0.438	0.335	2.073	0.225	0.562	0.633	0.561	0.54	0.479	0.77	0.769	0.522	0.59	0.203	0.203	0.2	0.595	0.223	0.265	0.262	0.921	0.406	0.965	0.177	0.373	0.18	0.374	0.192	1.073	0.376	0.574	0.544	0.38	0.519	2.389	0.801	0.559	0.919	0.47	0.324	0.531	0.911	0.435	0.512	0.896	0.494	0.368	1.309	0.824	0.838	0.824	0.505	0.629	0.323	1.397	0.222	0.21	0.21	0.383	0.192	9.566	3.815	4.328	4.519	1.71	3.118	3.522	1.306	1.215	-1	-1	0.575	0.432	0.38	0.527	0.328	0.386	0.194	0.194	0.194	0.384	0.414	1.037	15.055	0.816	0.596	0.449	0.602	0.613	2.072	1.309	0.17	0.17	0.349	0.173	0.173	0.173	0.552	0.202	0.201	0.844	-1	0.172	-1	0.682	3.63	0.339	0.774	1.694	0.451	0.182	0.182	0.358	0.63	0.181	0.183	0.71	0.528	0.521	-1	0.361	0.669	0.554	0.483	1.523	3.778	0.511	1.594	0.662	0.753	0.371	0.659	0.217	0.216	0.691	0.574	0.204	0.204	0.411	4.191	0.668	0.558	0.611	0.581	0.585	1.147	1.334	1.189	0.506	0.87	1.132	0.411	2.825	0.912	0.508	1.077	0.995	1.344	0.867	0.875	0.953	0.487	1.157	0.767	0.74	0.91	-1	0.725	0.617	11.448	0.442	0.38	0.585	0.454	0.417	0.584	0.585	0.425	0.617	0.207	0.209	0.382	0.191	1.282	0.835	0.851	0.109	0.055	0.055	0.055	0.055	0.055	0.055	11.61	0.399	0.055	0.055	0.055	0.095	0.099	0.055	11.588	0.879	0.055	0.055	11.376	0.474	0.07	0.09	11.941	0.618	0.059	0.058	0.126	0.055	0.055	0.055	0.083	0.055	0.111	0.055	0.055	12.443	0.395	0.106	0.056	0.08	0.114	0.068	0.061	0.056	0.189	0.105	0.055	0.063	0.072	0.096	0.078	0.055	0.075	0.129	12.45	0.75	0.133	0.055	12.596	0.845	0.054	0.056	0.06	0.054	0.054	0.061	0.055	0.055	0.091	0.104	0.054	0.157	0.055	0.177	12.882	0.281	0.055	0.07	0.055	0.055	12.653	0.449	0.09	0.06	0.054	0.077	0.18	0.055	0.055	0.055	0.055	0.088	0.055	0.065	0.055	0.09	0.065	0.055	12.795	-1	-1	-1	-1	18.404	0.086	0.13	10.767	0.818	0.094	0.313	0.066	0.055	0.093	0.121	0.068	0.253	0.054	0.056	11.234	0.564	0.057	0.054	0.071	0.055	0.055	0.056	0.054	0.077	0.055	0.055	0.055	0.088	0.055	0.055	0.054	0.055	0.054	0.055	0.055	0.055	0.055	0.055	0.055	0.055	0.055	0.055	0.054	0.056	0.055	0.054	0.054	0.059	0.054	0.056	0.054	0.068	0.117	0.11	0.088	0.055	0.087	0.055	0.056	0.055	0.056	12.611	0.369	0.054	0.056	0.055	0.055	0.095	0.055	0.055	0.055	0.176	0.055	12.116	0.477	0.058	0.097	0.055	12.059	12.348	12.416	12.67	1.104	0.066	0.089	12.389	1.166	11.995	1.084	13.229	12.255	0.772	0.07	12.345	12.432	13.278	0.867	12.086	1.02	-1	-1	-1	-1	19.625	0.081	0.055	11.542	12.949	0.432	0.068	0.054	12.16	12.527	12.266	13.316	0.958	0.059	12.056	13.706	0.583	12.486	12.361	13.092	0.652	0.055	0.055	0.056	11.831	10.93	11.111	11.391	0.907	11.592	-1	0.168	0.09	-1	-1	0.168	-1	0.168	-1	-1	0.168	-1	-1	0.168	0.089	-1	0.167	0.087	-1	0.178	0.087	-1	-1	-1	0.167	0.087	0.088	-1	0.168	0.087	0.088	-1	0.168	0.087	0.09	-1	0.168	-1	0.167	-1	0.168	-1	0.168	0.224	-1	0.171	-1	-1	0.168	0.479	0.341	0.173	0.091	0.394	0.321	0.156	0.145	0.143	0.143	0.079	0.144	0.144	0.142	0.142	0.144	0.142	0.142	0.143	0.144	0.143	0.143	0.142	0.605	0.175	0.099	0.09	0.09	0.168	0.087	0.087	0.174	0.088	0.088	0.172	0.086	0.086	0.173	0.087	0.11	0.056	0.056	0.08	0.3	0.041	0.042	0.173	0.085	0.064	0.256	0.21	0.219	0.108	0.177	0.086	0.074	0.139	0.134	0.132	0.131	0.565	0.074	0.031	-1	0.119	0.118	0.283	1.647	5.423	0.45	-1	0.191	0.159	0.259	0.24	0.064	0.063	0.174	0.148	0.174	0.176	0.158	0.1	0.08	0.169	0.189	0.284	0.279	-1	-1	-1	0.081	0.227	0.174	0.403	0.46	0.403	0.206	0.196	0.225	0.208	0.197	0.416	0.235	0.367	0.227	0.438	0.43	0.431	0.402	0.765	0.432	0.475	0.527	0.373	0.304	0.15	0.151	0.153	0.155	0.312	0.306	0.312	0.462	0.153	0.161	0.158	0.16	0.153	0.16	0.254	0.159	0.161	0.161	0.159	0.158	0.151	0.158	0.152	1.3	0.303	0.374	0.187	0.301	0.154	0.151	0.15	0.156	0.164	0.152	0.151	0.153	0.151	0.155	0.151	0.43	0.215	0.365	0.198	0.181	0.182	0.181	0.195	0.182	0.181	0.862	0.865	0.862	0.191	0.383	0.193	0.189	0.458	0.461	0.458	0.559	0.299	0.315	0.32	0.319	0.498	0.268	0.325	0.235	0.277	0.499	0.267	0.279	0.277	0.279	0.565	0.396	0.188	0.36	0.184	0.481	0.269	0.28	0.278	0.285	0.397	0.198	0.764	0.201	2.255	0.489	2.034	0.348	0.345	0.467	0.285	0.482	0.423	0.368	0.185	0.583	0.233	0.489	0.244	0.244	0.244	1.015	0.692	0.269	0.272	0.44	0.228	0.233	0.377	0.453	0.434	0.434	0.633	1.002	0.481	0.486	0.398	0.373	0.358	0.391	0.379	0.366	0.182	0.57	0.455	0.229	0.422	0.508	0.463	0.463	0.435	0.427	0.377	0.189	1.06	0.348	2.234	0.564	2.433	0.446	0.282	0.419	1.784	0.984	0.191	3.452	0.421	0.422	0.384	0.192	0.667	0.485	0.246	0.511	2.954	0.445	0.446	0.451	0.225	0.436	0.218	0.566	0.28	0.403	0.418	0.216	0.458	0.763	0.422	0.894	0.403	0.583	0.42	0.484	0.656	0.56	0.603	0.454	0.523	0.408	0.424	0.384	0.634	0.487	0.35	0.419	0.414	0.555	0.824	0.495	0.303	13.943	5.483	0.678	0.41	0.351	0.421	0.61	-1	0.401	3.425	0.363	0.575	0.458	2.364	0.426	0.474	0.731	12.044	0.462	0.509	0.412	0.545	0.387	0.301	0.457	0.355	-1	1.329	0.426	1.228	0.411	0.604	0.641	0.639	-1	0.724	0.481	0.423	0.671	0.351	0.451	0.451	-1	0.39	0.366	0.448	0.393	-1	-1	-1	-1	-1	-1	-1	-1	-1	-1	-1	-1	-1	-1	-1	-1	-1	-1	-1	-1	-1	-1	-1	-1	-1	-1	-1	-1	-1	-1	0.713	0.422	0.276	0.117	0.22	0.115	0.113	0.283	0.221	0.472	0.298	0.44	0.229	0.23	0.4	0.494	3.668	0.371	0.861	0.548	0.393	0.202	0.199	0.375	0.18	0.36	0.817	0.558	0.814	1.972	0.39	0.45	0.43	0.392	1.417	0.211	0.211	0.41	1.199	0.214	0.421	1.193	0.21	0.568	0.597	1.032	0.369	0.363	0.533	0.348	0.568	0.38	0.376	0.843	0.316	0.309	0.617	0.362	0.379	0.384	0.349	0.348	0.355	0.179	0.369	0.188	0.632	0.373	0.916	0.257	0.182	0.362	-1	0.373	0.372	0.371	0.371	0.37	0.375	0.833	0.377	0.371	0.386	6.704	0.417	0.381	0.549	0.481	0.394	0.466	0.443	0.355	0.781	0.195	0.396	0.461	0.361	0.36	2.942	2.97	2.871	2.83	2.83	1.862	0.395	0.715	0.39	0.355	12.502	0.378	0.366	0.39	0.568	0.368	0.354	0.389	0.426	0.336	0.785	0.365	0.918	0.36	0.361	0.527	0.527	0.367	0.412	0.33	1.312	0.531	0.648	0.708	0.782	0.98	1.748	0.556	0.739	0.502	1.966	0.16	0.162	0.663	0.66	0.649	0.219	0.222	0.678	0.199	0.2	-1	0.405	0.387	0.44	0.673	0.396	0.397	0.861	0.462	0.469	0.469	0.462	0.587	-1	-1	19.056	-1	-1	-1	-1	-1	-1	-1	-1	-1	-1	-1	-1	-1	-1	-1	-1	-1	-1	-1	-1	-1	-1	-1	0.612	0.208	0.207	0.205	0.369	0.183	0.183	0.338	0.171	0.168	0.306	0.361	0.193	0.155	0.326	0.155	0.157	0.307	0.157	0.155	0.307	0.156	0.156	0.365	0.17	0.331	0.635	0.503	0.528	0.507	0.508	0.565	0.503	0.565	0.583	0.506	0.519	0.566	0.571	0.588	-1	-1	0.593	1.236	0.189	0.187	0.56	0.202	0.194	0.325	0.833	0.36	0.18	0.181	0.182	0.181	0.329	0.784	0.415	0.415	0.402	0.209	0.207	0.335	0.317	0.325	0.484	0.352	0.352	0.616	0.418	0.419	0.417	0.313	0.172	0.158	0.215	0.313	0.215	0.172	0.157	0.394	0.349	0.167	0.338	0.173	0.182	0.182	0.177	0.706	0.323	0.424	0.322	0.363	0.387	0.422	0.522	0.369	2.166	0.174	0.348	0.347	0.44	0.458	0.433	0.362	2.031	0.313	0.595	7.404	0.361	0.372	1.401	0.511	0.569	0.414	0.432	0.313	0.384	-1	0.393	0.326	0.518	3.367	0.45	0.34	0.401	0.396	0.507	0.468	0.374	0.418	0.391	0.363	0.355	0.638	0.41	0.545	0.548	0.502	0.35	0.367	0.247	0.25	0.249	0.241	0.239	0.248	0.25	0.25	0.25	0.249	0.241	0.25	0.24	0.249	0.249	0.413	0.371	0.184	0.185	0.375	0.19	0.356	0.184	0.179	0.177	0.374	0.19	0.348	0.174	0.175	0.369	0.203	0.101	0.598	0.389	0.301	0.419	0.21	0.206	0.337	0.168	0.34	0.17	0.336	0.168	0.343	0.173	0.173	0.369	0.185	0.189	0.684	0.344	0.178	0.175	0.174	0.345	0.173	0.174	0.177	0.173	0.175	0.177	0.175	0.692	0.174	0.176	0.175	0.176	0.345	0.174	0.174	0.176	0.177	0.175	0.175	0.175	0.431	0.22	0.26	0.508	0.315	0.256	0.223	0.352	0.365	0.386	0.232	0.229	0.193	0.195	0.365	3.223	0.406	0.357	0.357	0.42	0.344	0.184	0.179	0.179	0.178	0.402	0.405	0.194	0.194	-1	7.871	2.376	0.429	5.556	0.596	0.359	0.359	0.355	0.214	0.313	0.324	0.323	0.325	0.361	0.361	0.534	0.355	0.194	0.38	0.19	0.19	0.57	0.326	0.163	0.164	0.33	0.33	0.421	0.443	0.194	0.35	0.392	0.596	0.345	0.173	1.38	0.378	0.387	0.376	0.968	0.19	0.328	0.165	0.165	0.167	0.785	0.199	0.374	0.593	0.55	0.337	0.345	0.333	0.167	0.166	0.601	0.44	0.439	-1	-1	0.357	0.179	0.379	0.947	0.533	0.822	0.407	0.242	0.385	0.546	0.366	0.385	0.185	0.384	0.459	0.59	0.611	0.277	0.673	0.418	0.388	0.315	0.432	0.268	0.52	0.251	0.343	0.404	0.363	0.182	0.345	0.397	0.65	0.47	0.345	-1	-1	-1	0.378	0.583	0.411	0.839	0.337	0.168	0.336	0.334	0.343	6.057	0.372	0.187	0.898	0.525	0.372	0.195	0.397	0.197	0.458	0.518	0.433	0.368	0.337	0.365	0.41	0.369	0.337	0.647	1.471	1.324	0.57	0.35	0.412	0.479	0.398	0.405	0.449	0.345	1.103	0.379	0.432	0.357	0.499	0.665	0.323	0.504	0.487	2.088	0.406	0.347	0.571	0.434	1.521	0.548	0.365	0.549	0.348	0.353	0.361	0.328	0.337	0.96	0.376	0.381	0.333	0.491	1.267	0.337	0.426	0.553	0.429	0.432	0.215	1.101	0.641	0.436	0.452	0.421	0.308	0.34	0.434	0.512	0.56	0.949	0.382	0.192	0.191	0.844	0.423	0.19	0.19	0.367	0.909	0.37	0.369	0.375	0.356	0.365	0.355	0.354	0.574	0.375	0.18	0.545	1.441	1.618	0.808	-1	-1	-1	-1	-1	-1	-1	-1	-1	-1	-1	-1	0.583	0.615	0.582	0.581	0.58	0.581	0.582	0.581	0.562	-1	2.036	0.967	2.168	0.586	0.97	1.08	0.842	0.815	0.898	0.783	0.191	0.198	0.78	0.201	0.2	0.36	0.181	2.232	0.716	0.215	0.607	0.218	0.574	0.569	0.86	0.544	0.657	0.579	0.554	1.312	0.665	0.808	0.316	0.316	0.746	0.337	0.725	0.362	2.183	1.937	0.929	0.393	0.403	0.715	0.243	0.239	0.238	0.687	0.455	0.485	0.481	0.454	0.447	0.449	0.449	0.951	0.739	0.253	0.679	0.713	0.241	0.723	0.255	0.583	0.221	0.99	0.243	0.683	0.7	0.988	0.711	1.09	0.694	0.648	1.497	1.524	0.596	0.703	0.718	1.009	0.213	0.213	0.211	0.927	0.215	0.216	0.213	0.214	0.213	0.214	0.214	0.212	0.212	0.212	0.215	0.212	0.212	0.212	0.212	0.212	0.212	0.211	0.211	0.212	0.211	0.211	0.212	0.211	0.248	0.212	0.212	0.211	0.211	0.211	0.216	0.215	0.212	0.214	0.211	0.214	0.213	0.214	0.214	0.212	0.212	0.21	0.211	0.212	0.211	0.212	0.212	0.212	0.211	0.212	0.25	0.211	0.211	0.212	0.212	0.211	0.212	0.219	0.211	1.036	0.627	0.211	0.211	0.212	0.212	0.214	0.22	0.213	0.213	0.213	0.211	0.212	0.212	0.212	0.213	1.266	0.211	0.211	0.213	0.211	0.221	0.211	0.212	0.212	0.213	0.211	0.214	0.213	0.211	0.213	0.804	0.627	0.212	0.213	0.211	0.211	0.21	0.219	0.213	0.211	0.213	0.251	0.213	0.212	0.211	0.214	0.589	0.197	3.382	5.204	0.196	0.432	0.425	0.207	0.21	0.21	12.21	0.39	0.39	0.181	0.391	0.391	1.162	0.737	4.848	0.453	0.253	2.238	0.394	0.2	0.197	0.196	0.405	0.402	0.264	0.665	0.408	1.14	0.75	0.191	0.77	0.199	0.949	0.373	0.194	0.189	1.512	2.621	4.476	0.439	0.407	0.397	0.199	0.199	0.395	0.205	0.352	0.176	1.578	0.935	0.761	0.199	0.606	0.459	0.751	0.82	0.789	1.615	1.123	0.61	11.318	0.628	2.539	0.789	1.721	0.874	2.289	1.353	1.789	0.812	0.763	0.554	0.865	1.018	0.796	1.164	0.753	1.291	0.697	0.758	2.233	0.484	0.385	0.79	0.606	0.761	0.687	0.771	0.756	0.599	0.767	0.599	1.666	0.368	0.169	0.361	0.25	0.48	-1	1.424	1.305	0.593	0.74	0.344	0.385	0.128	0.251	0.363	0.25	0.251	0.371	0.137	0.126	0.197	4.454	0.298	0.302	0.298	1.119	0.975	0.975	0.944	0.979	1.016	0.943	0.178	0.57	0.467	0.129	0.37	0.617	0.503	4.403	1.211	0.362	0.788	1.171	1.458	0.824	1.42	0.401	0.375	0.604	1.771	0.663	0.604	1.771	0.812	0.543	4.634	0.217	0.441	0.769	0.635	0.154	0.136	0.136	1.647	1.615	3.058	0.697	0.733	0.523	1.198	0.281	0.195	0.313	0.306	0.22	0.315	0.478	0.419	0.51	1.177	0.77	0.225	0.231	0.249	0.331	0.891	0.167	0.984	0.319	0.452	0.318	0.319	0.318	0.317	0.318	0.342	1.736	0.317	0.317	0.347	0.634	0.155	0.155	0.536	0.186	0.174	0.175	0.176	0.498	0.165	0.164	0.49	0.159	0.165	0.372	0.17	0.541	0.177	0.986	0.482	0.174	0.161	0.166	0.16	1.171	0.526	0.267	0.264	0.512	0.522	0.329	0.559	0.327	0.5	0.33	0.821	0.319	1.433	0.422	0.27	0.745	1.433	1.348	1.207	0.667	0.509	0.504	0.499	0.164	0.469	0.153	0.512	1.204	0.518	0.514	0.174	1.335	0.288	1.248	0.47	0.601	0.772	0.57	0.477	0.734	0.701	0.675	0.501	1.468	2.277	2.157	7.792	0.76	1.303	0.527	0.543	0.53	2.108	0.843	0.765	4.797	0.823	0.705	0.62	0.486	0.649	0.605	0.144	0.144	0.66	0.328	0.174	0.171	0.808	0.161	4.084	1.327	2.271	3.948	4.413	3.043	2.875	0.671	3.281	0.289	0.052	0.027	0.026	0.544	0.402	0.345	0.735	0.63	0.565	1.941	0.657	0.611	2.12	2.662	0.513	0.569	0.19	0.569	0.19	0.563	0.191	0.465	0.191	0.194	0.801	0.594	0.246	0.019	0.019	0.019	0.02	0.779	0.257	1.373	0.27	0.72	0.546	0.979	0.181	0.182	0.561	1.447	1.705	1.925	0.595	0.704	0.866	-1	2.082	0.179	0.383	0.381	0.43	0.408	0.735	0.982	0.39	0.385	0.394	0.51	0.398	0.407	0.751	0.556	0.819	1.593	6.147	0.667	0.373	0.363	0.391	1.562	0.381	0.584	0.872	0.293	0.593	0.268	0.557	1.118	0.535	3.331	0.496	0.49	0.481	2.955	0.432	0.417	0.364	0.407	0.379	0.323	0.376	0.391	0.522	0.475	0.551	0.39	0.284	0.281	0.283	0.28	0.291	0.355	0.438	0.339	0.329	0.792	0.489	0.527	0.264	0.264	0.263	0.287	0.454	0.379	0.189	0.189	0.801	0.422	0.402	0.733	0.184	0.189	0.185	0.184	0.189	0.184	0.184	0.184	0.184	0.231	0.23	0.389	0.428	0.587	0.377	0.371	0.577	0.653	0.759	0.344	0.531	-1	0.631	0.837	0.622	0.736	0.73	0.179	0.736	0.837	0.973	0.864	0.519	1.066	0.406	0.598	0.666	1.466	0.64	1.711	0.507	0.147	0.147	0.8	0.623	0.239	0.783	0.255	2.345	2.081	0.267	0.268	0.249	0.523	1.336	0.427	0.288	0.313	0.158	0.392	2.003	0.15	0.466	0.468	0.156	0.949	0.158	0.303	1.12	0.997	0.556	1.877	3.345	1.054	0.571	0.603	0.616	0.426	0.954	0.213	0.193	0.123	0.125	0.815	0.422	0.785	0.633	0.899	0.835	0.24	0.68	0.224	1.086	1.885	0.738	0.229	0.228	0.404	0.405	0.912	0.235	0.236	0.852	1.281	0.284	1.035	1.085	0.762	0.887	0.797	0.211	0.988	1.24	0.842	1.029	1.713	1.244	0.993	1.784	0.848	0.969	0.93	0.959	0.778	2.671	1.67	0.631	0.644	0.831	1.905	1.178	0.881	0.779	0.257	0.259	0.894	0.841	2.053	0.854	0.412	0.622	0.816	3.757	1.053	1.495	0.228	0.797	0.243	0.2	0.778	0.301	1.254	0.483	0.394	0.495	4.505	1.695	1.878	0.464	2.5	0.477	0.188	0.182	0.393	0.182	0.37	0.182	0.8	0.204	0.212	1.607	0.551	0.215	0.609	1.035	0.639	0.977	0.884	0.64	0.898	0.372	0.383	1.158	1.049	0.253	0.65	0.982	1.698	1.348	1.06	1.184	1.065	1.363	2.707	2.15	1.25	0.687	0.249	0.245	0.25	0.245	0.244	0.245	0.247	0.253	0.245	0.245	0.244	0.244	0.244	0.245	0.244	0.244	0.245	0.244	0.244	0.245	0.245	0.254	0.244	1.344	0.181	0.225	0.183	0.629	0.206	0.207	0.846	0.209	1.144	0.644	0.217	0.39	0.215	0.834	0.427	0.198	0.195	0.586	0.574	0.199	0.199	0.586	0.432	0.434	0.799	0.688	-1	-1	0.68	2.107	0.598	0.196	0.464	6.27	0.536	0.668	0.515	0.608	0.702	0.793	16.157	0.653	0.841	0.744	0.493	0.582	0.564	0.664	0.779	0.632	0.838	0.739	0.747	1.322	0.765	0.36	0.92	0.758	1.197	1.1	3.449	0.203	0.205	0.204	0.481	0.193	0.191	0.795	0.212	0.207	0.606	0.201	0.402	0.203	0.781	0.196	0.196	0.591	0.194	0.51	0.194	0.211	0.194	0.583	0.587	0.193	0.217	0.201	0.228	0.194	0.193	0.591	0.77	0.76	0.193	0.193	0.381	0.373	0.181	0.689	0.305	1.034	1.002	16.844	0.777	0.905	0.227	0.229	0.556	0.227	0.721	0.537	0.536	0.769	0.266	0.572	0.194	-1	0.719	0.929	0.719	0.893	1.271	0.795	0.963	0.714	0.575	0.907	0.441	0.784	0.731	0.735	0.705	0.778	0.72	0.83	0.763	0.764	0.837	2.889	-1	0.646	0.615	0.202	0.211	0.934	0.544	0.598	0.407	0.164	0.526	0.181	0.179	0.179	0.638	0.742	0.195	0.195	1.037	0.198	0.194	0.604	0.342	0.33	2.492	2.861	0.17	0.771	0.196	0.193	1.825	0.865	1.263	0.198	0.207	0.559	2.739	0.434	0.641	0.967	1.006	0.586	1.04	0.727	1.177	0.599	1.081	0.943	0.157	0.157	0.157	0.156	0.602	1.603	0.146	0.625	0.165	0.335	1.415	0.699	0.405	0.531	1.111	0.738	0.555	0.944	1.609	1.544	0.538	0.666	4.323	2.628	0.448	0.641	-1	0.464	0.239	0.233	0.238	0.234	-1	-1	-1	-1	0.48	0.506	0.467	0.234	0.484	0.534	0.465	0.512	0.641	0.803	0.489	0.573	0.54	0.977	0.492	0.248	0.252	0.248	0.251	0.248	0.249	0.25	0.251	0.246	0.255	0.273	1.122	0.907	3.507	3.49	11.551	0.443	0.222	0.441	0.441	0.218	0.96	0.255	0.658	0.623	0.485	0.433	0.468	0.448	2.395	0.464	1.281	0.976	0.636	0.851	0.239	0.433	0.213	0.435	0.488	0.649	0.444	0.565	0.285	0.283	0.916	0.361	1.496	0.841	0.334	0.862	0.927	0.636	0.637	4.486	0.356	0.185	0.185	0.185	0.185	0.186	0.284	0.189	0.188	0.187	0.187	0.19	0.188	0.187	0.186	0.185	0.185	0.184	0.184	0.186	0.185	0.185	0.186	0.185	0.185	0.185	0.185	0.185	0.184	0.184	0.185	0.185	0.185	0.184	0.185	0.186	0.184	0.184	0.187	0.179	0.185	0.179	0.185	0.186	0.182	0.179	0.185	0.185	0.184	0.186	0.185	0.178	0.186	0.179	0.186	0.185	0.185	0.185	0.184	0.187	0.185	0.185	0.184	0.184	0.179	0.185	0.186	0.178	0.185	0.187	0.185	0.185	0.186	0.185	0.185	0.186	0.179	0.185	0.186	0.185	0.184	0.185	0.185	0.188	0.185	0.179	0.186	0.185	0.186	0.185	0.185	0.185	0.344	0.187	0.186	0.184	0.185	0.185	0.185	0.185	0.355	0.184	0.186	0.187	0.185	0.185	0.185	0.186	0.185	0.185	0.187	0.184	0.186	0.186	0.185	0.185	0.186	0.185	0.189	0.188	0.185	0.189	0.185	0.185	0.185	0.185	0.186	0.186	0.185	0.186	0.187	0.185	0.186	0.179	0.186	0.186	0.185	0.185	0.186	0.387	0.185	0.184	0.187	0.185	0.187	0.186	0.185	0.186	0.185	0.186	0.186	0.186	0.187	0.187	0.185	0.185	0.186	0.186	0.187	0.186	0.186	0.185	0.187	0.186	0.186	0.186	0.185	0.186	0.186	0.196	0.185	0.185	0.185	0.186	0.185	0.186	0.185	0.186	0.185	0.184	0.185	0.186	0.185	0.188	0.186	0.185	0.381	0.185	0.181	0.186	0.349	0.18	0.347	0.176	0.174	0.173	0.627	0.386	0.189	0.186	0.357	0.222	0.555	0.586	0.495	0.185	0.187	0.192	0.193	0.355	0.366	0.188	0.19	0.421	0.185	0.188	0.194	0.371	0.188	0.201	0.233	0.187	0.374	0.331	0.171	0.169	0.369	0.184	0.185	0.54	0.181	0.177	0.386	0.19	0.189	0.449	0.232	0.392	0.322	0.16	0.361	0.181	0.32	0.16	0.348	0.316	0.159	0.188	0.159	0.158	0.158	0.158	0.159	0.174	0.159	0.299	0.151	0.15	0.179	0.352	0.535	0.191	0.189	0.333	0.372	0.356	0.202	0.19	0.179	0.327	0.173	0.407	0.17	0.263	0.239	0.181	0.204	0.169	0.169	0.172	0.218	0.376	0.375	0.374	0.321	0.323	0.057	0.056	0.384	0.313	0.355	0.312	0.367	0.185	0.523	0.35	17.393	0.414	0.382	0.38	0.349	0.174	0.176	9.726	0.17	0.169	0.173	0.522	0.348	0.348	1.162	0.231	1.841	1.623	0.189	0.467	0.209	0.491	3.359	0.715	0.308	0.587	0.169	0.35	0.3	0.151	0.366	0.347	0.173	0.36	0.204	0.408	0.206	0.209	0.299	0.15	0.366	0.32	0.493	0.303	2.063	0.608	0.047	4.156	0.334	0.676	0.229	0.426	0.168	0.361	0.478	0.403	0.233	0.346	0.16	16.189	0.237	0.408	0.43	0.391	0.315	0.458	-1	0.752	0.301	0.287	0.508	0.321	0.389	0.388	0.322	0.312	0.355	1.599	0.323	-1	0.33	0.413	0.484	1.024	0.365	0.35	0.286	0.63	0.372	0.483	0.418	0.372	0.804	0.383	0.319	0.16	0.389	0.321	0.544	0.366	0.448	0.387	0.37	0.329	0.373	0.532	0.482	0.322	0.44	0.996	0.357	0.339	0.343	0.363	-1	0.612	0.52	0.46	0.32	0.377	0.34	0.33	0.328	0.38	0.573	0.303	0.342	0.65	0.309	0.62	0.353	0.415	1.1	0.488	0.34	0.352	0.414	0.609	0.512	0.112	0.11	0.359	0.17	0.568	0.758	0.92	0.356	0.36	0.352	0.387	0.321	0.552	-1	0.888	0.422	0.318	0.523	0.431	0.363	0.368	0.278	0.798	0.277	0.292	0.3	0.282	0.298	0.31	0.278	0.273	0.271	0.288	0.271	0.289	0.27	0.288	0.282	0.295	0.3	0.285	0.269	0.268	0.294	0.288	0.302	0.274	0.269	0.281	0.293	0.277	0.269	0.881	0.287	0.272	0.288	0.324	0.293	0.271	0.301	0.311	0.3	0.295	0.307	0.294	0.286	0.274	0.298	0.685	0.291	0.298	0.268	0.298	0.281	0.269	0.318	0.31	0.298	0.272	0.293	0.284	0.275	0.294	0.291	0.323	0.278	0.288	0.283	0.288	0.294	0.287	0.301	0.287	0.285	0.336	0.294	0.314	0.323	0.283	0.817	0.268	0.324	0.297	0.279	0.293	0.301	0.314	0.283	0.271	0.275	0.281	0.282	0.278	0.278	0.271	0.268	0.269	0.272	0.304	0.692	0.291	0.858	0.194	0.091	0.256	12.667	0.17	0.173	1.084	1.191	1.088	0.444	0.1	0.103	1.242	0.095	0.909	0.959	-1	-1	-1	-1	-1	-1	-1	-1	-1	-1	-1	-1	-1	-1	-1	-1	-1	-1	-1	-1	-1	-1	-1	-1	-1	-1	-1	-1	-1	-1	-1	-1	-1	-1	-1	-1	-1	-1	-1	-1	-1	-1	-1	-1	-1	-1	-1	-1	-1	0.031	0.028	0.025	0.086	0.024	0.363	0.027	0.078	0.068	0.024	0.292	0.027	0.026	0.025	0.03	0.027	0.028	0.029	0.082	0.08	0.028	0.028	0.174	0.028	0.027	0.025	0.029	0.026	0.028	0.028	0.03	0.027	0.051	0.027	0.047	0.056	0.025	0.026	0.025	0.086	0.025	0.037	0.028	0.177	0.089	0.308	0.082	0.078	0.082	0.078	0.08	0.078	0.305	0.154	0.079	0.156	0.079	0.079	0.082	0.078	0.078	0.077	0.077	0.078	0.155	0.154	0.306	0.077	0.079	0.305	0.459	0.153	0.078	0.081	0.153	0.078	0.75	0.949	0.685	0.757	0.539	0.532	0.784	0.673	0.511	1.016	0.574	0.697	0.731	0.617	0.501	0.503	0.175	0.092	0.049	0.054	0.274	0.268	0.269	0.268	0.253	0.274	0.269	0.258	0.259	0.273	0.26	0.256	0.255	0.255	0.269	0.268	0.256	0.268	0.254	0.275	0.254	0.254	0.259	0.261	0.254	0.025	0.254	0.254	0.032	0.048	0.053	0.053	0.053	0.052	0.054	0.053	0.053	0.052	0.061	0.052	0.052	0.053	0.054	0.052	0.052	0.052	0.052	0.052	0.054	0.052	0.053	0.052	0.053	0.054	0.053	0.035	0.019	0.017	0.018	-1	-1	-1	-1	-1	-1	-1	-1	-1	-1	-1	-1	-1	-1	-1	-1	-1	-1	-1	-1	-1	-1	-1	0.082	0.081	0.053	0.093	0.081	0.053	0.054	0.053	0.08	0.093	0.054	0.053	0.053	0.054	0.093	0.093	0.094	0.093	0.093	0.101	0.049	0.049	0.101	0.283	0.056	0.049	0.059	0.03	0.03	0.03	0.03	0.03	0.03	0.03	0.154	0.078	0.077	0.044	0.023	0.023	0.021	0.205	0.029	0.226	0.111	0.108	0.039	0.018	0.019	0.152	0.385	0.077	0.304	0.083	0.081	0.082	0.149	0.081	0.074	0.074	0.209	0.111	0.11	0.122	0.112	0.11	0.11	0.109	0.121	0.113	0.11	0.112	0.11	0.112	0.112	0.111	0.113	0.111	0.111	0.11	0.078	0.04	0.039	0.035	0.493	0.013	0.014	0.193	0.104	0.098	0.101	0.03	0.015	0.229	0.037	0.037	0.019	0.183	0.089	0.089	0.091	0.149	0.075	0.074	0.099	0.08	0.078	0.078	0.077	0.194	0.098	0.204	0.1	0.103	0.1	0.1	0.185	0.098	0.094	0.094	0.06	0.108	0.055	0.054	0.041	0.023	0.02	0.019	0.196	0.1	0.095	0.095	0.048	0.011	0.012	0.012	0.033	0.028	0.029	0.227	0.077	0.076	0.076	0.076	0.076	0.17	0.087	0.085	0.085	0.093	0.095	0.082	0.175	0.079	0.071	0.029	0.169	0.086	0.16	0.086	0.077	0.07	0.043	0.031	0.037	0.196	0.089	0.09	0.15	0.07	0.07	0.07	0.068	0.033	0.136	0.068	0.092	0.763	0.025	0.018	0.077	0.038	0.037	0.174	0.316	0.099	0.288	0.066	0.029	0.013	0.029	0.014	0.156	0.077	0.191	0.095	0.099	0.026	0.012	0.185	0.09	0.155	0.076	0.163	0.077	0.165	0.082	0.125	0.063	0.153	0.077	0.137	0.069	6.78	1.654	-1	10.463	11.75	5.983	19.538	14.744	10.763	0.16	0.12	0.041	0.41	0.119	0.198	0.042	0.08	0.081	0.119	0.041	0.041	0.04	0.042	0.159	0.079	0.079	0.171	0.084	0.1	0.049	0.049	0.178	0.088	0.088	0.059	0.03	0.189	0.086	0.182	0.093	0.146	0.074	0.072	0.03	0.021	0.011	0.0090	0.177	0.088	0.206	0.106	0.104	0.026	0.015	0.176	0.088	0.088	0.176	0.088	0.099	0.049	0.049	0.144	0.074	0.23	0.12	0.144	0.072	0.076	0.039	0.041	0.159	0.079	0.214	0.112	0.111	0.038	0.019	0.129	0.178	0.14	0.183	0.064	0.037	0.013	0.196	0.091	0.153	0.076	0.193	0.322	0.23	0.23	0.23	0.23	0.23	0.23	0.23	0.23	0.23	0.229	0.23	0.23	0.23	0.23	0.23	0.215	0.073	0.077	0.074	0.074	0.081	0.073	0.072	0.073	0.073	0.13	0.221	0.252	0.204	0.296	0.304	0.186	0.195	0.249	0.274	0.154	0.193	0.313	0.384	0.101	0.05	0.155	0.078	0.249	0.202	0.204	0.204	0.21	0.205	0.203	0.137	1.118	0.077	0.133	0.07	0.067	0.072	0.235	0.079	0.079	-1	0.324	0.052	0.07	0.194	0.168	0.022	0.021	0.021	0.021	0.022	0.022	0.046	0.017	0.0090	0.0090	0.0090	0.0090	0.0090	0.143	0.068	0.076	0.074	0.073	0.072	0.073	0.071	0.416	0.215	0.195	0.212	0.251	0.323	0.2	0.2	0.132	0.217	0.303	0.268	0.174	0.171	0.172	0.17	0.236	0.198	0.162	0.081	0.243	0.131	0.103	0.135	0.402	0.107	0.15	0.105	0.11	0.101	0.288	0.01	0.164	0.058	0.061	0.057	0.043	0.17	0.086	0.094	0.082	0.372	0.375	0.101	0.093	0.145	0.136	0.131	0.135	0.136	0.134	0.135	0.133	0.176	0.071	0.085	0.085	0.086	0.867	0.085	0.188	0.12	0.126	0.119	0.12	0.096	0.095	0.125	0.153	0.163	0.36	0.152	0.085	0.188	0.149	0.099	0.212	0.095	0.137	0.132	0.132	0.047	0.021	0.02	0.019	0.018	0.018	0.031	0.018	0.018	0.025	0.022	0.032	0.021	0.055	0.028	0.029	0.028	0.028	0.042	0.024	7.236	1.079	0.165	0.098	0.05	0.108	0.05	0.049	0.05	0.05	0.051	0.049	0.053	0.029	0.027	0.028	0.028	0.206	0.111	0.063	0.042	0.043	0.028	0.042	0.362	0.061	0.135	0.198	0.073	0.141	0.068	0.033	0.015	0.033	0.192	0.097	0.096	0.097	0.062	0.509	0.035	0.0090	0.01	0.015	0.497	0.035	0.013	0.01	0.01	0.222	0.189	0.187	0.189	0.188	0.188	0.212	0.178	0.185	0.211	0.055	0.198	0.164	0.04	0.324	0.06	0.199	0.201	0.285	0.033	0.016	0.016	0.016	0.039	0.019	0.73	0.011	0.21	0.345	0.062	0.017	0.0040	0.031	0.811	0.168	0.259	0.099	0.117	0.327	0.714	0.217	0.364	0.181	-1	2.966	0.491	0.206	0.2	0.201	0.2	0.2	0.118	0.255	0.06	0.02	0.02	0.276	0.106	0.11	0.084	0.256	0.983	0.072	0.111	0.072	0.113	0.257	0.293	0.093	0.028	0.465	0.232	0.318	0.333	0.368	0.081	0.159	0.062	0.307	0.132	0.107	0.108	0.725	0.37	0.593	0.424	0.414	0.213	0.188	0.175	0.228	0.015	0.016	0.233	0.081	0.277	0.092	0.23	0.117	0.06	0.01	0.013	0.038	0.291	0.14	0.435	0.08	0.593	0.356	0.275	-1	-1	-1	-1	0.446	-1	0.04	0.298	0.105	0.304	0.101	0.1	0.208	0.247	0.12	0.185	0.089	0.975	0.212	0.107	0.228	0.232	0.323	0.676	0.019	0.473	0.456	0.671	0.169	0.584	0.168	0.295	0.024	0.0090	0.0080	0.183	0.254	0.048	0.049	0.327	0.154	0.173	0.086	3.475	0.136	1.434	0.069	0.155	0.083	-1	-1	-1	0.057	0.028	0.029	0.199	0.137	0.058	0.214	0.06	0.128	0.064	0.064	0.063	0.136	0.067	0.283	0.038	0.038	0.02	0.019	0.041	0.02	0.024	0.194	1.107	0.516	0.232	0.038	0.02	0.02	0.603	0.053	0.079	0.023	0.039	0.019	0.02	0.178	0.177	0.169	0.17	0.038	0.019	0.207	1.184	0.476	0.476	0.038	0.019	0.02	0.403	0.038	0.02	0.019	0.038	0.019	0.02	0.037	0.019	0.019	0.02	0.02	0.025	0.04	0.02	0.019	0.025	0.012	0.038	0.02	0.019	0.148	0.123	0.037	0.02	0.02	0.037	0.019	0.02	0.03	0.028	0.038	0.019	0.019	0.18	0.037	0.019	0.02	0.037	0.019	0.02	0.163	0.037	0.019	0.019	0.038	0.019	0.019	0.038	0.02	0.019	0.169	0.038	0.02	0.247	0.243	0.168	0.243	0.302	0.256	0.246	0.245	0.581	0.246	0.246	0.608	0.321	0.226	0.535	0.166	0.247	0.653	0.243	0.251	0.26	0.228	0.252	0.582	0.228	0.242	0.227	0.228	0.243	0.244	0.232	0.6	0.246	0.037	0.02	0.02	0.038	0.019	0.02	0.037	0.019	0.022	0.244	0.038	0.02	0.02	0.068	0.018	0.161	0.1	0.081	0.04	0.019	0.631	0.229	0.177	0.1	0.182	0.09	0.175	0.099	0.176	0.264	0.038	0.019	0.02	0.244	0.039	0.019	0.02	0.037	0.02	0.019	0.16	0.08	0.08	0.195	0.038	0.021	0.038	0.021	0.02	0.05	0.035	0.059	3.719	0.207	0.338	0.192	0.193	0.196	0.038	0.02	0.02	0.029	0.024	0.039	0.038	0.021	0.02	0.136	4.008	10.188	0.038	0.02	0.02	4.537	5.225	0.18	0.037	0.02	0.02	0.037	0.021	0.019	0.242	0.083	0.438	0.339	0.037	0.019	0.02	0.601	0.611	0.243	0.038	0.02	0.019	0.017	0.015	0.014	0.193	0.189	0.038	0.019	0.019	0.244	0.038	0.019	0.02	0.038	0.02	0.02	0.037	0.02	0.02	0.038	0.019	0.019	0.039	0.019	0.02	0.038	0.027	0.02	0.038	0.02	0.021	0.038	0.02	0.019	0.038	0.02	0.019	0.019	0.046	0.043	0.192	0.037	0.019	0.019	0.034	0.561	0.573	3.494	-1	-1	0.08	0.021	0.02	0.053	0.019	0.019	1.14	0.128	0.095	0.095	0.106	0.019	0.02	0.389	0.19	0.05	0.021	0.5	0.108	1.08	0.242	0.16	0.081	0.13	0.065	0.317	0.254	0.132	0.148	0.088	0.031	0.214	0.275	0.233	0.083	0.303	0.085	6.083	0.453	0.261	0.275	0.274	0.344	0.33	0.099	0.339	0.405	0.429	0.298	0.256	0.117	0.344	0.182	0.055	0.502	0.679	0.249	0.085	0.225	0.054	1.561	0.03	0.325	0.116	0.048	0.02	0.097	0.567	1.648	0.162	0.074	0.3	0.126	0.103	0.019	0.171	0.456	0.691	0.608	0.767	0.771	0.615	0.655	0.33	0.346	0.61	0.379	0.312	0.332	0.313	-1	0.201	0.103	0.439	0.189	0.25	0.311	0.545	0.09	0.149	0.065	0.392	0.145	0.301	0.133	0.13	0.25	0.298	0.342	0.168	0.14	0.14	0.12	0.215	0.297	0.031	0.016	1.647	0.056	0.168	0.45	2.803	0.278	0.217	0.061	0.017	0.328	0.135	1.467	0.485	0.364	0.082	0.188	0.379	0.314	0.054	0.754	0.801	0.268	0.186	0.121	0.082	0.08	0.033	0.331	0.187	0.252	0.164	0.217	0.219	0.181	0.037	0.038	0.224	0.21	0.621	0.122	1.212	0.736	0.318	-1	0.408	0.084	1.289	0.178	0.272	0.118	0.192	0.049	0.525	0.468	0.605	0.109	0.584	0.201	0.149	0.168	0.251	0.359	0.672	0.5	-1	0.176	0.202	0.499	0.074	0.331	0.627	0.271	0.196	0.097	0.2	0.282	0.308	0.172	1.341	0.603	0.181	0.579	0.216	2.048	0.245	0.042	0.169	0.092	-1	0.346	0.12	0.23	0.294	-1	0.1	0.278	1.61	0.379	0.108	0.417	1.593	0.53	1.137	4.133	0.595	0.101	0.575	0.053	0.321	0.302	0.413	0.37	0.185	0.364	0.201	0.2	0.241	0.272	0.183	0.663	0.76	0.404	0.164	0.07	0.505	-1	0.832	0.169	0.318	0.039	0.198	0.255	0.285	0.436	0.61	0.635	0.315	0.236	0.324	1.4	1.343	0.289	3.336	-1	0.709	0.381	3.197	0.263	0.24	1.238	0.313	0.249	0.493	0.168	1.92	0.25	0.834	0.422	0.053	1.16	0.135	0.151	0.521	0.085	0.057	0.602	0.199	0.424	2.49	0.263	0.449	0.247	0.051	0.392	0.32	0.25	0.296	0.427	1.096	0.445	0.512	0.328	0.219	0.201	0.264	0.26	0.069	0.386	0.793	0.09	0.155	0.224	1.473	0.312	0.303	0.209	0.544	0.374	0.311	0.251	0.889	0.331	0.094	0.064	0.374	0.542	1.143	0.227	0.145	0.268	0.059	1.29	0.178	0.027	0.201	-1	6.125	0.283	0.221	0.308	0.348	0.344	0.63	0.104	0.307	0.195	0.218	0.588	0.204	0.34	0.134	0.192	0.185	0.29	0.24	0.055	2.036	12.258	0.195	0.968	15.44	3.1	0.293	0.277	0.145	0.195	0.165	-1	0.444	0.145	0.354	0.316	0.314	0.333	0.274	0.459	0.096	0.268	0.231	0.211	0.532	0.262	0.174	0.25	0.901	0.189	0.554	0.386	0.219	0.187	2.186	1.468	0.186	0.163	0.317	0.054	0.303	0.281	0.946	0.438	0.222	0.258	0.46	0.07	0.165	0.48	0.332	0.349	0.137	0.171	0.223	0.239	-1	0.039	0.102	0.222	0.176	0.173	0.257	0.044	0.176	0.191	1.449	0.099	0.214	0.191	0.316	0.176	0.202	0.203	0.215	0.335	0.216	0.012	0.058	0.283	-1	15.253	0.427	0.631	0.127	0.534	0.159	0.288	0.194	0.219	0.308	0.209	0.143	0.469	0.24	0.288	0.111	0.26	0.052	0.5	0.117	0.297	0.313	0.097	0.332	0.055	0.175	0.409	0.464	0.134	0.504	3.425	0.246	0.367	0.423	0.262	0.203	0.324	0.119	0.364	0.467	0.057	1.387	0.772	0.42	0.357	0.795	0.365	0.051	0.148	0.251	0.368	0.085	0.267	0.223	0.082	0.084	0.72	0.201	0.43	0.231	1.696	4.932	0.187	0.301	0.366	0.316	0.255	0.05	0.459	0.168	0.174	0.199	0.495	0.127	0.336	0.075	0.213	0.33	0.17	0.231	0.31	0.126	0.265	0.136	0.05	1.268	0.277	0.267	0.462	0.474	1.931	0.594	0.313	1.222	0.272	0.183	0.421	0.234	0.255	0.08	0.272	9.014	0.141	0.171	0.313	0.375	0.272	0.248	0.327	0.659	0.451	0.181	0.044	0.357	1.466	0.607	-1	0.019	0.228	0.055	0.356	-1	0.294	0.343	0.05	0.065	0.349	0.171	0.099	0.069	0.064	0.163	0.119	0.161	0.295	0.041	0.068	0.407	0.054	0.205	0.324	0.216	0.157	0.762	7.626	0.305	0.549	0.19	0.398	1.046	0.346	0.375	0.048	0.336	0.143	0.16	0.284	0.335	0.427	0.287	0.235	0.558	0.295	0.338	0.056	0.599	0.36	0.594	0.261	0.19	0.287	0.256	0.375	0.219	0.225	0.2	0.282	0.049	0.277	0.178	0.501	-1	0.571	2.229	0.095	0.351	0.263	0.075	0.386	0.234	0.725	0.881	0.25	-1	0.38	0.519	0.279	0.43	0.151	-1	0.351	0.202	0.267	0.071	0.209	0.093	0.327	0.733	0.234	0.09	0.055	0.5	0.157	1.117	0.677	0.846	0.374	3.574	-1	-1	0.426	0.951	1.318	1.23	0.811	0.713	0.801	0.855	0.793	1.085	1.045	0.499	0.878	8.016	0.761	0.579	1.618	0.597	0.767	16.384	0.727	0.514	1.061	0.94	0.173	1.042	0.293	0.516	0.176	0.481	0.251	0.164	0.604	0.508	0.902	0.795	3.227	0.692	0.75	0.721	0.375	0.564	0.905	1.641	0.511	0.575	0.55	0.749	0.55	3.129	1.18	0.586	0.975	2.131	0.519	0.791	0.621	0.685	0.737	1.764	1.365	0.863	1.071	0.532	1.344	0.631	0.488	0.833	0.366	0.8	0.393	2.72	0.958	0.393	0.717	0.534	0.619	0.789	0.414	1.89	0.527	1.933	1.329	3.097	0.385	0.383	0.382	0.37	0.388	0.399	0.45	0.855	0.509	0.44	0.816	0.969	0.198	1.747	0.39	0.195	0.585	0.606	-1	0.873	0.373	0.186	0.744	1.545	1.498	0.335	0.592	1.579	0.692	0.675	0.932	0.53	0.559	5.466	0.465	2.731	1.172	0.925	1.18	0.834	0.358	0.348	0.569	1.435	0.429	3.352	0.348	-1	0.455	0.281	0.209	0.269	0.054	0.037	0.1	0.225	0.207	0.109	0.06	0.17	0.099	0.156	0.205	0.36	0.359	0.229	0.244	0.251	0.467	0.177	0.182	0.161	0.08	0.248	0.307	1.255	0.057	-1	0.052	0.106	0.191	0.098	0.29	0.226	0.257	0.334	0.03	0.179	-1	0.038	0.02	0.592	0.044	0.229	0.335	0.211	0.191	0.216	0.246	0.121	0.178	0.091	0.1	0.199	0.2	0.213	0.845	3.843	1.145	0.181	-1	0.209	0.09	0.195	0.08	0.092	0.038	0.02	0.355	0.55	0.253	0.038	0.39	0.126	0.028	0.029	0.179	0.038	0.092	0.293	0.049	0.059	0.039	0.271	0.099	0.453	0.038	0.475	0.242	0.937	0.122	0.201	0.029	0.29	0.055	0.041	0.132	0.067	0.234	0.29	0.235	0.128	0.072	0.146	0.911	0.443	0.048	0.014	0.629	0.069	0.338	0.276	1.076	0.295	0.265	0.038	0.233	0.31	0.132	0.245	0.084	0.36	0.029	0.061	0.04	0.101	0.645	1.315	0.646	1.38	0.213	0.287	0.121	0.269	0.258	0.236	0.196	0.341	0.505	0.104	0.161	0.233	0.145	0.093	0.146	0.093	0.183	0.1	0.03	0.086	0.214	0.061	0.628	0.096	0.284	0.482	1.444	0.414	0.161	0.049	0.213	0.036	0.15	0.503	11.305	0.07	0.212	0.181	0.251	0.203	1.779	0.316	0.055	-1	0.277	0.247	0.27	0.249	0.071	0.228	0.321	0.156	0.104	0.231	1.055	0.713	0.183	0.184	0.896	0.308	0.653	1.349	0.158	0.159	3.229	0.178	0.175	0.174	0.737	0.97	1.348	1.458	0.054	0.107	0.054	0.054	0.054	0.055	0.056	0.054	0.054	0.055	0.054	0.054	0.054	0.054	0.054	0.054	0.053	0.054	0.054	0.054	0.054	0.054	0.054	0.055	-1	0.166	-1	0.167	0.449	0.298	0.218	0.329	0.107	0.102	0.29	0.089	0.728	0.25	0.287	0.346	0.71	0.155	0.15	0.151	0.15	0.162	0.151	0.151	0.151	0.167	0.184	0.151	0.154	0.154	0.154	0.153	0.692	0.189	0.188	0.189	0.188	1.949	0.288	10.126	0.39	0.362	0.395	15.893	0.793	-1	1.721	2.139	1.036	-1	10.617	2.619	4.89	-1	0.385	0.197	12.166	0.273	16.053	13.558	0.191	0.199	0.19	0.262	1.063	0.687	0.537	0.179	0.178	0.734	0.57	0.217	0.213	0.216	0.211	0.217	0.68	0.575	0.844	0.467	-1	-1	-1	-1	0.414	0.21	0.21	0.211	0.21	0.46	1.511	0.323	0.32	0.524	0.519	0.526	0.632	0.81	1.187	0.775	0.591	0.521	0.517	0.87	0.951	0.42	0.189	0.386	0.563	1.053	0.192	0.193	0.539	0.167	0.529	0.363	0.184	0.185	0.184	0.184	0.185	0.184	0.325	0.652	0.458	0.437	2.543	0.502	0.539	0.271	0.413	0.526	0.711	1.27	0.351	0.387	0.326	0.302	0.402	0.298	0.31	0.286	1.511	0.305	0.72	0.322	0.29	0.517	0.31	0.293	0.302	0.297	0.191	0.099	0.048	0.049	0.049	0.049	0.049	0.049	0.049	0.049	-1	0.156	0.031	0.013	0.018	0.237	0.113	0.111	0.107	0.039	0.019	0.019	0.02	0.019	0.02	0.019	0.019	0.019	0.019	0.02	0.019	0.019	0.158	0.356	0.141	0.143	0.141	0.14	0.14	0.346	0.174	0.229	0.257	0.073	0.098	0.399	0.243	0.089	0.071	0.203	0.183	0.09	0.072	0.223	0.229	0.075	0.073	0.384	0.078	0.072	0.075	0.444	0.072	0.079	0.072	0.224	0.183	0.123	0.072	0.252	0.184	0.072	0.105	0.228	0.082	0.162	0.075	0.223	0.24	0.074	0.097	0.36	0.231	0.075	0.072	0.22	0.073	0.143	0.095	0.233	0.464	0.186	0.215	0.069	0.269	0.107	0.272	0.085	0.349	0.038	0.019	0.174	0.087	0.321	0.108	0.303	0.096	0.574	0.271	0.054	0.411	0.669	0.028	0.037	0.02	0.403	0.068	0.124	0.243	0.061	0.323	0.292	0.223	0.409	0.562	0.353	0.319	0.251	0.163	0.286	0.291	0.334	0.254	0.102	0.334	0.271	0.277	0.258	0.244	0.259	1.236	0.201	0.31	0.394	1.066	0.363	0.211	0.355	0.248	0.255	0.218	0.253	0.328	0.158	0.257	0.257	0.257	0.312	0.26	0.274	0.442	0.153	0.127	0.258	0.491	0.373	0.329	0.306	1.395	0.119	0.397	0.518	0.447	0.273	0.24	11.183	0.167	0.165	0.181	-1	0.304	0.121	0.236	0.19	0.172	0.16	0.169	0.159	0.16	
2.054	0.212	0.217	0.207	0.2	0.438	0.455	0.716	0.376	0.643	0.348	0.462	1.966	1.076	0.671	0.681	1.402	0.72	0.569	0.247	0.254	0.746	0.252	0.241	0.703	0.25	0.249	0.25	0.932	0.316	0.33	0.919	0.959	0.479	1.89	0.289	0.868	0.805	0.745	0.763	0.664	4.569	0.743	0.487	0.491	0.285	0.271	0.305	0.521	0.292	0.278	0.291	0.991	0.53	0.487	0.244	0.517	0.247	0.504	0.467	1.499	0.592	0.808	0.876	0.533	0.612	-1	2.066	0.58	1.038	0.607	0.485	0.522	0.817	0.577	0.484	0.561	0.74	0.501	0.491	1.038	0.466	0.56	0.549	0.529	0.165	0.243	0.135	0.122	0.124	0.251	0.125	0.255	3.914	3.514	3.218	1.207	2.716	2.213	0.718	0.905	-1	-1	0.374	0.296	0.247	0.389	0.218	0.252	0.126	0.13	0.126	0.27	0.229	0.592	0.227	0.485	0.373	0.24	0.393	0.206	1.616	0.293	0.097	0.097	0.219	0.108	0.108	0.108	0.903	0.397	0.777	1.217	-1	0.145	-1	0.296	0.695	0.186	0.427	0.991	0.286	0.126	0.126	0.204	0.252	0.129	0.123	0.423	0.285	0.271	-1	0.206	0.341	0.286	0.301	0.622	2.492	0.632	1.575	0.426	0.412	0.201	0.474	0.131	0.13	0.428	0.613	0.16	0.163	0.332	1.321	0.597	0.994	0.521	2.106	1.55	1.601	1.99	1.336	0.628	0.642	0.978	0.384	0.78	0.785	0.336	0.78	0.794	0.89	0.645	0.644	0.564	0.498	1.131	0.568	0.574	0.765	-1	1.038	0.398	9.841	0.418	0.497	0.643	1.016	0.387	0.642	0.642	0.866	0.552	0.14	0.14	0.27	0.135	1.206	0.673	0.681	0.372	0.114	0.137	0.16	0.114	0.124	0.152	9.541	0.709	0.114	0.113	0.132	0.115	0.115	0.117	7.786	0.94	0.163	0.177	9.417	0.407	0.114	0.115	10.048	0.69	0.115	0.114	0.118	0.114	0.115	0.115	0.114	0.132	0.12	0.114	0.114	10.436	1.036	0.114	0.133	0.115	0.132	0.115	0.115	0.116	0.151	0.117	0.114	0.114	0.115	0.117	0.138	0.221	0.115	0.114	11.581	0.705	0.116	0.116	13.87	0.115	0.117	0.235	0.163	0.197	0.142	0.114	0.114	0.128	0.12	0.129	0.115	0.125	0.116	0.115	11.764	0.421	0.124	0.114	0.116	0.223	12.828	0.208	0.114	0.174	0.159	0.132	0.128	0.159	0.114	0.139	0.114	0.123	0.115	0.133	0.114	0.114	0.136	0.148	12.754	-1	-1	-1	-1	-1	-1	-1	-1	-1	-1	-1	18.813	0.122	0.114	0.171	0.115	0.115	0.114	0.2	11.152	0.759	0.114	0.114	0.141	0.114	0.114	0.114	0.114	0.114	0.131	0.114	0.129	0.115	0.274	0.197	0.125	0.114	0.114	0.115	0.165	0.277	0.171	0.116	0.114	0.114	0.114	0.115	0.114	0.139	0.128	0.119	0.114	0.114	0.114	0.114	0.126	0.114	0.116	0.114	0.122	0.181	0.156	0.182	0.14	0.117	0.114	12.545	0.29	0.114	0.113	0.114	0.128	0.444	0.166	0.147	0.115	0.117	0.153	12.239	0.796	0.114	0.114	0.139	12.77	13.02	11.743	12.989	0.813	0.143	0.114	12.621	0.77	12.595	0.472	12.057	13.58	0.285	0.114	11.596	13.171	12.463	0.75	12.562	0.951	0.114	0.114	12.188	12.248	0.399	0.154	0.13	-1	-1	-1	-1	19.94	12.801	11.974	13.354	13.161	0.586	0.114	12.073	12.067	0.964	12.345	12.631	13.543	0.465	0.114	0.149	0.115	11.233	10.954	11.392	11.649	0.674	11.737	-1	0.161	0.077	-1	-1	0.146	-1	0.148	-1	-1	0.161	-1	-1	0.148	0.077	-1	0.146	0.077	-1	0.149	0.077	-1	-1	-1	0.152	0.078	0.077	-1	0.158	0.091	0.08	-1	0.144	0.076	0.09	-1	0.153	-1	0.145	-1	0.169	-1	0.148	0.076	-1	0.15	-1	-1	0.176	0.591	0.48	0.07	0.039	0.333	0.236	0.366	0.295	0.292	0.129	0.158	0.287	0.288	0.288	0.288	0.291	0.289	0.294	0.29	0.288	0.289	0.287	0.272	0.585	0.129	0.072	0.061	0.064	0.068	0.036	0.034	0.065	0.033	0.033	0.224	0.041	0.031	0.07	0.036	0.164	0.082	0.083	0.571	1.561	0.354	0.298	0.068	0.032	0.172	0.1	0.105	0.084	0.035	0.065	0.187	0.116	0.299	0.238	0.239	0.239	0.335	0.232	0.083	-1	0.296	0.228	0.257	0.453	5.474	0.411	-1	0.065	0.192	0.077	0.085	0.214	0.211	-1	0.065	0.024	0.095	0.444	0.206	0.286	0.213	0.051	0.244	0.072	-1	-1	-1	0.413	0.165	0.08	0.344	0.364	0.629	0.175	0.182	0.174	0.181	0.175	0.378	0.213	0.352	0.219	0.281	-1	0.428	0.358	0.641	0.306	0.363	0.577	0.445	0.898	0.24	0.242	0.243	0.246	0.508	0.485	0.493	0.744	0.247	0.253	0.261	0.255	0.243	0.259	0.439	0.255	0.251	0.256	0.259	0.255	0.244	0.253	0.245	2.245	0.501	0.587	0.293	0.487	0.245	0.241	0.241	0.246	0.251	0.241	0.241	0.244	0.242	0.245	0.25	0.517	0.258	0.554	0.303	0.312	0.289	0.276	0.292	0.278	0.276	1.059	0.862	0.925	0.259	0.519	0.26	0.255	0.513	-1	0.511	0.542	0.294	0.304	0.287	0.292	0.606	0.322	0.333	0.332	0.333	0.604	0.328	0.333	0.332	0.333	0.778	0.54	0.259	0.499	0.252	0.604	0.322	0.312	0.333	0.336	0.505	0.252	1.106	0.285	0.614	0.473	0.528	0.379	0.382	0.535	0.275	0.604	0.53	0.524	0.261	0.545	0.269	0.514	0.257	0.256	0.257	1.009	0.885	0.513	0.548	0.507	0.261	0.267	0.483	0.483	0.447	0.558	0.802	0.81	0.61	0.656	0.607	0.541	0.541	-1	0.629	0.559	0.278	0.968	0.489	0.245	0.585	0.58	0.603	0.531	0.558	0.558	0.504	0.411	0.744	0.541	2.278	0.783	0.592	0.63	0.31	0.541	1.083	1.414	0.282	0.621	0.522	0.559	-1	0.553	0.82	0.596	0.296	0.69	0.648	9.565	0.563	0.585	0.292	0.579	0.294	0.629	0.313	0.538	0.5	0.259	0.511	0.598	-1	1.457	0.541	0.856	-1	0.521	0.869	0.894	12.582	0.486	0.571	0.518	0.424	0.518	0.861	0.571	0.548	0.582	0.531	1.584	1.101	0.645	0.489	12.05	7.39	9.866	0.485	0.49	0.57	0.841	-1	0.589	0.549	0.586	0.736	0.528	0.568	0.549	0.621	1.102	0.563	0.607	0.586	0.547	3.419	0.612	0.487	3.506	0.58	-1	1.634	0.581	3.401	0.543	0.868	1.092	0.827	5.486	1.105	0.508	0.557	0.824	0.548	0.523	0.525	-1	0.571	0.602	0.595	0.602	-1	-1	-1	-1	-1	-1	-1	-1	-1	-1	-1	-1	-1	-1	-1	-1	-1	-1	-1	-1	-1	-1	-1	-1	-1	-1	-1	-1	-1	-1	0.532	0.17	0.085	0.085	0.259	0.16	0.141	0.161	0.169	0.5	0.235	0.311	0.148	0.148	0.266	0.363	2.49	0.3	0.577	0.349	0.25	0.128	0.146	0.255	0.115	0.235	0.569	0.362	0.563	1.274	0.305	0.328	0.297	0.257	1.24	0.131	0.131	0.258	1.118	0.131	0.251	1.116	0.131	0.426	0.505	0.885	0.255	0.25	0.357	0.22	0.378	0.259	0.258	0.631	0.172	0.178	0.385	0.234	0.258	0.377	0.226	0.217	0.258	0.322	0.269	0.139	0.619	0.339	0.565	0.19	0.111	0.211	-1	0.248	0.282	0.249	0.363	0.361	0.254	0.619	1.128	0.231	0.235	4.454	0.314	0.583	0.625	0.242	0.304	0.312	0.363	0.241	0.488	0.119	0.234	0.306	0.248	0.253	2.666	2.685	2.709	2.696	2.794	1.541	0.229	0.358	0.222	0.18	4.949	0.275	0.251	0.227	0.396	0.263	0.262	0.246	0.275	0.212	0.642	0.239	0.673	0.235	0.246	0.361	0.373	0.188	0.219	0.212	0.695	0.202	0.219	0.21	0.251	0.253	1.079	0.21	0.189	0.293	0.993	0.133	0.133	0.538	0.276	0.28	0.138	0.138	0.277	0.137	0.137	-1	0.25	0.242	0.269	0.456	0.26	0.268	0.645	0.39	0.439	0.398	0.545	0.556	-1	-1	-1	-1	-1	-1	-1	-1	-1	-1	-1	-1	-1	-1	-1	-1	-1	-1	-1	-1	-1	-1	-1	-1	-1	-1	0.462	0.125	0.134	0.131	0.236	0.11	0.11	0.199	0.101	0.098	0.236	0.282	0.094	0.095	0.185	0.097	0.095	0.272	0.094	0.094	0.272	0.095	0.094	0.202	0.106	0.205	0.535	0.309	0.352	0.305	0.359	0.315	0.311	0.311	0.306	0.362	0.305	0.304	0.37	0.303	-1	-1	0.38	1.169	0.116	0.122	0.342	0.137	0.142	0.215	0.546	0.186	0.222	0.091	0.101	0.091	0.235	0.643	0.341	0.341	0.216	0.124	0.118	0.183	0.191	0.212	0.288	0.211	0.208	0.47	0.358	0.348	0.344	0.186	0.108	0.093	0.148	0.263	0.151	0.116	0.095	0.292	0.29	0.19	0.218	0.112	0.124	0.124	0.117	0.352	0.754	0.276	0.19	0.241	0.223	0.263	0.44	0.239	2.077	0.099	0.186	0.185	0.289	0.306	0.293	0.185	1.91	0.177	0.394	9.589	0.217	0.26	0.915	0.275	0.356	0.267	3.538	0.188	0.239	-1	0.244	0.216	0.325	0.278	0.201	0.222	0.261	0.278	0.318	0.282	0.182	0.387	0.243	0.184	0.268	0.413	0.289	0.327	0.223	0.256	0.194	0.246	0.18	0.18	0.18	0.179	0.18	0.181	0.178	0.18	0.18	0.179	0.18	0.18	0.18	0.179	0.18	0.278	0.235	0.116	0.116	0.238	0.128	0.24	0.124	0.118	0.117	0.24	0.123	0.218	0.112	0.11	0.234	0.042	0.015	0.415	0.166	0.254	0.267	0.13	0.14	0.27	0.133	0.213	0.105	0.223	0.11	0.219	0.109	0.108	0.262	0.117	0.117	0.404	0.203	0.109	0.109	0.104	0.206	0.103	0.109	0.105	0.105	0.108	0.107	0.109	0.413	0.107	0.108	0.107	0.112	0.211	0.106	0.106	0.109	0.11	0.109	0.106	0.106	0.262	0.16	0.156	0.33	0.167	0.169	0.16	0.268	0.236	0.252	0.166	0.168	0.127	0.129	0.221	2.665	0.232	0.233	0.237	0.232	0.224	0.13	0.144	0.115	0.118	0.242	0.26	0.122	0.122	-1	2.928	0.967	6.617	5.36	0.387	0.233	0.232	0.236	0.069	0.219	0.225	0.209	0.21	0.199	0.198	0.336	0.233	0.128	0.215	0.106	0.106	0.45	0.215	0.107	0.108	0.225	0.214	0.322	0.238	0.177	0.205	0.218	0.354	0.226	0.113	1.265	0.272	0.265	0.255	1.053	0.123	0.209	0.106	0.106	0.106	0.422	0.112	0.22	0.358	0.348	0.22	0.22	0.215	0.109	0.107	0.333	0.258	0.26	-1	-1	0.233	0.124	0.245	0.611	0.421	0.482	0.3	0.166	0.261	0.342	0.232	0.242	0.119	0.231	0.605	0.631	0.846	0.434	0.858	0.379	0.615	0.648	0.753	0.375	0.576	0.344	0.22	0.293	0.202	0.101	0.223	0.223	0.526	0.358	0.222	-1	-1	-1	0.216	0.371	0.236	0.537	0.216	0.109	0.239	0.231	0.21	5.847	0.248	0.15	0.682	0.398	0.261	0.156	0.35	0.163	0.397	0.347	0.301	0.23	0.217	0.29	0.303	0.253	0.201	2.183	1.537	1.02	0.445	0.231	0.283	0.379	0.215	0.268	0.245	0.235	1.006	0.253	0.242	0.247	0.282	0.583	0.2	0.284	0.282	2.245	0.284	0.219	0.286	0.272	1.296	0.565	0.271	0.354	0.214	0.233	0.232	0.207	0.204	0.566	0.215	0.243	0.215	0.291	0.928	0.209	0.245	0.425	0.314	0.286	0.143	0.617	5.402	0.307	0.319	0.348	0.215	0.218	0.485	0.79	0.754	1.362	0.248	0.124	0.123	0.399	0.279	0.118	0.118	0.246	0.952	0.248	0.263	0.279	0.24	0.248	0.243	0.244	0.38	0.235	0.117	0.364	1.106	1.102	0.592	-1	-1	-1	-1	-1	-1	-1	-1	-1	-1	-1	-1	0.607	0.617	0.583	0.592	0.594	0.594	0.605	0.603	0.596	-1	2.486	0.985	0.569	0.594	0.851	0.933	0.612	0.616	0.587	0.433	0.106	0.114	0.35	0.123	0.121	0.202	0.1	2.673	0.312	0.156	0.498	0.159	0.229	0.527	0.386	0.352	0.204	0.232	0.207	0.794	0.197	0.494	0.24	0.24	0.547	0.273	0.425	0.212	0.652	1.028	0.445	0.293	0.303	0.318	0.167	0.16	0.158	0.35	0.354	0.314	0.323	0.353	0.306	0.327	0.319	0.336	0.324	0.164	0.44	0.316	0.159	0.327	0.159	0.411	0.154	0.357	0.16	0.326	0.38	0.398	0.312	0.415	0.742	0.34	0.959	0.836	0.355	0.319	0.325	0.235	0.122	0.122	0.122	0.122	0.121	0.122	0.133	0.122	0.123	0.122	0.122	0.122	0.123	0.122	0.121	0.125	0.123	0.131	0.131	0.122	0.121	0.124	0.122	0.121	0.123	0.123	0.123	0.121	0.121	0.122	0.123	0.121	0.122	0.121	0.125	0.122	0.121	0.122	0.12	0.121	0.122	0.123	0.141	0.122	0.148	0.121	0.121	0.123	0.122	0.122	0.123	0.123	0.122	0.121	0.125	0.123	0.123	0.122	0.121	0.121	0.122	0.123	0.123	0.359	0.353	0.122	0.124	0.122	0.126	0.126	0.242	0.125	0.126	0.121	0.124	0.122	0.125	0.122	0.125	0.593	0.122	0.123	0.127	0.123	0.238	0.121	0.124	0.156	0.125	0.122	0.127	0.126	0.124	0.125	0.493	0.354	0.127	0.128	0.122	0.123	0.121	0.238	0.124	0.121	0.127	0.125	0.124	0.122	0.129	0.126	0.258	0.129	3.269	5.137	0.143	0.297	0.29	0.146	0.143	0.142	0.324	0.252	0.252	0.112	0.251	0.252	0.349	0.25	3.967	0.384	0.18	1.372	0.249	0.128	0.123	0.123	0.274	0.22	0.149	0.232	0.226	0.35	0.253	0.13	0.247	0.168	0.35	0.228	0.121	0.121	0.244	0.349	0.351	0.306	0.227	0.241	0.12	0.121	0.244	0.129	0.233	0.119	0.272	0.338	0.249	0.124	0.271	0.309	0.238	0.309	0.246	0.834	0.569	0.249	0.313	0.25	0.315	0.275	0.385	0.313	0.233	0.291	0.375	0.238	0.321	0.226	0.367	0.332	0.239	0.492	0.244	0.228	0.243	0.249	0.336	0.254	0.23	0.247	0.25	0.247	0.246	0.229	0.25	0.317	0.273	0.248	0.762	0.421	0.218	0.404	0.412	0.799	-1	1.085	2.107	0.863	0.31	0.765	0.272	0.279	0.365	0.374	0.366	0.375	0.409	0.246	0.24	0.229	6.805	0.441	0.434	0.438	1.151	1.136	1.133	1.109	1.141	1.106	0.782	0.281	0.395	0.415	0.217	0.419	0.387	0.196	2.049	0.454	0.58	0.404	0.388	0.756	0.472	0.386	0.438	0.684	0.514	2.83	0.498	0.27	0.3	0.269	0.225	-1	0.649	0.549	0.618	0.2	0.111	0.099	0.142	3.736	1.872	2.388	0.328	0.668	0.344	1.202	0.302	0.24	0.235	0.237	0.322	0.255	0.333	0.175	0.166	0.262	0.478	0.484	0.145	0.174	0.168	2.315	0.105	0.186	0.18	0.316	0.182	0.183	0.185	0.181	0.186	0.211	1.587	0.18	0.181	0.21	0.178	0.09	0.088	0.219	0.116	0.109	0.2	0.108	0.2	0.342	0.098	0.186	0.091	0.093	0.206	0.102	0.191	0.097	0.496	0.186	0.097	0.094	0.093	0.094	0.528	0.294	0.212	0.205	0.205	0.218	0.214	0.218	0.214	0.217	0.247	0.419	0.213	0.339	0.258	0.262	0.251	1.07	1.526	1.506	0.192	0.221	0.22	0.192	0.096	0.193	0.096	0.997	0.165	1.07	0.207	0.109	0.223	0.213	0.947	0.232	0.487	0.247	0.281	0.19	3.841	0.209	0.204	0.248	0.194	0.187	0.507	8.103	0.422	0.184	0.215	0.208	0.212	0.191	0.253	0.287	1.457	0.676	0.219	0.274	0.189	0.199	0.44	0.216	0.216	0.488	0.841	0.234	0.245	3.485	0.22	1.874	1.283	3.609	2.185	2.454	1.809	1.606	0.267	1.742	0.447	0.185	0.092	0.08	0.662	0.478	0.488	1.05	0.719	0.446	2.804	0.482	0.559	2.584	0.502	0.51	0.204	0.102	0.203	0.115	0.204	0.106	0.242	0.117	0.116	0.454	0.453	0.164	0.081	0.082	0.085	0.083	0.38	0.179	1.307	0.167	0.488	0.223	0.271	0.185	0.111	0.258	0.252	0.234	0.36	0.263	0.375	0.366	4.507	1.842	0.096	0.241	0.237	0.366	0.253	0.378	1.262	0.267	0.237	0.253	0.348	0.23	0.268	0.22	0.219	0.271	0.595	3.94	0.472	0.223	0.22	0.263	1.199	0.202	0.447	0.658	0.221	0.429	0.224	0.221	0.813	0.491	0.531	0.493	2.953	0.512	0.511	0.553	0.583	0.582	0.699	0.628	0.593	0.509	0.529	0.493	0.599	0.746	0.681	0.393	0.454	0.496	0.622	0.576	0.802	0.7	0.544	0.684	1.365	0.736	0.679	0.341	0.34	0.341	0.346	0.601	0.262	0.132	0.129	0.53	0.296	0.279	0.734	0.121	0.115	0.113	0.119	0.117	0.112	0.133	0.111	0.113	0.339	0.176	0.255	0.261	0.487	0.268	0.246	0.281	0.275	0.405	0.438	0.327	0.251	0.448	0.405	0.269	0.357	0.382	0.164	0.362	0.315	0.498	2.566	0.364	0.647	0.248	0.349	0.272	0.262	0.801	0.855	0.145	0.071	0.094	2.572	1.549	0.266	0.492	0.257	3.502	2.008	0.264	0.309	0.26	0.454	0.745	0.738	0.494	0.472	0.237	0.337	1.395	0.215	0.449	0.422	0.219	0.484	0.237	0.452	0.454	0.47	0.491	0.591	0.456	0.776	0.435	0.455	0.248	0.489	0.489	0.122	0.121	0.052	0.056	0.402	0.267	0.291	0.266	0.325	0.323	0.166	0.69	0.167	0.46	1.344	0.756	0.173	0.16	0.298	0.295	0.331	0.161	0.162	0.329	0.738	0.317	0.467	0.79	0.313	0.501	0.396	0.149	0.422	0.387	0.226	0.33	0.933	0.347	0.507	0.407	0.455	0.32	0.371	0.356	0.318	0.395	0.408	0.439	0.624	0.287	0.41	0.484	0.436	0.406	0.198	0.212	0.451	0.406	1.199	0.247	0.247	0.241	0.246	2.439	0.391	0.604	0.308	1.325	0.749	0.612	0.69	0.361	0.591	0.588	0.466	4.009	1.854	1.852	1.794	0.462	0.441	0.26	0.142	0.127	0.271	0.129	0.259	0.127	0.397	0.138	0.141	0.826	0.461	0.154	0.522	0.248	0.287	0.263	0.287	0.298	0.629	0.972	0.306	0.552	0.578	0.163	0.505	0.484	0.843	0.528	0.518	0.54	0.571	0.801	2.228	1.784	1.589	0.332	0.177	0.178	0.178	0.177	0.177	0.182	0.178	0.177	0.176	0.187	0.176	0.178	0.177	0.189	0.188	0.177	0.178	0.185	0.189	0.186	0.176	0.176	0.182	0.323	0.112	0.108	0.114	0.287	0.145	0.14	0.332	0.159	0.595	0.341	0.137	0.163	0.137	0.263	0.277	0.125	0.125	0.255	0.25	0.127	0.134	0.282	0.31	0.311	0.245	0.34	-1	-1	0.244	1.59	0.254	0.117	0.288	0.242	0.556	0.473	0.336	0.402	0.351	0.589	-1	0.288	0.362	0.263	0.272	0.257	0.238	0.486	0.392	0.283	0.379	0.261	0.359	0.228	0.222	0.232	0.475	0.259	1.938	0.449	0.241	0.114	0.115	0.115	0.262	1.024	0.133	0.265	0.132	0.132	0.3	0.148	0.283	0.147	0.246	0.123	0.124	0.265	0.134	0.45	0.134	0.149	0.136	0.404	0.305	0.189	0.166	0.134	0.176	0.133	0.132	0.262	0.264	1.334	0.135	0.132	0.241	0.25	0.13	0.347	0.236	0.75	0.223	-1	0.563	0.256	0.127	0.124	0.234	0.159	0.247	0.235	0.228	0.246	0.133	0.214	0.114	0.298	0.212	0.405	0.236	0.361	0.638	3.855	0.217	0.366	0.258	0.257	0.238	0.219	0.211	0.286	0.224	0.242	0.204	0.387	0.366	0.34	0.33	1.867	-1	0.25	0.243	0.116	0.115	0.568	0.428	0.399	0.207	0.104	0.231	0.116	0.113	0.114	0.237	0.206	0.1	0.102	0.496	0.12	0.555	0.398	0.109	0.319	1.532	1.704	0.112	0.191	0.604	0.176	0.825	0.447	1.298	1.388	3.341	0.259	1.772	0.26	0.27	0.451	0.439	0.22	0.343	0.292	0.209	0.238	1.237	0.963	0.235	0.234	0.252	0.232	0.731	0.492	0.243	0.967	0.246	0.496	0.93	0.455	0.587	0.588	0.603	0.608	0.559	0.552	1.301	0.648	0.458	0.442	1.029	0.708	0.581	6.085	5.445	1.316	0.374	0.367	0.35	0.349	8.186	-1	-1	-1	12.244	0.59	0.597	0.294	0.655	0.71	0.605	0.632	0.778	0.726	0.355	0.416	0.383	0.705	0.355	0.189	0.191	0.18	0.182	0.18	0.181	0.181	0.184	0.183	0.198	0.22	0.79	0.622	0.342	0.315	0.312	0.283	0.145	0.308	0.323	0.158	0.674	0.18	0.429	0.462	0.328	0.334	0.303	0.289	2.299	0.301	1.382	3.075	0.952	0.522	0.263	0.264	0.133	0.272	0.317	0.402	0.292	0.697	0.348	0.347	0.885	0.3	1.211	1.025	0.35	0.64	1.048	0.722	0.49	3.758	0.268	0.113	0.113	0.113	0.113	0.114	0.113	0.113	0.113	0.116	0.113	0.115	0.114	0.115	0.114	0.115	0.113	0.114	0.12	0.113	0.114	0.114	0.113	0.116	0.114	0.113	0.115	0.114	0.114	0.113	0.392	0.12	0.116	0.114	0.113	0.115	0.114	0.112	0.113	0.109	0.113	0.108	0.113	0.114	0.119	0.106	0.112	0.114	0.113	0.113	0.116	0.11	0.115	0.108	0.113	0.116	0.113	0.113	0.113	0.113	0.112	0.118	0.113	0.113	0.107	0.114	0.113	0.106	0.113	0.113	0.115	0.114	0.115	0.113	0.113	0.114	0.107	0.113	0.115	0.118	0.113	0.113	0.114	0.113	0.114	0.106	0.114	0.114	0.113	0.117	0.114	0.113	0.115	0.113	0.116	0.115	0.114	0.114	0.114	0.116	0.214	0.114	0.114	0.114	0.113	0.114	0.114	0.115	0.113	0.112	0.114	0.113	0.113	0.113	0.113	0.112	0.114	0.113	0.112	0.116	0.113	0.113	0.113	0.112	0.112	0.114	0.115	0.113	0.113	0.113	0.116	0.114	0.114	0.106	0.113	0.113	0.115	0.114	0.113	0.113	0.112	0.114	0.114	0.121	0.114	0.113	0.114	0.112	0.118	0.114	0.113	0.116	0.359	0.114	0.115	0.115	0.113	0.112	0.112	0.113	0.115	0.112	0.112	0.112	0.113	0.116	0.113	0.114	0.112	0.113	0.113	0.113	0.114	0.115	0.117	0.113	0.114	0.113	0.112	0.112	0.113	0.114	0.113	0.113	0.113	0.116	0.114	0.112	0.106	0.113	0.233	0.108	0.2	0.136	0.101	0.1	0.227	0.325	0.114	0.332	0.476	0.219	0.54	0.116	0.115	0.123	0.328	0.22	0.434	0.121	0.475	0.129	0.116	0.221	0.194	0.328	0.113	0.13	0.113	0.226	0.114	0.117	0.111	0.723	0.373	0.379	0.171	0.089	0.085	0.328	0.105	0.105	0.237	0.123	0.117	0.462	0.143	0.247	0.191	0.089	0.2	0.101	0.181	0.09	0.206	0.184	0.093	0.121	0.091	0.092	0.091	0.092	0.091	0.112	0.095	0.186	0.092	0.093	0.132	0.243	0.319	0.115	0.119	0.175	0.227	0.21	0.13	0.112	0.107	0.249	0.209	0.357	0.096	0.162	0.165	0.096	0.087	0.094	0.092	0.12	0.141	0.279	0.261	0.255	0.174	0.173	0.175	0.174	0.215	0.442	0.212	0.287	0.186	0.097	0.307	0.206	-1	0.537	0.44	0.442	0.206	0.105	0.106	9.428	0.098	0.098	0.103	0.391	0.299	0.298	0.729	0.156	1.169	0.96	0.11	0.32	0.133	0.381	0.446	0.277	0.182	0.194	0.095	0.198	0.167	0.084	0.224	0.203	0.102	0.195	0.122	0.205	0.112	0.105	0.164	0.22	0.209	0.18	0.33	0.183	1.599	0.389	0.385	2.767	0.19	0.413	0.71	0.316	0.111	0.183	0.253	0.322	0.168	0.193	0.086	-1	0.254	0.274	0.322	0.225	0.162	0.259	-1	0.472	0.182	0.178	0.31	0.179	0.191	0.193	0.186	0.218	0.182	1.375	0.284	0.184	0.172	0.261	0.259	0.711	0.213	0.197	0.168	0.492	0.257	0.275	0.29	0.211	0.363	0.255	0.171	0.086	0.395	0.171	0.274	0.221	0.361	0.242	0.203	0.256	0.194	0.281	0.247	0.191	0.254	0.646	0.223	0.183	0.214	0.195	-1	0.345	0.394	0.261	0.177	0.22	-1	0.2	0.224	0.252	0.373	0.185	0.184	0.427	0.175	0.295	0.182	1.819	0.566	0.233	-1	0.184	0.273	0.325	0.312	0.13	0.124	0.221	0.019	0.766	0.395	0.485	0.206	0.222	0.21	0.212	0.171	0.336	0.186	0.352	0.336	0.195	0.359	0.298	0.238	0.179	0.12	0.536	0.113	0.132	0.105	0.135	0.114	0.116	0.134	0.137	0.106	0.138	0.104	0.166	0.113	0.128	0.111	0.119	0.115	0.133	0.137	0.278	0.122	0.134	0.146	0.129	0.132	0.114	0.13	0.128	0.133	0.718	0.116	0.121	0.118	0.12	0.13	0.116	0.112	0.115	0.108	0.112	0.118	0.135	0.122	0.127	0.107	0.48	0.112	0.125	0.123	0.162	0.111	0.115	0.118	0.133	0.151	0.109	0.156	0.112	0.172	0.122	0.615	0.141	0.133	0.364	0.109	0.125	0.638	0.151	0.12	0.134	0.117	0.279	0.15	0.123	0.137	0.115	1.38	0.133	0.128	0.121	0.125	0.127	0.138	0.163	0.114	0.148	0.137	0.118	0.131	0.121	0.166	0.126	0.135	0.122	0.143	0.285	0.17	0.136	0.761	0.065	0.029	0.065	6.656	0.047	0.063	0.919	0.892	0.934	0.026	0.024	0.026	1.044	0.025	0.875	0.894	-1	-1	-1	-1	-1	-1	-1	-1	-1	-1	-1	-1	-1	-1	-1	-1	-1	-1	-1	-1	-1	-1	-1	-1	-1	-1	-1	-1	-1	-1	-1	-1	-1	-1	-1	-1	-1	-1	-1	-1	-1	-1	-1	-1	-1	-1	-1	-1	-1	0.178	0.174	12.594	0.438	0.177	2.659	0.18	0.515	0.215	2.454	1.166	0.18	0.176	0.178	0.179	0.177	0.178	0.184	0.329	0.526	0.175	1.343	2.184	0.178	0.184	0.172	0.176	0.18	0.176	0.178	0.182	0.178	0.358	0.18	0.176	0.302	0.174	0.174	0.839	1.767	1.073	0.177	0.177	0.038	0.019	0.058	0.018	0.021	0.021	0.016	0.03	0.017	0.07	0.033	0.029	0.033	0.032	0.321	0.019	0.017	0.018	0.02	0.016	0.016	0.042	0.03	0.637	0.016	0.019	0.058	0.503	0.029	0.017	0.04	0.03	0.019	0.606	0.651	0.455	0.82	0.519	0.533	0.66	0.733	0.613	0.505	0.707	0.717	0.78	0.46	0.457	0.725	0.033	0.611	0.183	0.233	0.462	0.444	0.443	0.441	0.429	0.443	0.443	0.437	0.192	0.459	0.444	0.438	0.191	0.453	0.459	0.458	0.442	0.191	0.437	0.458	0.439	0.434	0.44	0.438	0.433	0.225	0.433	0.433	0.156	0.226	0.189	0.188	0.188	0.19	0.196	0.188	0.189	0.19	0.189	0.189	0.193	0.19	0.189	0.189	0.188	0.189	0.189	0.191	0.188	0.189	0.195	0.189	0.189	0.189	0.19	0.176	0.091	0.089	0.09	-1	-1	-1	-1	-1	-1	-1	-1	-1	-1	-1	-1	-1	-1	-1	-1	-1	-1	-1	-1	-1	-1	-1	0.298	0.265	0.171	0.209	0.254	0.17	0.17	0.169	0.169	0.21	0.171	0.169	0.171	0.169	0.209	0.21	0.209	0.211	0.209	0.109	0.054	0.054	0.11	0.057	0.05	0.05	0.179	0.091	0.099	0.091	0.092	0.092	0.091	0.09	0.085	0.035	0.028	0.15	0.075	0.077	0.073	0.296	0.083	0.106	0.051	0.051	0.147	0.074	0.078	0.05	0.15	0.017	0.191	0.064	0.06	0.061	0.094	0.053	0.046	0.046	0.077	0.04	0.039	0.04	0.041	0.053	0.041	0.04	0.054	0.039	0.041	0.056	0.04	0.048	0.046	0.039	0.045	0.052	0.041	0.049	0.439	0.313	0.278	0.246	1.181	0.084	0.084	0.181	0.103	0.1	0.099	0.18	0.09	0.089	0.16	0.164	0.086	0.078	0.03	0.027	0.029	0.093	0.047	0.047	0.058	0.091	0.044	0.044	0.047	0.074	0.034	0.036	0.015	0.02	0.015	0.016	0.126	0.075	0.066	0.068	0.203	0.108	0.053	0.053	0.183	0.088	0.087	0.087	0.052	0.029	0.03	0.03	0.181	0.089	0.08	0.078	0.205	0.098	0.098	0.047	0.018	0.018	0.02	0.018	0.019	0.065	0.066	0.065	0.076	0.153	0.058	0.054	0.053	0.055	0.169	0.086	0.144	0.069	0.036	0.015	0.015	0.162	0.081	0.077	0.075	0.052	0.025	0.038	0.081	0.037	0.037	0.035	0.16	0.08	0.075	0.036	0.172	0.231	0.087	0.105	0.104	0.051	0.051	0.071	0.036	0.036	0.427	0.12	0.173	0.086	0.169	0.084	0.035	0.032	0.183	0.12	0.07	0.173	0.086	0.265	0.082	0.042	0.018	0.093	0.062	0.117	0.047	0.075	0.035	0.108	0.054	0.158	0.067	0.89	0.546	-1	0.309	0.289	0.284	0.3	0.533	0.054	0.287	0.217	0.075	0.583	0.144	0.492	0.143	0.144	0.149	0.218	0.074	0.074	0.074	0.079	0.275	0.138	0.139	0.057	0.028	0.643	0.049	0.049	0.036	0.013	0.017	0.179	0.092	0.154	0.071	0.131	0.068	0.103	0.045	0.65	0.377	0.189	0.087	0.086	0.032	0.013	0.17	0.089	0.087	0.175	0.092	0.072	0.013	0.015	0.033	0.013	0.103	0.05	0.049	0.095	0.043	0.077	0.044	0.086	0.06	0.19	0.096	0.106	0.076	0.037	0.19	0.101	0.098	0.149	0.08	0.281	0.348	0.278	0.328	0.214	0.169	0.085	0.206	0.083	0.036	0.017	0.049	0.262	0.093	0.098	0.097	0.09	0.089	0.089	0.089	0.09	0.09	0.089	0.089	0.089	0.09	0.09	0.09	0.047	0.016	0.019	0.013	0.014	0.021	0.013	0.012	0.015	0.015	0.015	0.094	0.112	0.096	0.132	0.097	0.183	0.102	0.081	0.078	0.079	0.079	0.084	0.084	0.214	0.105	0.031	0.02	0.032	0.049	0.048	0.049	0.05	0.051	0.05	0.063	1.706	0.036	0.061	0.056	0.031	0.034	0.033	0.016	0.027	-1	0.128	0.067	0.072	0.168	0.285	0.083	0.079	0.078	0.078	0.08	0.08	0.163	0.152	0.075	0.077	0.075	0.075	0.077	0.231	0.229	0.044	0.047	0.049	0.037	0.045	0.04	0.357	0.181	0.193	0.207	0.266	0.232	0.198	0.199	0.131	0.219	0.219	0.203	0.117	0.108	0.109	0.108	0.075	0.067	0.034	0.016	0.069	0.056	0.035	0.033	0.225	0.042	0.062	0.036	0.035	0.047	2.436	0.087	0.041	0.18	0.18	0.176	0.102	0.11	0.051	0.057	0.048	0.047	0.053	0.054	0.058	0.095	0.079	0.072	0.075	0.075	0.071	0.072	0.075	0.041	0.247	0.198	0.204	0.195	1.02	0.195	0.105	0.04	0.042	0.042	0.044	0.027	0.013	0.042	0.037	0.044	0.601	0.033	0.024	0.064	0.116	0.038	0.147	0.034	0.068	0.072	0.063	0.162	0.087	0.082	0.083	0.081	0.081	0.445	0.1	0.106	0.1	0.11	0.275	0.182	0.179	0.087	0.087	0.087	0.087	0.176	0.092	-1	0.543	0.05	0.11	0.056	0.108	0.054	0.074	0.054	0.054	0.056	0.054	0.173	0.094	0.086	0.089	0.088	0.049	0.028	0.14	0.082	0.082	0.068	0.079	0.234	0.171	0.079	0.062	0.038	0.062	0.071	0.17	0.082	0.096	0.108	0.033	0.026	0.024	0.371	0.805	0.111	0.087	0.086	0.091	0.924	0.111	0.09	0.086	0.085	0.104	0.093	0.089	0.149	0.089	0.126	0.104	0.043	0.081	0.17	0.171	0.166	0.165	0.162	0.63	0.17	0.425	0.367	0.046	0.188	0.097	0.094	0.097	0.093	0.097	0.975	0.185	0.564	0.157	0.436	0.101	0.086	0.205	0.6	0.02	0.059	0.032	0.027	0.089	0.516	0.302	0.096	0.135	-1	0.272	0.07	0.078	0.077	0.084	0.293	0.096	0.077	0.139	0.142	0.069	0.069	0.044	0.026	0.031	0.015	0.038	0.212	0.056	0.105	0.055	0.107	0.121	0.127	0.172	0.092	0.216	0.187	0.296	0.31	0.714	-1	0.113	0.258	0.125	0.083	0.059	0.064	0.556	0.325	0.324	0.379	0.371	0.03	0.022	0.062	0.16	0.08	0.079	0.093	0.047	0.08	0.036	0.105	0.054	0.161	0.075	0.077	0.1	0.082	0.071	0.105	0.059	0.373	0.26	0.249	-1	-1	-1	-1	0.215	0.188	0.135	0.087	0.038	0.052	0.039	0.016	0.04	0.215	0.112	0.318	0.098	1.127	0.079	0.038	0.66	0.188	0.282	1.059	0.341	0.582	0.465	0.761	0.443	0.401	0.19	0.736	0.102	0.176	0.091	0.07	0.339	0.049	0.05	0.423	0.184	0.026	0.013	3.245	0.075	2.047	0.031	0.14	0.277	-1	-1	-1	0.199	0.1	0.109	0.081	0.124	0.043	0.054	0.213	0.073	0.035	0.036	0.036	0.106	0.03	0.32	1.293	0.158	0.077	0.081	0.17	0.083	0.084	0.137	1.05	0.247	0.212	0.151	0.077	0.077	0.231	0.151	0.128	0.076	0.159	0.076	0.083	0.296	0.239	0.022	0.034	0.153	0.078	0.534	0.528	0.213	0.226	0.155	0.076	0.077	0.19	0.152	0.076	0.076	1.223	0.075	0.076	0.152	0.076	0.075	0.172	0.16	0.158	0.182	0.076	0.077	0.163	0.083	0.151	0.076	0.078	0.262	0.587	0.153	0.077	0.077	0.152	0.077	0.077	0.178	0.177	0.188	0.078	0.076	0.078	0.151	0.075	0.079	0.153	0.076	0.078	0.379	0.154	0.077	0.076	0.153	0.076	0.078	0.16	0.078	0.076	0.024	0.152	0.078	0.043	0.043	0.039	0.046	0.05	0.044	0.042	0.044	0.094	0.046	0.046	0.124	0.085	0.042	0.109	0.036	0.115	0.242	0.57	0.043	0.061	0.045	0.043	0.14	0.064	0.049	0.048	0.048	0.053	0.045	0.087	0.404	0.057	0.151	0.077	0.075	1.243	0.076	0.075	0.153	0.076	0.079	0.061	0.152	0.076	0.342	0.203	0.086	0.041	0.036	0.019	0.152	0.08	0.253	0.043	0.059	0.043	0.066	0.031	0.06	0.04	0.062	0.198	0.151	0.076	0.075	0.048	0.15	0.105	0.075	0.15	0.08	0.076	0.119	0.014	0.012	0.101	0.151	0.078	0.151	0.076	0.076	0.195	0.179	0.185	0.201	0.137	0.218	0.055	0.05	0.06	0.151	0.076	0.078	0.191	0.106	0.151	0.153	0.076	0.076	0.154	2.872	10.062	1.229	0.075	0.077	2.457	2.312	0.026	1.227	0.077	0.075	1.217	0.076	0.076	1.136	0.059	0.327	0.171	0.15	0.076	0.08	0.171	0.141	0.045	0.152	0.075	0.077	0.187	0.185	0.18	0.061	0.056	0.151	0.075	0.076	0.043	0.16	0.076	0.076	0.151	0.075	0.078	0.153	0.076	0.075	0.153	0.077	0.076	1.225	0.082	0.077	0.154	0.076	0.076	0.151	0.09	0.075	3.151	0.076	0.079	0.152	0.076	0.077	0.153	0.113	0.204	0.04	0.151	0.076	0.076	0.292	0.118	0.906	-1	-1	-1	0.154	0.076	0.076	0.153	0.076	0.075	0.366	0.314	0.247	0.246	0.153	0.076	0.076	0.089	0.155	0.076	0.079	0.107	0.011	0.3	0.164	0.028	0.015	0.068	0.035	0.032	0.103	0.102	0.102	0.316	0.101	0.059	0.046	0.167	0.057	0.047	0.024	1.534	0.021	0.022	0.02	0.258	0.391	0.032	0.046	0.052	0.025	0.218	0.229	0.505	0.165	0.052	0.125	0.056	0.072	0.157	0.071	0.041	0.093	0.743	0.399	0.151	0.055	0.23	0.151	0.075	0.171	0.751	2.037	0.072	0.055	0.031	0.288	0.287	0.082	0.104	0.081	0.145	0.105	0.268	0.444	0.373	0.699	0.043	0.05	0.413	0.046	0.049	0.043	0.046	-1	0.11	0.091	1.305	0.16	0.067	0.056	0.099	0.033	0.074	0.036	0.152	0.126	0.234	0.141	0.139	0.251	0.169	0.046	0.102	0.163	0.238	0.233	0.187	0.119	0.182	0.088	3.267	0.357	0.1	0.096	5.22	0.265	0.32	0.191	0.088	0.046	0.218	0.667	0.297	0.111	0.058	0.171	0.351	0.025	0.183	0.641	0.867	0.036	0.049	0.117	0.197	0.426	0.264	0.287	0.09	0.175	0.088	0.111	0.108	0.075	0.195	0.188	0.267	0.268	0.203	0.126	0.066	0.12	0.045	-1	-1	0.17	0.113	0.023	0.021	0.251	0.102	0.05	0.454	0.452	0.188	0.156	0.121	0.045	0.068	0.019	0.02	0.241	0.629	0.416	-1	0.052	0.031	0.08	0.176	0.057	0.512	0.22	0.112	0.1	0.101	0.189	0.192	0.102	0.369	0.621	0.159	0.385	0.05	2.169	0.038	0.171	0.103	0.163	-1	0.036	0.209	0.111	0.109	-1	0.2	0.067	1.963	0.146	-1	0.114	0.778	0.103	1.34	0.536	0.293	1.039	0.072	0.367	0.107	0.145	0.777	0.269	0.078	0.271	0.463	0.209	0.13	0.122	0.104	0.292	0.157	0.323	0.358	0.136	0.263	-1	0.415	0.145	0.082	0.265	0.042	0.093	0.198	0.049	0.069	0.394	0.333	0.066	0.088	0.111	0.047	0.091	0.036	-1	3.334	0.443	0.179	0.032	0.107	0.304	0.028	0.165	0.023	0.266	0.65	0.172	3.338	0.02	0.181	0.054	0.177	0.244	0.146	0.17	0.281	0.567	0.203	0.069	0.602	0.101	0.559	0.138	0.173	0.081	0.087	0.093	0.375	0.082	0.281	0.052	0.303	0.105	0.041	0.32	0.042	0.024	0.153	0.097	0.273	0.165	0.108	0.099	0.112	0.112	0.038	0.139	0.447	0.11	0.197	0.074	1.414	0.123	0.18	0.189	0.111	0.441	0.109	0.08	0.303	0.097	0.185	0.118	0.087	0.248	0.102	0.158	6.595	0.131	0.103	0.099	0.193	0.124	0.179	0.186	0.069	0.098	0.228	0.069	0.024	0.101	0.169	0.24	0.322	0.052	0.173	0.158	0.398	1.241	0.105	0.575	-1	4.404	0.137	0.489	0.258	0.112	0.104	0.106	0.187	0.172	0.146	0.066	0.066	0.082	0.16	0.187	0.138	0.062	0.11	0.105	0.403	0.112	0.122	0.112	0.169	0.341	0.287	0.212	0.783	0.451	5.328	7.168	0.123	0.207	0.159	0.273	0.106	16.568	1.475	0.81	0.894	0.292	0.255	0.221	0.861	6.178	0.086	0.084	0.244	0.071	0.071	11.619	0.047	0.758	1.074	0.791	0.24	0.057	0.218	0.202	0.383	0.558	3.761	0.157	0.195	1.008	1.2	0.121	0.133	1.12	0.279	0.696	0.16	0.423	0.157	0.261	-1	17.425	0.158	1.391	0.158	0.286	0.194	0.281	0.121	0.327	0.126	0.577	0.715	0.206	12.008	0.169	0.344	0.145	0.255	0.221	0.401	0.124	0.346	0.327	0.197	0.269	3.561	1.306	1.913	0.405	0.084	3.035	0.158	0.168	0.307	0.528	0.125	0.221	0.357	0.195	0.105	0.243	0.316	0.559	0.281	0.196	0.387	0.052	0.407	0.114	2.883	0.179	0.265	0.884	0.419	0.217	0.199	1.054	1.234	3.9	0.475	0.296	0.142	1.524	0.603	7.234	0.211	0.259	0.29	0.208	0.276	0.241	0.129	-1	0.272	0.298	0.211	0.143	0.321	0.141	0.192	0.168	0.288	0.119	0.841	0.285	0.165	0.049	0.24	0.265	0.261	2.946	0.598	0.085	1.033	0.141	0.213	7.711	0.128	0.163	5.302	0.239	10.178	0.196	0.119	0.773	0.034	0.058	0.242	0.515	0.912	0.117	0.188	0.255	0.35	0.793	0.628	-1	0.236	0.506	0.282	0.714	-1	0.097	0.207	0.173	0.262	0.185	0.568	2.164	3.518	0.319	0.544	0.149	0.161	0.042	0.824	0.134	0.028	0.157	1.02	0.074	0.445	0.099	14.055	7.341	0.322	0.715	0.152	0.13	0.223	0.382	0.224	0.297	0.227	0.184	0.168	0.115	0.288	0.455	0.203	0.309	0.062	0.389	0.177	0.472	0.379	1.684	0.125	0.234	0.511	0.423	0.036	0.154	0.244	0.169	0.143	0.499	0.548	0.205	0.05	0.698	-1	0.407	0.59	0.28	0.288	0.211	0.811	0.474	0.187	1.274	3.957	0.048	-1	0.034	0.401	0.427	1.362	0.433	-1	0.179	0.052	0.05	1.56	1.005	1.237	0.193	7.104	0.197	0.137	0.173	0.121	0.124	1.533	1.02	0.682	0.23	3.581	0.58	-1	0.601	1.565	1.164	0.646	0.544	0.617	0.575	0.332	0.538	1.02	3.006	0.465	0.812	0.735	0.255	0.253	0.226	0.274	0.777	5.078	0.342	0.223	0.696	0.646	0.077	0.578	0.184	0.659	0.231	0.068	0.408	0.233	0.587	0.494	0.976	0.262	0.419	0.215	0.277	0.237	0.571	0.224	0.245	0.201	0.212	0.216	0.346	0.333	0.241	2.324	0.64	0.351	0.787	1.057	0.222	0.678	0.253	0.237	0.249	1.214	0.201	0.232	0.353	0.232	0.202	0.442	0.494	0.476	0.308	0.365	0.247	0.239	0.242	0.258	0.323	0.644	0.925	0.257	0.186	0.341	0.213	1.482	0.74	2.268	0.257	0.377	0.471	0.226	0.262	0.46	0.324	0.645	0.358	0.882	0.423	0.247	0.122	1.055	0.246	0.123	0.295	2.499	-1	0.257	0.241	0.119	0.234	0.749	0.836	0.186	0.234	0.456	0.229	0.38	0.439	0.215	0.232	3.152	0.617	1.727	0.309	0.326	0.54	0.298	0.214	0.205	0.384	0.335	0.204	1.564	0.209	1.34	0.249	0.071	0.069	0.041	0.234	0.229	0.123	0.053	0.068	0.037	0.177	0.138	0.078	0.044	0.313	0.264	0.251	0.051	0.919	0.196	0.35	0.13	0.108	0.151	0.053	0.067	0.031	0.726	0.198	-1	0.172	0.218	0.049	0.025	0.727	0.113	0.065	0.05	0.184	0.049	-1	0.136	0.068	0.117	0.126	0.151	0.172	0.067	0.055	0.125	0.193	0.111	0.088	0.045	0.046	0.033	0.034	0.077	0.458	3.303	1.138	0.192	5.316	0.14	0.186	0.123	0.277	0.209	0.152	0.076	0.513	0.124	0.033	0.153	0.324	0.137	0.166	0.178	0.08	0.153	0.186	0.101	0.053	0.17	0.152	0.063	0.045	0.084	0.152	0.128	0.174	0.177	0.177	0.065	0.17	0.064	0.2	0.185	0.061	0.035	0.191	0.116	0.115	0.217	0.163	0.239	0.834	0.171	0.17	0.085	0.42	0.031	0.047	0.05	0.021	0.022	0.088	0.055	0.114	0.037	0.186	0.031	0.017	0.1	1.049	0.177	0.112	0.224	0.231	1.757	1.179	0.173	0.027	0.087	0.173	0.048	0.061	0.105	0.048	0.081	1.092	0.24	0.066	0.123	0.147	0.147	0.146	0.173	0.072	0.158	0.083	0.302	0.114	0.057	0.074	0.033	0.174	0.092	1.004	0.089	0.095	0.199	-1	0.191	0.1	0.101	1.128	0.181	0.122	0.25	0.114	0.067	0.566	0.193	0.177	15.154	0.134	0.113	0.076	0.06	0.143	0.136	0.05	0.103	0.164	0.204	0.417	0.591	0.247	0.247	0.689	0.188	0.183	0.091	0.089	0.088	0.222	0.115	0.113	0.112	0.205	0.382	0.436	0.275	0.113	0.334	0.116	0.114	0.114	0.114	0.114	0.114	0.114	0.114	0.114	0.113	0.113	0.114	0.113	0.113	0.113	0.142	0.12	0.115	0.114	0.113	0.113	0.113	1.981	0.151	0.957	0.074	0.446	0.144	0.222	0.096	0.042	0.038	0.147	0.04	0.277	0.105	0.058	0.046	0.482	0.243	0.241	0.24	0.242	0.251	0.24	0.241	0.242	0.26	0.268	0.241	0.244	0.243	0.244	0.244	0.669	0.26	0.261	0.262	0.259	0.522	0.299	0.992	0.616	0.25	0.235	1.005	0.115	1.039	0.12	0.117	0.118	1.042	0.118	0.115	0.115	-1	0.225	0.117	1.046	0.116	1.03	1.026	0.117	0.115	0.115	0.115	0.527	0.387	0.23	0.115	0.116	0.234	0.244	0.137	0.157	0.144	0.265	0.37	0.229	0.229	0.626	0.183	-1	-1	-1	-1	0.236	0.122	0.12	0.122	0.122	0.237	0.668	0.262	0.258	3.144	0.384	0.392	0.292	0.255	0.522	0.734	0.375	0.466	0.429	0.3	0.295	0.264	0.133	0.244	0.235	0.699	0.129	0.128	0.213	0.107	0.212	0.217	0.112	0.113	0.112	0.112	0.113	0.112	0.176	0.274	0.178	0.59	0.223	0.215	0.219	0.021	0.169	0.234	0.216	0.143	0.119	0.126	0.134	0.121	0.12	0.12	0.145	0.144	0.585	0.134	0.147	0.115	0.121	0.188	0.114	0.111	0.106	0.115	0.039	0.102	0.06	0.05	0.05	0.049	0.049	0.05	0.05	0.049	9.305	0.111	0.181	0.086	0.096	0.03	0.02	0.017	0.011	0.169	0.079	0.08	0.079	0.08	0.08	0.083	0.093	0.078	0.078	0.08	0.079	0.079	0.43	0.107	0.101	0.093	0.091	0.089	0.091	0.648	0.08	0.079	0.146	0.042	0.045	0.081	0.132	0.045	0.039	0.087	0.114	0.095	0.043	0.087	0.131	0.045	0.04	0.173	0.041	0.049	0.045	0.175	0.043	0.044	0.042	0.08	0.114	0.103	0.039	0.083	0.115	0.039	0.1	0.082	0.048	0.103	0.044	0.079	0.136	0.039	0.045	0.08	0.133	0.047	0.04	0.125	0.047	0.082	0.093	0.101	0.159	0.125	0.11	0.054	0.102	0.055	0.027	0.012	0.147	0.184	0.076	0.235	0.07	0.036	0.01	0.102	0.036	0.117	0.11	0.053	0.082	0.407	0.155	0.154	0.075	3.4	0.402	0.183	0.172	0.053	0.119	0.109	0.147	0.022	0.276	0.279	0.068	0.222	0.119	0.091	0.056	0.052	0.051	0.136	0.047	0.045	0.053	0.047	0.044	0.05	0.115	0.047	0.213	0.44	0.057	0.053	0.087	0.145	0.046	0.059	0.095	0.05	0.113	0.12	0.065	0.048	0.102	0.047	0.054	0.048	0.145	0.12	0.186	0.054	0.123	0.057	0.591	0.042	0.468	0.126	0.154	0.418	0.213	0.071	0.021	0.512	0.048	0.045	0.062	-1	1.193	0.166	0.248	0.075	0.043	0.045	0.083	0.089	0.041	
0.866	0.207	0.221	0.2	0.199	0.389	0.598	0.626	0.34	0.492	0.302	0.459	1.9	0.469	0.358	0.353	0.829	1.299	0.529	0.259	0.248	0.487	0.244	0.244	0.497	0.246	0.246	0.248	0.656	0.33	0.331	0.498	0.477	0.483	0.803	0.285	0.529	0.816	0.749	0.496	0.696	7.493	1.641	0.483	0.502	0.348	0.262	0.32	0.583	0.263	0.255	0.279	1.006	0.528	0.504	0.282	0.51	0.247	0.496	0.274	1.528	0.573	0.531	0.512	0.518	0.538	6.996	1.022	1.158	1.027	1.512	0.472	0.51	0.827	0.555	0.48	0.548	0.726	0.51	0.483	1.031	0.477	0.546	0.547	0.528	0.168	0.232	0.13	0.117	0.118	0.246	0.124	3.251	2.86	3.923	3.22	1.306	4.225	2.514	1.006	0.903	-1	-1	0.372	0.295	0.245	0.4	0.217	0.255	0.126	0.126	0.125	0.276	0.232	0.23	11.989	0.417	0.238	0.219	0.262	0.117	1.491	0.195	0.097	0.097	0.218	0.109	0.107	0.106	0.257	0.135	0.137	0.208	-1	0.192	-1	0.197	0.223	0.148	0.392	0.818	0.24	0.126	0.125	0.205	0.239	0.123	0.124	0.215	0.27	0.21	-1	0.206	0.223	0.21	0.206	0.297	0.294	0.334	0.963	0.229	0.201	0.206	0.261	0.129	0.129	0.423	0.331	0.158	0.158	0.32	1.047	0.637	0.364	0.372	0.432	0.48	0.915	0.929	1.294	0.619	0.369	0.511	0.374	0.347	0.513	0.341	0.362	0.506	0.62	0.434	0.433	0.436	0.112	0.939	0.384	0.38	0.391	-1	0.436	0.361	14.936	0.47	0.375	0.436	0.743	0.416	0.616	2.195	0.295	0.418	0.14	0.14	0.302	0.151	1.378	0.7	0.563	0.339	0.13	0.114	0.125	0.114	0.114	0.113	10.488	0.463	0.114	0.131	0.114	0.113	0.114	0.114	11.019	0.707	0.113	0.113	11.762	0.328	0.114	0.114	12.238	0.516	0.113	0.114	0.114	0.159	0.119	0.114	0.113	0.113	0.113	0.113	0.113	11.341	0.815	0.114	0.113	0.131	0.155	0.113	0.113	0.113	0.113	0.115	0.113	0.113	0.114	0.123	0.151	0.114	0.113	0.116	12.204	0.769	0.114	0.216	12.664	0.595	0.113	0.119	0.13	0.455	0.127	0.137	0.176	0.127	0.232	0.113	0.113	0.191	0.162	0.158	12.94	0.291	0.119	0.113	0.133	0.116	12.144	0.904	0.115	0.114	0.114	0.125	0.113	0.127	0.113	0.127	0.114	0.15	0.113	0.114	0.175	0.114	0.134	0.113	12.663	-1	-1	-1	-1	17.807	0.285	0.114	10.657	0.952	0.113	0.114	0.114	0.113	0.113	0.113	0.133	0.115	0.129	0.115	11.777	0.276	0.113	0.115	0.115	0.113	0.143	0.113	0.44	0.122	0.114	0.222	0.115	0.114	0.114	0.114	0.115	0.147	0.113	0.133	0.113	0.3	0.113	0.127	0.196	0.113	0.113	0.129	0.225	0.268	0.203	0.113	0.114	0.114	0.113	0.114	0.122	0.196	0.161	0.113	0.137	0.113	0.114	0.115	0.114	0.114	0.139	12.456	0.587	0.183	0.28	0.113	0.202	0.115	0.114	0.118	0.234	0.262	0.113	12.435	0.876	0.118	0.116	0.113	12.315	12.327	12.66	12.803	0.32	0.181	0.114	12.221	0.935	12.497	0.663	12.828	13.204	0.416	0.114	12.174	12.762	12.523	0.854	13.31	0.448	-1	19.67	11.483	13.554	0.372	0.113	0.148	12.701	12.853	0.371	0.113	0.114	12.089	12.556	12.552	12.997	0.457	0.113	12.073	12.949	0.737	12.346	12.784	13.266	0.34	0.114	0.147	0.121	12.069	11.086	11.716	12.16	0.843	11.939	-1	0.145	0.077	-1	-1	0.15	-1	0.147	-1	-1	0.161	-1	-1	0.146	0.078	-1	0.145	0.076	-1	0.151	0.076	-1	-1	-1	0.149	0.077	0.076	-1	0.154	0.081	0.081	-1	0.152	0.077	0.077	-1	0.151	-1	0.145	-1	0.149	-1	0.145	0.076	-1	0.415	-1	-1	0.164	3.176	0.466	0.135	0.058	0.207	0.231	0.444	0.264	0.26	0.113	0.142	0.259	0.258	0.258	0.258	0.258	0.257	0.258	0.259	0.259	0.258	0.258	0.258	2.837	0.149	0.071	0.061	0.063	0.121	0.051	0.048	0.153	0.032	0.033	0.145	0.03	0.032	0.119	0.034	0.275	0.082	0.082	0.426	1.032	0.12	0.12	0.169	0.032	1.826	0.126	0.105	0.295	0.036	0.098	0.297	0.127	0.41	0.235	0.236	0.244	0.334	0.233	0.083	-1	1.328	0.222	0.464	0.493	6.12	0.414	14.092	0.158	0.318	0.197	0.191	0.27	0.24	0.098	0.113	0.111	0.152	0.38	0.333	0.368	0.26	0.148	0.488	0.168	0.57	0.49	0.558	0.532	0.327	0.145	11.096	1.266	0.554	0.175	0.184	0.164	0.178	0.162	0.662	0.229	0.369	0.221	0.498	0.577	0.415	0.373	1.641	0.307	1.371	0.529	0.597	1.827	0.24	0.238	0.243	0.242	1.521	0.483	0.496	0.746	0.246	0.252	0.249	0.252	0.243	0.255	0.644	0.253	0.257	0.259	0.254	0.255	0.242	0.255	0.246	2.0	0.753	0.782	0.259	0.899	0.241	0.238	0.238	0.244	0.249	0.239	0.238	0.243	0.238	0.242	0.238	0.844	0.281	0.548	0.293	0.272	0.274	0.272	0.286	0.271	0.272	1.526	1.149	1.229	0.261	0.811	0.262	0.26	1.616	-1	0.932	0.588	0.311	0.325	0.313	0.32	0.551	0.289	0.299	0.292	0.303	0.828	0.247	0.301	0.3	0.298	1.058	1.608	0.263	0.963	0.283	0.812	0.292	0.258	0.299	0.301	3.444	0.251	1.26	0.274	1.032	0.494	0.895	0.408	0.405	0.589	0.294	0.88	2.041	0.934	0.263	0.966	0.328	0.64	0.27	0.27	0.269	2.04	0.72	0.363	0.361	0.879	0.259	0.265	0.885	0.484	0.86	1.084	1.145	1.134	0.888	1.138	0.934	0.88	0.516	10.635	1.058	0.868	0.25	1.374	0.854	0.258	0.638	0.985	1.077	0.802	0.881	0.811	1.554	0.242	0.804	0.92	2.74	3.514	2.954	0.919	0.287	0.933	1.302	1.872	0.287	4.136	1.137	4.113	12.76	0.284	1.184	1.497	0.267	1.115	1.078	0.897	0.808	0.938	0.306	0.827	0.26	1.476	0.304	0.902	0.809	0.256	1.023	0.928	2.466	0.677	0.474	1.144	0.592	0.849	1.177	1.149	-1	0.515	0.887	1.703	1.78	1.053	1.508	0.944	1.714	0.814	0.887	1.117	0.98	0.98	0.758	8.792	6.978	1.179	1.774	0.974	1.606	1.415	-1	0.853	0.848	0.793	1.244	1.396	1.765	0.864	1.182	2.591	7.656	1.238	1.031	0.855	7.347	0.576	0.483	3.01	0.518	-1	1.71	0.61	3.003	0.544	1.176	0.866	0.864	0.658	1.079	0.513	0.563	0.824	0.545	0.542	0.542	-1	0.557	0.557	0.616	0.583	-1	-1	-1	-1	-1	-1	-1	-1	-1	-1	-1	-1	-1	-1	-1	-1	-1	-1	-1	-1	-1	-1	-1	-1	-1	-1	-1	-1	-1	-1	0.532	0.175	0.092	0.085	0.27	0.131	0.131	0.167	0.185	0.537	0.197	0.299	0.165	0.151	0.263	0.357	2.581	0.247	0.638	0.337	0.246	0.128	0.126	0.253	0.117	0.252	0.584	0.353	0.589	1.721	0.209	0.33	0.305	0.27	1.863	0.134	0.134	0.256	1.129	0.132	0.261	1.129	0.137	0.433	0.467	0.948	0.248	0.25	0.381	0.218	0.391	0.252	0.249	0.505	3.216	0.175	0.38	0.277	0.252	0.257	0.255	0.216	0.261	0.482	0.264	0.135	0.512	0.257	0.559	0.19	0.112	0.213	12.127	0.29	0.333	0.253	0.234	0.233	0.233	0.612	0.239	0.225	0.24	4.463	0.275	0.379	0.879	0.193	0.201	0.294	0.359	0.451	0.489	0.122	0.225	0.329	0.248	0.251	2.638	2.786	2.672	2.68	2.74	1.561	0.229	0.359	0.222	0.185	13.676	0.267	0.252	0.222	0.254	0.261	2.586	0.259	0.27	0.212	0.829	0.256	0.68	0.236	0.24	0.359	0.361	0.186	0.235	0.284	0.549	0.198	0.212	0.209	0.222	0.252	1.098	0.185	0.195	0.527	1.001	0.119	0.117	0.515	0.267	0.276	0.135	0.135	0.274	0.135	0.136	-1	0.249	0.243	0.272	0.435	0.272	0.267	1.012	0.402	0.413	0.397	0.392	0.435	-1	-1	-1	-1	-1	-1	-1	-1	-1	-1	-1	-1	-1	-1	-1	-1	-1	-1	-1	-1	-1	-1	-1	-1	-1	-1	0.484	0.128	0.128	0.129	0.22	0.109	0.11	0.199	0.101	0.101	0.238	0.27	0.093	0.092	0.2	0.093	0.097	0.269	0.093	0.094	0.272	0.093	0.094	0.205	0.105	0.192	0.91	0.452	0.316	0.317	0.715	0.537	0.54	0.302	0.375	0.472	0.58	0.614	0.419	0.305	-1	-1	0.374	1.167	0.116	0.114	0.336	0.129	0.133	0.197	0.55	0.192	0.09	0.093	0.109	0.134	0.204	0.641	0.341	0.339	0.297	0.125	0.118	0.182	0.185	0.183	0.29	0.219	0.207	0.464	0.347	0.347	0.348	0.183	0.107	0.091	0.148	0.293	0.149	0.107	0.092	0.275	0.203	0.092	0.262	0.134	0.147	0.145	0.151	0.453	0.192	0.268	0.19	0.243	0.221	0.256	0.311	0.223	1.654	0.097	0.185	0.181	0.289	0.308	0.291	0.187	2.015	0.175	0.46	5.219	0.179	0.256	0.986	0.279	0.348	0.242	0.3	0.197	0.235	-1	0.244	0.21	0.37	0.195	0.202	0.234	0.262	0.282	0.336	0.29	0.187	0.367	0.242	0.183	0.222	0.405	0.202	0.33	0.241	0.416	0.204	0.246	0.182	0.182	0.18	0.182	0.179	0.187	0.182	0.18	0.18	0.18	0.179	0.189	0.179	0.179	0.18	0.287	0.242	0.117	0.118	0.245	0.123	0.279	0.127	0.118	0.128	0.246	0.125	0.224	0.112	0.113	0.236	0.039	0.017	0.28	0.218	0.128	0.257	0.127	0.127	0.218	0.104	0.217	0.114	0.211	0.105	0.212	0.107	0.107	0.238	0.115	0.116	0.405	0.205	0.106	0.107	0.105	0.208	0.105	0.107	0.105	0.105	0.107	0.106	0.106	0.423	0.107	0.107	0.106	0.109	0.21	0.106	0.124	0.109	0.108	0.107	0.105	0.106	0.264	0.158	0.157	0.27	0.157	0.158	0.17	0.234	0.237	0.271	0.163	0.163	0.127	0.126	0.261	1.958	0.238	0.237	0.237	0.239	0.218	0.125	0.46	0.112	0.115	0.238	0.282	0.122	0.12	17.176	0.46	0.268	0.125	5.559	0.386	0.247	0.274	0.245	0.071	0.522	0.226	0.215	0.212	0.199	0.197	0.341	0.238	0.444	0.219	0.106	0.108	0.715	0.394	0.108	0.107	0.321	0.499	0.495	0.358	0.142	0.436	0.451	0.377	0.417	0.112	1.475	0.367	0.268	0.259	1.399	0.125	0.412	0.109	0.11	0.109	0.565	0.11	0.345	0.376	0.511	0.407	0.352	0.39	0.106	0.102	0.644	0.259	0.258	17.589	-1	0.448	0.123	0.586	0.74	0.396	0.698	0.262	0.169	0.464	0.551	0.341	0.235	0.117	0.351	0.938	3.065	0.771	0.405	1.001	0.406	0.95	0.543	0.901	0.39	0.784	0.36	0.25	0.443	0.828	0.099	0.413	0.439	0.696	0.368	0.332	-1	-1	-1	0.415	0.548	0.347	0.533	0.408	0.106	0.434	0.255	0.559	5.002	0.422	0.118	0.699	0.395	0.409	0.118	0.465	0.118	0.546	0.547	0.296	0.231	0.21	0.262	0.501	0.496	0.343	1.568	1.621	1.395	0.594	0.342	0.483	0.532	0.423	0.34	0.682	0.343	1.127	0.429	0.434	0.459	0.507	3.058	1.471	0.414	0.507	2.41	0.408	0.448	0.471	0.477	1.496	0.756	0.419	0.48	0.359	0.439	0.452	0.404	0.332	0.59	0.391	0.358	0.583	0.611	0.986	0.388	0.411	0.542	0.436	0.884	0.151	0.884	0.828	0.605	0.791	0.529	0.358	0.232	2.019	0.933	0.901	1.437	0.498	0.123	0.124	0.517	0.422	0.118	0.118	1.427	1.286	0.495	0.488	0.493	0.895	0.49	0.494	0.49	0.631	0.645	0.139	0.492	1.188	1.166	0.784	-1	-1	-1	-1	-1	-1	-1	-1	-1	-1	-1	-1	0.755	0.63	0.597	0.595	0.582	0.592	0.594	0.592	0.758	-1	2.336	1.398	1.169	0.952	0.952	1.27	0.871	0.684	0.696	0.44	0.104	0.111	0.509	0.122	0.126	0.192	0.097	2.677	0.367	0.153	0.343	0.153	0.435	0.779	0.49	0.375	0.316	0.395	0.416	1.146	0.344	0.583	0.249	0.252	0.631	0.287	0.428	0.219	2.647	1.432	0.742	0.297	0.3	0.676	0.172	0.167	0.168	0.597	0.315	0.321	0.345	0.347	0.371	0.353	0.316	0.771	0.47	0.156	0.765	0.601	0.176	0.649	0.158	0.573	0.155	0.84	0.174	0.573	0.577	0.504	1.011	0.841	0.743	0.6	1.375	1.121	0.445	0.676	1.166	0.359	0.121	0.122	0.12	0.122	0.122	0.122	0.123	0.122	0.122	0.122	0.121	0.123	0.122	0.121	0.121	0.122	0.122	0.123	0.122	0.122	0.121	0.122	0.12	0.122	0.122	0.123	0.122	0.121	0.12	0.121	0.126	0.122	0.149	0.12	0.124	0.122	0.121	0.122	0.12	0.121	0.122	0.122	0.122	0.122	0.122	0.12	0.122	0.124	0.121	0.122	0.122	0.122	0.121	0.123	0.123	0.122	0.121	0.122	0.122	0.134	0.122	0.121	0.121	0.481	0.354	0.12	0.12	0.121	0.13	0.123	0.238	0.124	0.123	0.12	0.122	0.122	0.123	0.121	0.124	0.727	0.12	0.122	0.124	0.12	0.13	0.121	0.122	0.123	0.123	0.121	0.123	0.125	0.12	0.124	0.713	0.241	0.122	0.125	0.122	0.121	0.12	0.131	0.122	0.122	0.123	0.129	0.122	0.122	0.121	0.123	0.523	0.128	3.617	5.126	0.136	1.506	0.7	0.139	0.143	0.141	17.784	0.252	0.27	0.113	0.251	0.251	0.77	0.409	2.653	0.377	0.179	1.291	0.465	0.128	0.123	0.125	0.38	0.222	0.149	0.458	0.225	0.7	0.543	0.154	0.486	0.143	0.649	0.236	0.125	0.12	0.578	0.579	0.714	0.575	0.439	0.392	0.13	0.13	0.245	0.131	0.413	0.122	0.598	0.518	0.51	0.125	0.44	0.465	0.659	0.456	0.49	1.186	0.471	0.407	0.549	0.382	0.575	0.531	0.491	0.59	1.223	0.506	1.511	0.487	0.447	0.427	0.53	0.711	0.495	0.711	0.468	0.603	0.385	0.467	0.718	0.283	0.366	0.468	0.381	0.506	0.426	0.37	0.465	0.317	0.645	0.396	3.155	0.617	0.25	0.605	0.408	0.806	-1	2.168	0.343	1.413	0.345	0.417	0.546	0.206	0.392	0.397	0.396	0.389	0.643	0.25	0.241	0.26	6.397	0.445	0.441	0.442	1.375	1.135	1.129	1.104	1.135	1.588	1.832	0.284	0.715	0.826	0.218	0.679	0.785	0.191	2.108	0.678	0.956	0.874	0.802	2.46	0.797	1.911	0.663	0.596	0.951	1.329	0.452	0.383	0.657	0.405	0.811	-1	-1	0.551	1.114	0.477	0.109	0.099	0.1	1.803	1.859	2.294	0.589	0.568	0.406	1.14	0.549	0.244	0.234	0.24	0.324	0.453	0.594	0.349	0.454	0.449	0.502	0.165	0.27	0.12	0.179	0.599	0.105	0.538	0.181	0.318	0.18	0.18	0.18	0.182	0.18	0.21	1.571	0.182	0.181	0.21	0.343	0.09	0.09	0.331	0.115	0.112	0.13	0.108	0.335	0.096	0.098	0.316	0.091	0.091	0.329	0.107	0.331	0.096	0.722	0.281	0.094	0.091	0.092	0.092	0.761	0.766	0.192	0.184	0.339	0.378	0.213	0.442	0.214	0.37	0.213	0.546	0.212	0.446	0.26	0.262	0.637	1.191	1.135	0.957	0.431	0.405	0.427	0.326	0.098	0.339	0.097	0.241	0.153	0.862	0.33	0.101	0.35	0.215	1.034	0.29	0.569	0.395	0.518	0.326	0.525	0.413	0.419	0.376	0.377	0.325	0.452	4.694	0.538	0.396	0.329	0.339	0.338	0.376	0.426	0.543	1.603	0.629	0.404	0.489	0.325	0.405	0.937	0.216	0.217	2.146	0.651	0.237	0.434	1.93	0.221	1.606	0.64	0.645	2.033	0.685	0.645	0.639	0.256	0.663	0.518	0.61	0.08	0.081	0.904	0.543	0.744	1.17	1.328	0.688	2.676	0.758	0.748	2.966	1.1	0.505	0.334	0.105	0.329	0.105	0.357	0.12	0.261	0.115	0.115	0.477	0.443	2.328	0.081	0.081	0.08	0.081	0.664	0.206	1.291	0.16	0.45	0.342	0.524	0.109	0.109	0.386	1.175	0.484	0.683	0.39	0.465	0.556	4.192	2.935	0.097	0.403	0.352	0.496	0.379	0.655	0.786	0.633	0.264	0.506	-1	0.905	0.669	0.552	0.442	0.493	1.656	3.083	0.833	0.673	0.466	0.423	0.848	0.343	0.894	0.97	0.213	0.436	0.688	0.453	0.777	0.636	0.386	0.387	0.394	0.388	0.395	0.388	0.388	0.387	0.388	0.389	0.388	0.39	0.559	1.569	0.495	0.387	0.407	1.615	0.638	0.589	0.626	0.709	0.492	0.392	0.52	0.403	0.729	0.372	0.774	0.339	0.34	0.343	0.339	2.512	0.786	0.13	0.13	0.904	0.418	0.529	0.83	0.114	0.119	0.112	0.113	0.115	0.111	0.112	0.11	0.111	0.218	0.177	0.511	0.672	1.499	0.755	0.494	0.416	0.518	0.52	0.421	0.326	0.818	0.394	0.431	0.391	0.606	0.488	0.129	0.486	0.713	0.467	0.405	0.329	1.018	0.356	0.407	0.414	0.521	2.258	1.308	0.283	0.072	0.071	0.763	0.943	0.38	1.001	0.24	3.294	9.103	0.238	0.242	0.236	0.706	0.964	0.967	0.461	1.032	0.261	0.422	1.684	0.22	0.736	0.894	0.214	0.798	0.254	1.145	0.709	1.189	0.778	0.845	0.833	0.9	0.669	0.706	0.362	0.975	0.882	0.122	0.122	0.256	0.059	0.549	0.27	0.99	1.354	0.791	0.613	0.223	0.495	0.162	0.719	1.279	0.532	0.147	0.15	0.307	0.446	0.63	0.153	0.154	0.832	0.887	0.32	0.755	0.802	0.636	0.631	0.565	0.149	0.673	0.772	0.527	0.805	1.372	0.51	0.756	0.951	0.615	0.595	0.686	0.636	0.606	1.835	0.975	0.571	0.775	0.585	0.75	0.678	0.743	0.665	0.195	0.191	0.857	0.616	1.375	0.506	0.247	0.481	0.36	2.236	0.64	1.709	0.298	0.94	0.322	0.281	1.145	0.38	0.852	0.565	0.711	0.775	1.724	1.729	0.712	0.717	0.504	0.37	0.139	0.135	0.352	0.135	0.274	0.134	0.521	0.138	0.14	1.119	0.382	0.149	0.747	0.747	0.414	0.527	0.492	0.46	0.714	0.302	0.302	0.898	0.971	0.279	0.534	0.752	1.384	0.87	0.891	0.879	0.937	1.097	1.747	6.644	1.388	0.528	0.177	0.176	0.187	0.176	0.187	0.176	0.176	0.177	0.177	0.178	0.178	0.176	0.178	0.179	0.176	0.186	0.178	0.176	0.179	0.176	0.183	0.177	0.179	1.257	0.111	0.108	0.109	0.561	0.139	0.138	0.443	0.153	0.986	0.488	0.155	0.328	0.151	0.397	0.28	0.125	0.122	0.525	0.37	0.127	0.128	0.39	0.305	0.306	0.488	0.618	-1	-1	0.422	0.87	0.418	0.117	0.354	0.235	0.278	0.468	0.317	0.407	0.59	0.745	-1	1.437	0.856	0.557	0.343	0.409	0.374	0.559	0.533	0.569	0.675	0.482	0.494	0.651	0.371	0.431	0.657	0.56	1.303	0.933	0.772	0.115	0.114	0.114	0.279	0.128	0.129	0.481	0.13	0.137	0.506	0.147	0.285	0.142	0.489	0.122	0.122	0.411	0.134	0.452	0.134	0.158	0.133	0.431	0.389	0.13	0.142	0.13	0.134	0.13	0.131	0.456	0.525	0.702	0.13	0.135	0.309	0.295	0.124	0.593	0.231	0.747	0.502	-1	0.55	0.605	0.127	0.146	0.475	0.293	0.362	0.35	0.395	0.548	0.129	0.361	0.123	0.574	0.479	0.497	0.455	0.536	1.152	0.495	0.333	0.408	0.333	0.717	0.275	0.472	0.454	0.517	0.361	0.451	0.359	0.572	0.495	0.683	0.567	2.134	-1	0.36	0.589	0.112	0.114	0.758	0.443	0.402	0.57	0.11	0.378	0.114	0.115	0.112	0.655	0.317	0.1	0.101	0.644	0.123	0.128	0.56	0.269	0.326	1.341	0.322	2.063	0.871	0.103	0.105	1.156	0.452	2.643	1.241	0.135	0.476	3.664	0.454	0.381	0.602	0.594	0.336	0.579	0.504	1.243	0.434	1.974	0.911	0.22	0.219	0.391	0.243	0.729	1.201	0.234	0.961	0.243	0.498	1.308	0.845	0.563	0.81	1.604	1.04	0.88	1.218	1.152	1.941	0.871	1.084	6.336	0.855	9.89	0.887	9.641	0.342	0.398	0.356	0.346	0.361	-1	-1	-1	-1	0.707	0.928	0.903	0.3	0.972	1.001	1.299	1.024	1.043	1.1	0.756	0.741	0.671	1.035	0.354	0.182	0.182	0.179	0.181	0.181	0.179	0.18	0.181	0.18	0.189	0.205	1.269	0.68	0.789	5.343	0.306	0.281	0.141	1.576	0.653	0.163	1.016	0.18	0.62	1.34	0.491	0.632	0.682	0.6	2.443	0.484	1.827	0.976	1.263	0.96	0.263	0.398	0.133	0.481	0.307	0.552	0.574	0.851	0.301	0.3	1.03	0.342	1.438	1.247	0.338	0.874	1.178	0.859	0.731	4.048	0.32	0.113	0.112	0.112	0.115	0.116	0.113	0.114	0.113	0.116	0.113	0.115	0.113	0.113	0.113	0.113	0.115	0.113	0.113	0.112	0.115	0.135	0.113	0.113	0.113	0.115	0.115	0.113	0.114	0.114	0.113	0.113	0.112	0.115	0.113	0.113	0.114	0.125	0.112	0.109	0.114	0.106	0.115	0.112	0.11	0.107	0.114	0.113	0.114	0.113	0.113	0.106	0.115	0.106	0.113	0.114	0.114	0.112	0.112	0.117	0.115	0.114	0.113	0.115	0.108	0.113	0.116	0.108	0.113	0.114	0.112	0.112	0.113	0.113	0.113	0.121	0.106	0.225	0.115	0.112	0.113	0.113	0.112	0.112	0.113	0.107	0.122	0.113	0.112	0.124	0.115	0.112	0.114	0.117	0.114	0.113	0.116	0.117	0.114	0.114	0.208	0.112	0.115	0.112	0.113	0.113	0.112	0.117	0.112	0.113	0.117	0.117	0.113	0.115	0.113	0.116	0.114	0.114	0.112	0.114	0.113	0.114	0.118	0.113	0.115	0.117	0.113	0.114	0.233	0.115	0.115	0.127	0.112	0.106	0.113	0.114	0.113	0.114	0.113	0.112	0.117	0.112	0.112	0.112	0.113	0.115	0.113	0.115	0.114	0.113	0.113	0.116	0.113	0.113	0.113	0.112	0.113	0.113	0.114	0.125	0.112	0.113	0.113	0.113	0.113	0.114	0.113	0.113	0.113	0.112	0.121	0.114	0.113	0.112	0.112	0.113	0.134	0.112	0.113	0.113	0.114	0.113	0.113	0.114	0.112	0.112	0.114	0.112	0.107	0.115	0.347	0.108	0.2	0.323	0.101	0.1	0.335	0.218	0.112	0.118	0.145	0.113	0.226	0.113	0.15	0.113	0.119	0.114	0.218	0.111	0.222	0.12	0.11	0.115	0.117	0.123	0.114	0.114	0.111	0.114	0.119	0.114	0.114	1.149	0.364	0.362	0.37	0.083	0.085	0.457	0.107	0.105	0.639	0.19	0.116	0.311	0.143	0.314	0.305	0.089	0.418	0.106	0.357	0.089	0.311	0.282	0.092	0.12	0.092	0.092	0.092	0.093	0.097	0.11	0.092	0.342	0.087	0.082	0.114	0.623	0.423	0.119	0.125	0.296	0.427	0.209	0.131	0.111	0.108	0.302	0.22	0.396	0.102	0.152	0.165	0.099	0.085	0.091	0.093	0.092	0.139	0.356	0.281	3.266	0.212	0.172	0.286	0.67	0.342	0.238	0.237	0.323	0.238	0.098	0.512	0.205	9.878	0.558	0.439	0.439	0.435	0.101	0.104	7.737	0.096	0.096	0.099	0.796	0.276	0.276	1.2	0.158	1.5	1.161	0.11	0.325	0.136	0.389	2.784	0.352	0.205	0.231	0.093	0.266	0.412	0.084	0.433	0.312	0.101	0.279	0.115	0.445	0.098	0.106	0.377	0.092	1.278	0.244	12.043	0.304	1.826	0.532	0.071	2.503	0.292	0.654	0.177	0.713	0.097	0.194	0.391	0.679	0.167	0.303	0.086	19.195	0.17	0.387	0.344	0.259	0.21	0.262	-1	0.449	0.271	0.348	0.417	0.221	0.298	0.319	0.252	0.375	0.229	1.333	0.405	0.411	0.266	0.379	0.479	0.788	0.309	0.565	0.274	0.384	0.442	0.429	0.346	0.325	0.467	0.669	0.281	0.084	0.44	0.312	0.389	0.576	0.262	0.392	0.229	0.283	0.436	0.313	0.285	0.245	0.432	1.444	0.347	0.322	0.27	0.576	15.457	0.368	0.489	0.384	0.327	0.278	0.38	0.326	0.476	0.533	0.803	0.396	0.283	0.44	0.387	0.397	0.286	0.357	0.689	0.364	-1	0.3	0.468	0.831	0.308	0.203	0.221	0.401	0.135	0.726	0.587	0.608	0.266	0.327	0.272	0.339	0.19	0.501	0.374	0.639	0.605	0.493	0.538	0.519	0.391	0.291	0.411	0.568	0.181	0.848	0.163	0.168	0.172	0.169	0.164	0.164	0.164	0.169	0.165	0.181	0.163	0.175	0.172	0.672	0.806	0.168	0.199	0.173	0.205	0.167	0.525	0.184	0.167	0.168	0.168	0.163	0.167	0.738	0.166	0.163	0.174	0.167	0.172	0.158	0.163	0.163	0.167	0.165	0.18	0.159	0.342	0.162	0.158	0.422	0.185	0.16	0.164	0.16	0.159	0.162	0.174	0.162	0.165	0.16	0.185	0.16	0.179	0.16	0.304	0.166	0.168	0.301	0.171	0.172	0.595	0.16	0.163	0.164	0.176	0.318	0.165	0.162	0.165	0.161	1.747	0.161	0.164	0.16	0.161	0.164	0.174	0.17	0.16	0.161	0.164	0.176	3.162	0.163	0.163	0.164	0.159	0.161	0.159	0.325	0.17	0.159	0.696	0.116	0.026	0.083	-1	0.116	0.142	0.991	0.948	0.932	0.02	0.018	0.02	1.03	0.019	0.856	0.908	-1	-1	-1	-1	-1	-1	-1	-1	-1	-1	-1	-1	-1	-1	-1	-1	-1	-1	-1	-1	-1	-1	-1	-1	-1	-1	-1	-1	-1	-1	-1	-1	-1	-1	-1	-1	-1	-1	-1	-1	-1	-1	-1	-1	-1	-1	-1	-1	-1	0.381	0.177	0.176	0.461	0.196	1.309	0.186	0.53	0.196	0.178	0.488	0.178	0.192	0.181	0.179	0.178	0.179	0.178	0.28	0.545	0.183	0.18	1.174	0.766	0.178	0.177	0.18	0.179	0.178	0.177	0.181	0.182	0.352	0.183	0.185	0.283	0.177	0.178	0.177	0.308	0.177	0.189	0.18	0.076	0.039	0.074	0.017	0.017	0.019	0.016	0.046	0.018	0.068	0.029	0.027	0.088	0.029	0.02	0.028	0.016	0.016	0.016	0.015	0.016	0.053	0.029	0.057	0.017	0.017	0.079	0.079	0.028	0.016	0.359	0.029	0.017	0.566	0.451	0.587	0.497	0.54	0.695	0.572	0.563	0.461	0.717	0.454	0.525	0.48	0.443	0.507	0.581	0.044	0.422	0.26	0.45	0.444	0.438	0.441	0.439	0.424	0.438	0.448	0.431	0.191	0.477	0.44	0.434	0.434	0.432	0.446	0.444	0.431	0.446	0.429	0.45	0.429	0.427	0.436	0.432	0.427	0.299	0.426	0.427	0.149	0.322	0.188	0.189	0.188	0.189	0.188	0.188	0.187	0.188	0.188	0.195	0.188	0.187	0.188	0.189	0.188	0.206	0.188	0.188	0.188	0.188	0.188	0.187	0.191	0.188	0.188	0.369	0.092	0.087	0.087	-1	-1	-1	-1	-1	-1	-1	-1	-1	-1	-1	-1	-1	-1	-1	-1	-1	-1	-1	-1	-1	-1	-1	0.429	0.346	0.169	0.208	0.254	0.169	0.169	0.169	0.254	0.208	0.17	0.17	0.254	0.255	0.209	0.209	0.209	0.208	0.208	0.175	0.054	0.053	0.173	0.226	0.051	0.05	0.294	0.093	0.092	0.095	0.091	0.091	0.091	0.091	0.094	0.027	0.027	0.191	0.139	0.076	0.075	0.339	0.084	0.224	0.051	0.056	0.225	0.074	0.082	0.06	0.433	0.013	0.322	0.064	0.06	0.06	0.155	0.051	0.045	0.046	0.218	0.051	0.04	0.041	0.038	0.039	0.038	0.039	0.04	0.039	0.039	0.062	0.047	0.054	0.044	0.039	0.039	0.043	0.039	0.04	0.741	0.252	0.274	0.291	1.175	0.09	0.088	0.25	0.096	0.106	0.091	0.559	0.086	0.086	0.192	0.165	0.075	0.914	0.029	0.038	0.026	0.215	0.046	0.05	0.167	0.045	0.043	0.047	0.043	0.927	0.03	0.075	0.014	0.016	0.015	0.014	0.271	0.07	0.066	0.068	0.3	0.2	0.055	0.059	0.28	0.091	0.089	0.088	0.232	0.021	0.049	0.029	0.21	0.082	0.079	0.079	2.014	0.123	0.1	1.932	0.013	0.014	0.028	0.013	0.013	0.439	0.035	0.033	0.033	0.298	0.047	0.042	0.042	0.042	0.249	0.084	0.201	0.065	0.075	0.02	0.02	0.228	0.074	0.087	0.075	0.113	0.025	0.025	0.122	0.034	0.037	0.034	0.45	0.081	0.091	0.036	0.355	0.297	0.084	0.085	0.155	0.05	0.051	0.282	0.035	0.036	1.099	0.122	0.267	0.083	0.295	0.085	0.135	0.02	0.27	0.166	0.064	0.321	0.084	0.469	0.081	0.137	0.017	0.137	0.22	0.176	0.04	0.106	0.034	0.145	0.048	0.146	0.049	0.237	0.267	11.298	0.287	0.459	0.468	0.445	0.43	0.196	0.449	0.22	0.074	0.578	0.143	0.423	0.141	0.143	0.146	0.214	0.074	0.074	0.073	0.083	0.423	0.138	0.138	0.105	0.028	0.164	0.043	0.045	0.055	0.012	0.012	0.287	0.088	0.245	0.072	0.216	0.065	0.246	0.043	1.59	0.092	0.277	0.084	0.087	0.07	0.013	0.262	0.088	0.097	0.282	0.084	0.214	0.015	0.021	0.093	0.013	0.13	0.049	0.049	0.199	0.042	0.136	0.048	0.233	0.043	0.298	0.094	0.107	0.134	0.038	0.338	0.101	0.102	0.292	0.08	0.466	0.36	0.279	0.353	0.218	0.407	0.085	0.175	0.08	0.108	0.019	0.236	0.146	0.09	0.09	0.096	0.094	0.09	0.09	0.09	0.09	0.089	0.09	0.09	0.089	0.089	0.09	0.089	0.055	0.012	0.018	0.012	0.014	0.021	0.012	0.011	0.013	0.013	0.025	0.162	0.157	0.082	0.202	0.082	0.088	0.083	0.083	0.087	0.082	0.091	0.084	0.103	0.335	0.109	0.093	0.017	0.034	0.049	0.05	0.05	0.05	0.048	0.052	0.148	0.776	0.046	0.116	0.043	0.038	0.044	0.049	0.016	0.018	-1	0.229	0.059	0.059	0.209	0.347	0.073	0.077	0.073	0.075	0.072	0.072	1.032	0.331	0.076	0.08	0.097	0.076	0.075	0.156	0.032	0.039	0.038	0.036	0.301	0.039	0.269	0.419	0.197	0.724	0.207	0.245	0.232	0.202	0.271	0.131	0.218	0.218	0.25	0.304	0.109	0.109	0.108	0.271	0.066	0.122	0.015	0.175	0.082	0.027	0.033	0.238	0.041	0.041	0.037	0.056	0.041	2.05	0.086	0.087	0.3	0.224	0.308	0.101	0.095	0.05	0.054	0.046	0.045	0.052	0.052	0.053	0.109	0.09	0.074	0.072	0.072	0.073	0.072	0.085	0.073	0.336	0.194	0.193	0.193	0.978	0.194	0.054	0.043	0.049	0.04	0.042	0.014	0.011	0.038	0.047	0.055	0.525	0.041	0.024	0.092	0.079	0.035	0.124	0.031	0.075	0.064	0.066	0.195	0.085	0.086	0.082	0.079	0.083	0.229	0.105	0.099	0.099	0.104	0.368	0.182	0.171	0.086	0.086	0.087	0.087	0.376	0.09	13.255	0.622	0.112	0.358	0.055	0.128	0.053	0.054	0.054	0.053	0.054	0.054	0.272	0.087	0.084	0.087	0.085	0.062	0.031	0.205	0.082	0.08	0.065	0.081	0.275	0.408	0.278	0.038	0.043	0.188	0.044	0.362	0.094	0.115	0.127	0.025	0.024	0.024	1.354	0.967	0.109	0.086	0.085	0.089	0.964	0.11	0.09	0.086	0.085	0.187	0.227	0.196	0.364	0.183	0.116	0.152	0.37	0.088	0.435	0.157	0.152	0.151	0.152	2.333	0.173	1.511	0.498	0.095	0.193	0.097	0.094	0.091	0.093	0.11	1.362	1.194	0.383	0.139	0.61	0.097	0.084	0.189	0.856	0.105	0.089	0.031	0.028	0.15	0.502	0.33	0.093	0.259	-1	0.325	0.122	0.086	0.077	0.077	0.077	0.08	0.094	0.239	2.476	0.068	0.122	0.09	0.034	0.037	0.264	0.055	0.167	0.053	0.101	0.056	0.094	0.66	0.51	0.275	0.086	0.629	0.878	0.653	0.308	0.521	0.233	0.368	0.349	0.731	0.518	0.06	0.063	0.656	0.322	0.323	0.386	0.375	0.076	0.051	0.049	0.646	0.271	0.357	0.145	0.043	1.099	0.558	0.197	0.055	0.224	0.084	0.166	0.116	0.214	0.07	0.334	0.06	1.032	0.973	0.335	1.049	-1	-1	0.547	4.325	0.36	0.207	0.089	0.539	0.08	0.036	0.279	0.074	0.581	0.189	0.322	0.112	1.641	0.167	0.039	0.285	0.247	0.279	0.692	0.391	3.083	0.816	0.795	0.986	0.78	0.683	0.114	0.294	0.086	0.179	0.095	0.331	0.19	0.168	0.318	0.142	8.241	0.51	3.789	1.009	4.411	0.279	0.165	0.326	0.246	0.086	-1	0.33	0.101	0.407	1.052	0.638	0.196	0.1	0.296	1.102	0.451	0.43	0.437	0.561	0.217	0.466	2.849	0.274	0.095	0.084	0.371	0.106	0.113	0.213	2.858	13.61	6.028	5.936	0.08	0.08	0.643	0.19	0.154	0.074	0.189	0.08	0.082	0.491	0.274	0.08	0.692	0.59	0.083	0.804	0.718	0.208	0.251	0.194	0.079	0.079	0.311	0.311	0.079	0.08	0.194	0.081	0.078	0.854	0.079	0.08	0.25	0.236	0.248	0.25	0.078	0.08	0.316	0.088	0.184	0.079	0.138	1.214	0.99	0.255	0.079	0.078	0.265	0.078	0.078	0.356	0.159	0.234	0.08	0.077	0.139	0.211	0.08	0.079	1.288	0.078	0.079	0.087	0.223	0.078	0.078	1.277	0.081	0.078	0.209	0.078	0.078	0.137	0.169	0.078	0.988	0.215	0.981	0.483	0.732	1.023	1.018	0.535	0.913	1.041	0.801	0.659	0.617	0.768	0.607	0.102	0.769	0.608	0.78	0.594	0.22	0.743	0.832	0.619	0.927	0.655	0.763	0.771	0.72	0.077	0.156	1.07	0.096	0.256	0.078	0.08	0.225	0.08	0.078	0.404	0.078	0.078	0.53	0.196	0.079	0.078	0.276	0.084	0.109	0.162	0.018	0.274	0.08	0.863	0.892	0.71	1.697	1.098	0.831	0.705	-1	1.054	0.357	0.183	0.078	0.079	0.171	0.308	0.077	0.078	0.408	0.081	0.078	0.058	0.013	0.014	0.103	0.254	0.079	0.302	0.079	0.078	0.311	0.246	0.179	0.175	0.071	0.074	0.103	0.052	0.089	0.233	0.078	0.078	0.362	0.115	0.202	1.32	0.079	0.078	0.173	3.379	10.09	0.307	0.079	0.079	0.991	0.512	-1	0.253	0.08	0.081	0.26	0.081	0.08	0.364	0.511	0.299	0.149	0.329	0.079	0.08	0.668	0.681	0.578	0.259	0.081	0.081	1.934	0.467	0.579	0.23	0.083	0.194	0.078	0.079	1.095	0.213	0.08	0.082	1.284	0.08	0.078	0.248	0.079	0.079	0.198	0.079	0.082	0.192	0.081	0.078	0.279	0.079	0.078	1.421	0.079	0.078	0.235	0.078	0.08	0.2	0.082	0.079	0.328	0.125	0.118	1.687	0.221	0.079	0.078	0.301	0.584	0.194	2.061	-1	-1	0.196	0.078	0.079	0.253	0.08	0.08	0.614	0.42	0.245	0.246	1.281	0.079	0.078	1.351	0.191	0.085	0.082	0.192	0.011	0.841	0.169	0.027	0.016	0.061	0.031	0.076	0.527	0.171	0.132	0.249	0.109	0.101	0.076	0.454	0.051	0.139	0.023	1.674	0.118	0.099	0.239	0.134	0.085	0.258	0.024	0.793	0.054	0.31	0.26	0.689	0.217	0.094	0.201	0.054	0.228	0.142	0.136	0.044	0.257	0.537	0.533	0.194	9.016	0.949	0.181	0.078	0.26	4.485	2.593	0.291	0.098	0.121	0.451	0.332	0.095	0.191	0.363	0.822	1.084	1.006	0.18	0.758	0.762	0.751	0.821	0.746	0.948	0.952	0.718	0.072	-1	0.138	0.137	1.52	0.313	0.264	0.1	-1	0.554	0.427	0.3	0.244	0.128	1.596	0.199	0.262	0.277	0.235	0.569	0.484	0.425	0.262	0.246	0.35	0.324	0.182	0.302	2.08	0.055	0.178	0.182	18.307	0.453	0.333	1.077	0.086	0.609	0.311	4.379	3.763	0.301	0.058	0.493	0.818	0.307	0.327	0.317	0.426	0.141	0.089	0.276	0.256	1.065	0.614	1.251	0.5	0.352	0.479	0.179	0.17	0.617	-1	0.727	0.461	0.447	0.349	0.176	0.118	0.168	0.2	-1	0.465	0.255	0.147	0.023	0.091	0.361	0.131	0.05	0.455	0.415	0.34	0.238	0.166	0.043	0.141	0.018	0.108	0.343	0.436	0.442	-1	0.052	0.031	0.249	0.238	0.448	0.514	0.233	0.125	0.108	0.338	0.36	0.375	3.542	1.904	0.738	0.364	0.799	0.108	2.26	0.076	0.286	10.804	0.349	-1	0.061	0.241	0.787	0.381	-1	0.342	0.155	2.04	0.21	0.345	0.215	1.139	0.144	0.254	1.639	0.386	0.252	0.139	0.395	0.276	0.191	0.468	0.508	0.394	0.357	0.209	0.206	2.248	0.206	0.214	9.584	0.265	0.392	0.335	0.211	0.686	-1	0.476	0.245	0.132	0.399	1.63	0.13	0.231	0.079	0.15	0.451	7.735	0.326	0.228	0.267	1.791	0.162	0.096	-1	0.752	0.36	0.196	0.061	0.443	0.725	3.657	0.413	0.106	1.016	0.692	0.279	0.591	0.094	2.119	0.264	0.841	0.282	0.174	0.268	0.263	2.931	2.004	0.309	1.334	0.403	0.636	0.236	0.283	1.35	0.126	0.595	0.984	0.203	5.147	0.632	0.426	0.175	0.067	0.675	0.09	1.457	1.291	0.681	0.436	1.044	0.13	0.17	0.533	0.277	0.679	0.277	3.348	0.479	0.252	0.101	0.855	0.367	0.335	6.375	0.732	0.319	0.612	0.835	1.098	0.405	0.338	0.494	0.366	0.804	0.672	0.559	6.984	1.106	0.224	0.317	2.649	2.879	0.26	3.595	4.602	0.936	0.428	0.239	0.056	0.196	0.77	0.276	0.488	0.124	0.278	0.252	0.43	2.539	0.261	1.543	18.661	3.978	0.28	0.648	0.314	0.233	0.123	0.123	0.228	0.252	0.612	0.109	0.098	0.121	0.315	0.259	0.229	0.109	0.208	0.18	0.465	0.316	0.188	0.16	-1	0.177	0.29	0.086	0.201	0.104	0.975	0.833	0.11	0.101	0.119	0.179	0.065	11.852	1.711	0.821	0.878	0.282	0.268	0.208	0.865	-1	0.151	0.467	0.3	0.251	0.123	11.482	0.278	1.349	1.079	0.789	0.233	0.055	0.224	0.2	0.384	0.195	4.34	0.101	0.123	0.873	1.114	0.062	0.088	0.199	0.142	4.947	0.103	0.187	0.161	0.17	-1	-1	0.118	1.116	0.1	0.28	0.115	0.201	0.071	0.29	0.08	0.085	0.066	0.079	11.667	0.127	0.167	0.087	0.17	0.098	0.14	0.085	0.193	0.165	0.138	0.245	1.857	1.293	1.917	0.388	0.102	3.039	0.161	0.166	0.311	0.582	0.08	0.21	0.315	0.236	0.096	0.246	0.316	0.51	0.336	0.19	0.39	0.051	0.395	0.144	2.859	0.184	0.267	1.073	0.252	0.19	0.186	1.051	1.26	3.47	0.102	0.578	0.457	1.737	0.593	7.316	0.131	0.253	0.285	0.288	0.2	0.241	0.129	-1	0.274	0.295	0.219	0.141	0.276	0.463	0.107	0.099	0.196	0.084	1.252	0.172	0.096	0.018	0.149	0.207	1.356	3.854	0.7	0.034	0.908	0.087	0.099	6.226	0.104	0.099	11.184	0.103	4.212	0.22	0.087	0.397	0.227	0.212	0.262	0.508	0.512	0.311	0.404	0.281	0.327	0.793	0.705	-1	0.223	0.11	0.509	0.998	-1	0.246	0.265	0.873	0.388	0.313	1.242	1.042	1.474	0.241	0.67	0.284	0.196	0.147	0.831	0.243	0.055	0.295	2.684	0.246	0.358	0.12	14.117	7.832	0.311	0.713	0.15	0.132	0.225	0.334	0.289	0.284	0.231	0.184	0.158	0.124	0.291	0.411	0.213	0.353	0.052	0.291	0.232	0.534	0.494	0.042	0.713	0.722	0.895	0.314	0.296	0.077	0.218	0.168	0.142	0.479	0.574	0.204	0.048	0.699	-1	0.464	0.533	0.28	0.289	0.21	0.81	0.514	0.148	1.273	4.407	0.04	-1	0.076	0.293	0.508	1.425	0.416	-1	0.188	0.221	0.018	1.423	1.008	1.301	0.175	6.159	0.353	0.175	0.273	0.202	0.128	0.893	0.655	1.197	0.342	3.86	0.931	-1	0.603	0.631	1.153	0.635	0.608	0.608	0.719	0.332	0.529	0.527	0.991	0.473	0.577	0.736	0.251	0.252	0.227	0.265	0.412	2.62	0.496	0.216	0.686	0.618	0.077	0.491	0.18	0.533	0.24	0.083	0.361	0.212	0.549	0.496	1.109	0.265	0.188	0.217	0.265	0.234	0.229	0.229	0.244	0.224	0.222	0.319	0.338	0.371	0.261	1.822	0.637	0.341	0.532	0.951	0.224	0.469	0.254	0.232	0.243	1.098	0.214	0.234	0.365	0.237	0.2	0.757	0.362	0.481	0.375	0.359	0.321	0.236	0.255	0.241	0.317	0.641	0.87	0.238	0.184	0.331	0.231	2.789	0.707	2.342	0.266	0.342	0.476	0.244	0.285	0.471	0.323	0.664	0.351	0.853	0.433	0.858	0.126	0.977	0.247	0.122	0.293	0.297	-1	0.254	0.239	0.118	0.218	0.801	0.832	0.186	0.23	0.556	0.233	0.529	0.444	0.218	0.218	3.244	0.598	1.647	0.309	0.329	0.521	0.309	0.216	0.209	0.431	0.461	0.223	1.736	0.204	1.484	1.221	0.075	0.04	0.039	0.227	0.224	0.107	0.038	0.096	0.043	0.186	0.137	0.087	0.042	0.786	0.199	0.162	0.029	0.363	1.584	0.379	0.371	0.211	0.107	0.068	0.096	0.092	0.165	0.176	-1	0.17	0.217	0.048	0.024	0.657	0.101	0.058	0.146	0.181	0.044	-1	0.135	0.069	0.22	0.13	0.13	0.176	0.064	0.038	0.189	0.108	0.11	0.085	0.055	0.044	0.03	0.03	0.078	1.515	3.224	0.597	0.187	0.186	0.107	0.178	0.113	0.256	0.208	0.156	0.082	0.523	0.147	0.038	0.159	0.327	0.131	0.177	0.177	0.075	0.158	0.187	0.098	0.047	0.169	0.158	0.06	0.046	0.074	0.155	0.13	0.158	0.177	0.19	0.165	0.171	0.066	0.201	0.179	0.072	0.032	0.187	0.118	0.08	0.214	0.132	0.23	0.682	0.189	0.199	0.084	2.225	0.261	0.052	0.072	0.16	0.097	0.088	0.043	0.107	0.063	0.197	0.033	0.025	0.137	0.19	0.187	0.114	0.241	1.029	1.753	1.182	0.171	0.027	0.08	0.172	0.064	0.062	0.099	0.047	0.071	1.05	0.325	0.06	0.125	0.146	0.144	0.148	0.148	0.075	0.163	0.081	0.219	0.117	0.058	0.066	0.031	0.173	0.097	0.994	0.093	0.118	0.206	0.043	0.176	0.098	0.053	0.861	0.178	0.121	0.342	0.103	0.066	0.582	0.214	0.176	-1	0.14	0.111	0.037	0.056	0.136	0.107	0.048	0.104	0.158	0.202	0.413	0.494	0.248	0.248	0.193	0.192	0.176	0.091	0.087	0.088	0.222	0.117	0.113	0.113	0.203	0.385	0.434	0.233	0.114	0.226	0.114	0.113	0.114	0.112	0.112	0.113	0.114	0.113	0.113	0.113	0.113	0.113	0.113	0.113	0.169	0.113	0.113	0.113	0.114	0.113	0.114	0.113	1.971	0.142	0.958	0.075	0.445	0.28	0.212	0.102	0.041	0.035	0.08	0.039	0.435	0.07	0.056	0.119	0.502	0.242	0.24	0.238	0.239	0.25	0.238	0.239	0.239	0.255	0.267	0.248	0.24	0.241	0.24	0.241	0.634	0.25	0.251	0.251	0.251	0.558	0.512	3.079	0.624	0.255	0.235	1.04	0.119	1.029	0.127	0.116	0.114	1.05	0.119	0.115	0.522	-1	0.223	0.12	1.018	0.117	1.027	1.015	0.117	0.114	0.114	0.114	0.509	0.522	0.241	0.114	0.115	0.235	0.228	0.134	0.133	0.133	0.131	0.133	0.227	0.236	0.508	0.232	-1	-1	-1	-1	0.236	0.12	0.12	0.12	0.121	0.236	0.801	0.266	0.259	0.407	0.397	0.396	0.317	0.402	0.521	0.758	0.242	0.47	0.434	0.509	0.277	0.265	0.131	0.251	0.24	0.627	0.126	0.124	0.317	0.107	2.167	0.22	0.117	0.111	0.111	0.111	0.112	0.111	0.177	0.278	0.183	0.39	0.224	0.245	0.219	0.021	0.169	0.225	0.223	1.595	0.163	0.164	0.162	0.165	0.185	0.162	0.176	0.169	0.438	0.234	0.679	0.167	0.166	0.317	0.176	0.165	0.168	0.182	0.076	0.126	0.049	0.048	0.047	0.047	0.052	0.048	0.047	0.047	5.705	0.115	0.182	0.086	0.095	0.026	0.024	0.015	0.011	0.155	0.079	0.08	0.078	0.08	0.079	0.079	0.079	0.078	0.079	0.078	0.078	0.078	0.431	0.092	0.089	0.09	0.088	0.091	0.088	0.241	0.079	0.139	0.231	0.07	0.073	0.137	0.275	0.073	0.069	0.171	0.176	0.102	0.07	0.138	0.217	0.074	0.07	0.298	0.07	0.069	0.078	0.3	0.081	0.072	0.068	0.139	0.18	0.1	0.069	0.172	0.18	0.068	0.12	0.14	0.07	0.155	0.074	0.139	0.223	0.069	0.073	0.145	0.221	0.073	0.071	0.139	0.07	0.138	0.153	0.209	0.161	0.124	0.164	0.054	0.094	0.057	0.039	0.014	0.146	0.156	0.078	0.144	0.071	0.028	0.01	0.116	0.035	0.436	0.113	0.051	0.076	0.355	0.181	0.158	0.078	3.708	0.81	0.186	0.134	0.072	0.109	0.101	0.168	0.02	0.276	0.258	0.153	0.226	0.092	0.081	0.056	0.069	0.06	0.144	0.064	0.085	0.057	0.065	0.064	0.066	0.111	0.061	0.209	0.644	0.076	0.062	0.102	0.148	0.057	0.079	0.099	0.067	0.113	0.107	0.071	0.07	0.099	0.066	0.07	0.064	0.14	0.12	0.188	0.093	0.067	0.072	0.093	0.051	0.491	0.131	0.137	0.419	0.232	0.163	0.021	0.358	0.073	0.062	0.13	-1	1.355	0.236	0.497	0.116	0.074	0.082	0.098	0.212	0.07	
6.185	0.278	0.294	0.264	0.278	5.26	5.662	1.015	0.477	5.91	5.39	5.603	7.427	5.601	-1	5.417	5.898	5.822	5.351	0.177	0.177	5.36	0.182	0.181	5.347	0.175	0.176	0.176	5.481	0.235	0.259	5.371	0.332	1.218	5.606	0.223	5.369	5.624	5.55	5.347	7.787	2.106	5.525	5.351	5.539	0.214	0.193	0.21	5.36	0.224	0.323	0.572	5.731	5.429	5.506	0.175	5.366	0.177	5.381	1.644	6.059	5.347	5.382	5.375	0.355	5.331	6.413	5.704	0.479	5.909	5.459	5.348	12.514	5.51	5.397	5.384	5.405	5.532	5.36	5.358	5.813	5.338	5.418	5.34	5.405	5.32	5.429	0.225	0.217	0.217	5.395	0.2	8.4	8.148	3.619	4.526	1.71	3.224	3.012	1.408	1.112	-1	-1	5.598	0.448	5.393	5.602	0.437	5.403	0.202	0.202	0.201	5.424	5.406	5.424	5.391	5.404	5.379	5.355	5.394	5.42	6.652	5.357	0.181	0.178	5.344	0.17	0.171	0.171	5.405	0.204	0.205	5.495	-1	0.409	-1	5.357	5.388	5.24	5.773	6.423	5.357	0.181	0.182	5.363	5.352	0.182	0.182	5.402	5.387	5.36	-1	5.354	5.524	5.373	5.321	5.515	5.553	5.474	6.083	5.346	5.365	5.362	5.424	0.221	0.214	5.677	5.424	0.204	0.207	0.413	6.215	0.664	5.598	5.521	5.597	5.601	5.872	5.499	9.333	0.685	5.675	5.571	0.419	5.49	5.633	0.488	5.467	5.904	5.633	5.599	5.625	5.603	5.223	5.869	5.413	5.4	5.408	-1	5.737	5.633	13.009	5.453	5.405	5.601	5.899	5.407	5.603	5.599	5.451	5.64	0.217	0.216	5.395	0.197	6.331	0.701	5.845	17.31	0.055	0.092	0.055	0.131	0.172	0.053	11.538	0.576	0.089	0.053	0.053	0.054	0.053	0.064	11.909	0.547	0.054	0.055	10.588	0.78	0.053	0.053	11.546	0.623	0.062	0.053	0.053	0.053	0.053	0.054	0.054	0.055	0.054	0.054	0.054	11.528	0.527	0.053	0.053	0.053	0.053	0.054	0.054	0.172	0.054	0.053	0.053	0.107	0.053	0.165	0.053	0.054	0.07	0.054	10.197	0.783	0.058	0.053	10.052	0.425	0.053	0.054	0.06	0.053	0.053	0.054	0.054	0.056	0.06	0.055	0.053	0.054	0.053	0.053	9.732	0.3	0.054	0.053	0.054	0.057	8.253	0.422	0.054	0.055	0.053	0.065	0.053	0.053	0.054	0.054	0.054	0.053	0.053	0.055	0.054	0.054	0.053	0.053	8.441	13.245	7.94	7.539	7.308	0.205	0.062	0.055	6.034	0.574	0.055	0.054	0.053	0.053	0.054	0.053	0.054	0.053	0.067	0.054	5.645	0.187	0.054	0.053	0.064	0.053	0.054	0.053	0.053	0.054	0.054	0.056	0.053	0.054	0.055	0.054	0.053	0.059	0.053	0.053	0.053	0.055	0.053	0.053	0.053	0.053	0.054	0.053	0.054	0.083	0.053	0.066	0.053	0.055	0.053	0.057	0.053	0.053	0.055	0.054	0.055	0.053	0.053	0.054	0.053	0.053	0.055	5.255	0.255	0.054	0.066	0.059	0.053	0.053	0.054	0.054	0.053	0.054	0.053	4.607	0.308	0.054	0.053	0.053	3.799	3.588	3.241	3.262	0.142	0.053	0.067	3.56	0.138	3.217	0.179	3.101	2.96	0.191	0.053	2.663	2.376	6.949	0.166	1.535	0.246	0.054	0.065	1.881	1.356	0.103	0.056	0.053	0.92	1.287	0.081	0.053	0.053	1.067	0.852	0.78	0.765	0.073	0.053	0.838	0.51	0.074	0.393	0.397	0.403	0.053	0.053	0.054	0.053	0.481	0.804	0.5	0.471	0.053	0.687	-1	0.163	0.085	-1	-1	0.165	-1	5.178	-1	-1	5.164	-1	-1	5.164	0.085	-1	0.164	0.086	-1	5.165	0.085	-1	-1	-1	0.164	0.085	0.085	-1	5.165	0.086	0.088	-1	0.163	0.085	0.085	-1	5.165	-1	0.166	-1	5.164	-1	0.171	0.085	-1	5.163	-1	-1	5.168	5.446	5.381	5.174	0.107	0.418	0.326	5.15	0.14	0.138	0.138	0.078	0.138	0.138	0.138	0.138	0.138	0.138	0.14	0.138	0.157	0.138	0.138	0.138	5.444	5.195	0.111	0.101	0.104	5.234	0.091	0.092	5.17	0.084	0.086	5.166	0.083	0.083	5.166	0.084	5.099	0.05	0.051	5.246	5.441	0.2	0.039	5.222	0.094	5.081	5.249	0.202	5.228	0.114	5.178	5.073	0.06	5.127	0.123	0.122	0.124	5.556	5.094	0.028	10.216	5.171	0.198	5.348	5.65	13.58	0.395	-1	5.182	5.151	5.432	5.302	5.077	5.057	5.18	5.167	5.184	5.199	5.327	5.093	5.208	5.253	5.181	5.271	5.264	-1	-1	-1	5.086	5.308	5.168	5.434	0.456	5.472	0.223	0.237	0.222	0.228	0.223	5.536	0.305	0.498	0.297	5.416	5.622	0.446	0.447	0.775	0.422	5.469	5.573	5.384	5.632	0.31	0.309	0.311	0.309	5.606	0.611	0.607	0.912	0.307	0.324	0.324	0.336	0.335	0.431	0.593	0.343	0.784	0.453	0.338	0.33	0.319	0.327	0.311	2.523	5.652	5.4	0.201	5.588	0.293	0.296	0.295	0.298	0.308	0.31	0.311	0.315	0.311	0.311	0.303	7.074	0.207	0.417	0.226	0.208	0.208	0.208	0.221	0.21	0.208	5.803	5.668	5.898	0.183	5.364	0.359	0.179	5.609	-1	5.448	0.798	0.316	0.339	0.336	0.343	0.951	0.363	0.385	0.392	0.394	5.926	0.373	0.385	0.387	0.398	5.55	5.389	0.368	5.366	0.207	5.946	0.376	0.395	0.391	0.385	5.528	0.264	5.812	0.199	5.587	0.438	5.467	0.576	0.349	0.532	0.272	5.562	5.478	5.551	0.186	5.537	0.274	5.544	0.241	0.239	0.241	5.928	0.649	0.401	0.49	5.44	0.229	0.234	5.527	0.443	5.384	5.635	5.734	5.739	5.537	5.507	5.745	6.525	0.389	-1	5.387	5.426	0.214	5.623	5.38	0.19	6.485	5.484	5.697	5.595	5.434	5.439	5.503	0.232	8.663	5.414	6.927	5.783	6.901	9.205	0.272	6.137	5.682	6.294	0.276	5.471	5.415	6.029	-1	0.391	6.063	5.535	0.256	6.236	5.521	5.423	5.435	8.517	0.229	5.415	0.209	5.535	0.268	5.409	5.466	0.222	5.477	5.715	-1	1.487	0.429	5.633	-1	5.518	7.62	8.326	12.44	0.381	5.517	5.494	5.39	5.55	5.576	5.446	5.412	5.428	5.959	6.135	6.09	5.505	5.591	5.42	10.37	7.251	5.354	5.445	5.593	5.642	-1	5.43	5.403	6.46	5.578	5.603	5.457	5.41	5.476	6.07	5.518	5.436	5.428	5.358	5.546	5.604	5.603	5.378	6.09	-1	6.611	5.449	6.185	5.425	5.653	5.83	5.836	-1	5.847	5.547	5.368	5.692	5.352	5.432	5.434	-1	5.432	5.42	5.52	6.005	-1	-1	-1	-1	-1	-1	-1	-1	-1	-1	-1	-1	-1	-1	-1	-1	-1	-1	-1	-1	-1	-1	-1	-1	-1	-1	-1	-1	-1	-1	6.41	5.488	0.14	0.14	5.322	0.129	0.148	0.294	5.261	5.687	6.192	5.443	0.226	0.228	5.438	6.159	8.85	5.39	5.844	5.832	5.389	0.198	0.198	5.371	0.176	5.376	5.842	5.611	5.814	6.935	0.415	0.446	0.427	0.388	6.74	0.207	0.211	5.778	1.199	0.209	5.597	1.189	0.206	5.594	0.613	6.037	5.811	5.583	5.554	5.342	5.565	5.393	5.389	6.256	5.502	5.504	5.557	5.376	5.392	5.439	5.522	5.345	5.389	0.238	5.477	0.214	6.251	5.555	1.08	0.263	0.184	5.355	14.052	5.369	5.376	5.361	6.643	5.546	5.364	5.817	5.367	5.385	5.465	11.6	0.44	5.766	0.773	5.365	5.545	5.446	0.434	5.347	5.775	0.193	5.387	5.454	5.353	5.353	7.641	7.685	7.634	7.638	7.723	6.841	5.38	5.526	5.384	5.431	9.839	5.371	5.358	5.384	5.759	5.36	5.346	5.383	5.405	5.528	5.768	5.468	5.904	5.696	5.535	5.517	5.516	5.735	5.375	5.341	5.826	5.514	5.376	5.372	5.585	5.559	6.473	5.358	5.355	5.312	6.46	0.308	0.166	-1	5.389	5.421	0.212	0.209	5.424	0.212	0.211	-1	5.408	5.401	5.6	5.663	5.423	5.422	5.886	0.467	0.476	0.476	0.468	0.51	-1	-1	-1	-1	-1	-1	-1	-1	-1	-1	-1	-1	-1	-1	-1	-1	-1	-1	-1	-1	-1	-1	-1	-1	-1	-1	5.602	0.208	0.204	0.213	5.751	0.191	0.191	5.328	0.167	0.165	0.303	5.328	0.163	0.163	5.346	0.166	0.165	5.339	0.165	0.163	5.326	0.164	0.163	5.326	0.167	5.323	5.666	0.472	0.465	0.471	0.478	0.466	0.472	0.467	0.472	0.464	0.467	0.472	0.466	0.467	-1	0.186	5.616	1.256	0.197	0.196	0.581	0.212	0.202	5.393	5.826	5.606	0.176	0.176	0.18	0.176	5.366	5.805	0.42	0.42	5.39	0.232	0.216	5.332	0.331	0.331	0.496	5.345	0.345	5.631	0.43	0.428	0.427	5.305	0.169	0.153	0.213	5.432	0.21	0.168	0.154	5.424	5.806	0.25	5.489	0.171	0.177	0.174	0.172	11.222	5.332	5.415	0.33	0.388	5.565	5.788	5.438	5.571	8.396	0.175	5.515	5.509	5.42	0.44	5.452	5.352	7.055	5.32	5.598	13.125	5.352	9.41	6.805	5.834	5.592	5.4	5.421	5.337	5.375	11.065	5.383	5.307	5.508	5.36	5.391	5.543	5.453	5.381	5.535	5.492	5.545	5.438	5.38	5.352	5.748	5.533	5.408	5.568	5.338	5.639	5.342	5.405	0.259	0.255	0.259	0.26	0.26	0.259	0.259	0.26	0.26	0.26	0.259	0.261	0.257	0.26	0.26	6.311	5.367	0.183	0.184	7.769	0.373	5.384	0.195	0.189	0.188	9.106	1.301	5.372	0.188	0.186	5.383	5.221	0.104	5.542	0.286	0.246	5.44	0.211	0.213	5.36	0.181	5.344	0.171	5.346	0.173	5.342	0.171	0.169	5.384	0.205	0.192	5.673	0.34	0.176	0.176	0.173	0.343	0.173	0.177	0.174	0.174	0.178	0.174	0.176	5.68	0.173	0.176	0.175	0.179	0.345	0.174	0.184	0.18	0.177	0.177	0.173	0.176	5.386	0.238	0.219	5.394	0.391	0.22	0.219	5.397	5.379	5.402	0.235	0.242	0.201	0.202	5.401	3.442	5.38	5.408	5.381	5.424	5.369	0.199	0.205	0.186	0.189	5.452	5.411	0.198	0.197	-1	-1	-1	-1	10.577	0.617	5.432	5.377	5.413	5.209	5.529	5.52	0.352	0.363	5.356	0.354	5.818	5.585	0.222	5.377	0.189	0.189	5.604	5.351	0.176	0.176	5.376	5.357	5.414	5.435	0.26	5.356	5.37	0.586	5.566	0.188	6.426	5.425	0.458	0.409	5.998	0.195	5.357	0.181	0.181	0.183	5.724	0.187	8.376	0.589	5.572	5.346	5.344	5.379	0.19	0.19	5.585	0.433	0.431	5.418	0.215	5.376	0.191	5.396	5.927	0.548	5.799	0.452	0.252	5.382	5.566	5.38	0.393	0.194	-1	5.534	0.502	5.478	0.285	5.754	0.334	5.466	0.464	5.461	0.26	5.535	19.651	5.365	5.608	5.377	0.194	5.37	5.368	6.164	0.827	5.603	-1	0.306	-1	5.405	5.596	6.594	0.905	5.342	0.172	5.374	0.373	5.341	11.278	5.388	0.196	6.125	0.526	5.386	0.196	6.314	0.203	5.675	5.535	0.45	0.382	0.362	0.418	5.694	5.418	5.537	5.355	6.546	7.02	5.751	5.524	5.622	5.478	5.956	-1	5.764	5.355	6.17	5.367	5.548	5.385	5.511	5.876	5.345	5.642	5.639	7.08	5.637	5.355	5.736	5.429	6.544	5.739	5.381	5.944	5.597	6.376	5.356	5.351	5.382	5.959	5.55	5.41	5.351	5.512	6.203	5.345	5.423	5.551	5.448	5.451	0.229	7.835	5.719	5.445	-1	5.445	5.353	0.371	5.888	5.57	5.658	6.043	5.77	0.199	0.199	5.62	5.429	0.193	0.194	5.362	0.238	5.366	5.364	5.567	6.285	5.36	5.763	5.407	5.982	5.522	0.176	5.534	6.762	6.396	5.811	-1	-1	-1	-1	-1	-1	-1	-1	-1	-1	-1	-1	5.726	0.592	0.556	0.555	0.558	0.555	0.555	0.556	5.571	-1	1.716	5.98	6.163	5.574	5.967	5.813	5.828	5.82	5.581	5.879	0.217	0.249	16.587	0.199	0.2	0.364	0.184	9.257	5.495	0.247	5.493	0.215	5.388	5.522	5.862	5.518	5.52	5.385	6.213	6.25	5.502	5.785	0.312	0.31	5.672	0.334	0.73	0.365	8.185	6.628	6.047	0.395	0.402	5.757	0.248	0.242	0.246	5.459	0.464	0.535	0.461	0.455	0.447	0.45	0.464	5.492	5.753	0.245	6.399	5.692	0.229	5.736	0.244	5.567	0.217	5.546	15.255	5.459	5.469	5.458	5.453	6.302	5.814	5.486	6.617	6.053	5.571	5.906	5.48	5.409	0.208	0.208	0.207	0.208	0.208	0.208	0.208	0.207	0.208	0.208	0.245	0.208	0.209	0.208	0.208	0.208	0.612	0.21	0.208	0.208	0.208	0.208	0.208	0.209	0.208	0.208	0.209	0.207	0.207	0.209	0.211	0.208	0.208	0.207	0.211	0.208	0.207	0.207	0.206	0.209	0.208	0.208	0.208	0.208	0.211	0.207	0.207	0.21	0.207	0.208	0.208	0.208	0.209	0.209	0.208	0.209	0.208	0.848	0.208	0.208	0.208	0.209	0.208	5.617	0.618	0.213	0.212	0.21	0.211	0.212	0.413	0.213	0.213	0.208	0.21	0.21	0.212	0.21	0.214	6.028	0.209	0.209	0.212	0.21	0.413	0.21	0.217	0.211	0.212	0.209	0.213	0.213	0.21	0.213	5.622	0.616	0.223	0.211	0.208	0.208	0.207	0.219	0.209	0.208	0.209	0.208	0.21	0.209	0.207	0.211	5.814	0.204	8.399	5.206	0.203	5.449	5.91	0.218	0.219	0.217	-1	0.4	0.4	0.194	0.401	0.4	5.968	5.391	5.485	0.499	0.245	1.839	5.399	0.198	0.203	0.194	5.397	0.394	0.257	5.4	0.398	6.006	5.544	0.19	5.387	0.241	5.611	0.387	0.193	0.193	5.608	5.609	5.657	5.457	5.398	6.341	0.196	0.196	0.393	0.209	5.364	0.192	5.408	5.544	5.388	0.195	5.447	5.447	5.75	5.512	5.394	6.273	5.389	5.399	5.453	5.402	5.444	5.419	5.557	5.39	7.126	5.424	5.96	5.407	5.811	5.574	5.576	5.458	5.41	5.764	5.395	5.73	5.595	5.387	5.897	5.394	5.377	5.388	5.402	5.399	8.655	5.405	5.389	5.45	5.415	5.387	5.509	5.401	0.151	5.376	0.266	0.503	-1	6.062	0.342	2.001	0.129	0.532	0.208	0.129	0.241	0.344	0.242	0.233	5.386	0.171	0.132	0.155	9.655	0.329	0.327	0.327	5.992	0.979	0.974	0.947	0.977	6.809	5.764	0.171	5.268	5.368	0.139	5.55	5.248	0.123	9.632	-1	5.43	5.515	5.494	5.413	5.637	5.491	6.548	0.376	5.593	-1	0.666	5.654	5.457	5.419	5.355	11.625	0.209	2.301	5.754	5.264	0.141	0.131	0.131	6.781	1.36	2.183	5.172	0.336	5.139	1.325	5.27	0.202	0.317	0.313	0.267	5.307	5.304	5.408	5.24	5.274	5.575	0.203	0.21	0.202	0.203	5.517	0.173	5.995	0.334	0.469	0.334	0.334	0.333	0.333	0.333	0.357	1.915	0.335	0.334	0.361	5.465	0.153	0.16	5.346	0.18	0.171	0.31	0.17	5.51	0.169	0.169	5.479	0.157	0.16	5.334	0.167	5.527	0.174	5.965	5.43	0.219	0.214	0.214	0.214	6.109	5.593	0.288	0.263	5.487	5.502	0.336	5.503	0.331	5.5	0.335	5.824	0.338	5.58	0.411	0.446	5.743	6.366	1.021	1.141	5.677	5.504	5.66	5.344	0.172	5.324	0.163	5.505	5.299	6.21	5.515	0.175	5.341	0.281	6.1	5.458	5.664	5.578	5.477	5.321	5.555	5.334	5.342	5.357	5.638	5.495	5.714	12.964	5.64	5.322	5.508	5.355	5.504	5.486	5.719	5.511	7.43	5.458	5.307	5.611	5.665	5.511	5.459	0.144	0.143	6.654	0.347	0.385	0.18	6.637	0.165	6.465	0.601	0.59	0.596	0.622	0.589	0.62	0.189	0.602	5.316	5.211	0.029	0.029	5.551	0.404	5.345	5.665	5.407	5.4	6.984	5.389	8.492	-1	5.308	5.745	5.585	0.179	5.35	0.201	5.759	0.182	5.503	0.206	0.205	5.632	0.615	5.031	0.016	0.017	0.016	0.017	5.509	0.227	1.318	0.311	5.515	5.607	5.924	0.244	0.266	5.39	5.628	5.828	5.929	5.674	5.56	5.503	12.369	7.342	0.267	5.636	5.599	5.848	5.785	5.737	5.963	6.337	5.516	5.412	5.493	6.226	5.405	5.611	5.361	5.404	5.902	10.644	6.092	5.383	5.443	5.404	7.194	5.505	5.574	5.86	0.289	0.488	5.274	5.277	1.041	0.288	0.289	0.289	0.287	0.29	0.288	0.288	0.288	0.288	0.346	0.317	0.353	1.476	0.291	0.304	0.355	0.287	0.287	0.287	0.638	0.649	0.44	0.288	0.288	0.288	0.294	0.289	0.688	0.417	5.555	0.272	0.273	0.272	0.271	5.697	6.225	0.206	0.206	6.256	5.647	5.817	6.173	0.189	0.204	0.191	0.191	0.202	0.189	0.189	0.189	0.189	6.111	0.226	5.405	5.881	5.638	5.367	5.392	5.43	5.493	5.919	0.327	0.436	-1	5.828	5.674	-1	5.561	5.543	0.184	5.547	5.409	5.495	0.598	0.536	1.183	5.421	5.495	5.459	5.451	5.617	6.215	5.465	0.156	0.155	6.555	8.744	0.301	5.543	0.264	3.858	2.056	0.282	0.301	0.269	5.683	5.599	5.851	0.441	5.464	0.158	0.249	7.22	0.149	5.445	5.453	0.155	5.47	0.154	5.311	5.431	6.158	5.305	5.947	5.303	5.823	5.472	5.427	5.426	5.455	5.861	0.195	0.195	5.278	0.159	5.615	0.408	6.044	5.409	5.866	5.459	0.231	0.701	0.232	5.665	1.864	0.751	0.223	0.224	5.827	5.414	5.46	0.235	0.233	5.49	5.993	0.261	5.923	1.203	5.641	5.825	5.849	0.21	5.525	5.934	5.4	5.43	6.052	5.46	5.646	5.584	5.648	5.702	5.905	5.922	5.427	5.438	6.235	5.869	5.633	5.845	5.601	5.923	5.789	5.757	0.254	0.253	6.286	6.626	6.275	5.412	0.407	5.407	5.423	8.696	5.888	6.365	0.231	7.07	0.634	0.559	5.501	0.273	6.326	0.582	5.525	5.504	6.492	6.505	6.486	5.477	5.648	5.429	0.202	0.195	5.397	0.39	0.59	0.196	5.825	0.214	0.215	6.789	5.569	0.216	5.412	6.006	5.431	5.394	5.76	5.412	5.729	0.366	0.366	5.738	5.729	5.444	5.672	6.11	6.01	6.024	5.679	5.678	6.146	6.301	7.313	7.199	1.116	5.48	0.253	0.253	0.253	0.265	0.252	0.253	0.252	0.253	0.254	0.254	0.264	0.253	0.256	0.253	0.26	0.264	0.254	0.253	0.254	0.257	0.265	0.254	0.254	6.352	0.19	0.185	0.185	5.43	0.216	0.216	5.421	0.211	5.749	5.403	0.21	0.383	0.209	5.387	0.424	-1	0.391	5.403	5.398	0.199	0.199	5.484	0.519	0.516	5.386	5.479	-1	-1	5.455	6.879	5.426	0.194	0.464	-1	0.467	0.702	0.488	0.604	5.427	5.982	-1	5.41	5.436	5.757	5.669	5.386	5.729	5.676	5.507	5.42	6.01	5.753	5.57	6.27	5.411	5.375	5.693	5.389	5.865	5.713	6.083	0.215	0.215	0.215	5.757	0.189	0.188	5.408	0.203	0.203	5.663	0.216	0.487	0.245	5.814	0.204	0.204	5.958	0.191	0.512	0.194	0.209	0.196	0.574	5.594	0.191	0.207	0.194	0.194	0.19	0.195	5.565	5.753	0.981	0.192	0.191	5.366	5.363	0.185	5.51	0.32	6.261	5.823	2.753	0.769	5.879	0.226	0.226	5.523	5.213	5.356	5.361	5.356	5.371	0.256	5.55	0.182	5.645	6.099	5.738	5.523	5.514	5.913	5.729	5.713	5.597	5.769	-1	5.344	5.947	5.344	5.564	5.345	5.697	5.343	5.691	5.6	5.735	5.512	7.865	-1	5.402	5.399	0.203	0.199	5.988	0.601	0.598	6.104	0.174	5.354	0.183	0.176	0.177	5.389	5.386	0.192	0.192	5.571	0.188	0.189	5.595	0.196	0.402	5.623	1.799	0.174	0.211	0.711	0.198	6.745	5.751	5.702	0.202	0.203	5.561	5.712	5.345	5.601	5.983	5.972	5.557	5.703	5.378	5.759	5.587	5.818	5.573	0.144	0.157	0.194	0.146	0.613	5.711	0.142	6.719	0.171	0.345	5.581	5.602	5.422	5.343	5.538	5.532	5.532	5.879	6.449	5.569	5.297	5.745	8.087	0.658	5.77	5.005	15.88	0.244	0.243	0.244	0.268	0.242	-1	-1	10.768	-1	5.654	5.687	5.692	0.232	5.899	9.352	5.712	5.716	6.018	5.699	5.954	5.59	5.654	6.489	0.508	0.26	0.261	0.258	0.261	0.257	0.257	0.258	0.261	0.258	0.273	0.289	6.154	5.943	5.47	0.473	0.488	0.447	0.222	5.42	6.048	0.215	5.958	0.246	5.879	5.633	5.678	5.43	5.922	5.798	7.404	5.679	7.732	6.089	6.212	6.24	0.235	5.697	0.42	6.42	0.466	5.64	5.868	5.556	0.279	0.278	0.824	0.277	6.39	5.832	0.277	5.873	5.824	5.571	5.606	9.328	5.375	0.198	0.2	0.197	0.197	0.196	0.196	0.196	0.196	0.197	0.199	0.197	0.196	0.196	0.196	0.197	0.198	0.198	0.196	0.196	0.196	0.197	0.197	0.196	0.197	0.196	0.197	0.198	0.199	0.198	0.196	0.196	0.197	0.198	0.196	0.199	0.196	0.199	0.196	0.189	0.196	0.189	0.198	0.195	0.194	0.188	0.196	0.197	0.196	0.195	0.198	0.189	0.198	0.189	0.196	0.198	0.198	0.199	0.198	0.194	0.2	0.198	0.197	0.196	0.188	0.194	0.199	0.237	0.197	0.197	0.194	0.197	0.198	0.196	0.202	0.204	0.189	0.196	0.206	0.202	0.196	0.197	0.197	0.196	0.197	0.188	0.197	0.197	0.196	0.195	0.194	0.2	0.197	0.198	0.206	0.204	0.201	0.201	0.204	0.197	0.374	0.194	0.195	0.38	0.196	0.196	0.196	0.196	0.196	0.199	0.197	0.205	0.197	0.197	0.197	0.198	0.197	0.196	0.197	0.196	0.197	0.197	0.196	0.199	0.196	0.197	0.197	0.196	0.195	0.197	0.197	0.196	0.195	0.188	0.196	0.197	0.197	0.196	0.196	0.198	0.363	0.196	0.197	0.198	0.197	0.196	0.198	0.198	0.196	0.197	0.197	0.198	0.197	0.199	0.197	0.197	0.196	0.196	0.197	0.198	0.196	0.196	0.196	0.196	0.196	0.198	0.198	0.198	0.196	0.199	0.197	0.197	0.196	0.196	0.196	0.198	0.197	0.204	0.197	0.197	0.2	0.198	0.197	0.197	0.197	0.197	0.199	0.196	0.188	0.196	5.366	0.189	0.458	0.253	0.183	0.182	5.383	0.743	0.196	0.202	0.194	0.197	0.381	0.196	0.197	0.196	0.205	0.198	0.211	0.194	0.39	0.198	0.202	0.212	0.194	0.221	0.196	0.198	0.195	0.199	0.194	0.199	0.193	5.331	0.167	0.167	5.359	0.181	0.182	5.749	0.185	0.185	6.394	0.198	0.199	6.204	0.461	0.229	5.467	0.158	5.366	0.18	5.334	0.162	5.364	5.308	0.155	0.186	0.157	0.156	0.156	0.156	0.155	0.176	0.156	5.529	0.152	0.153	0.181	5.366	5.556	0.209	0.201	5.328	5.377	0.374	0.211	0.194	0.187	5.363	0.176	5.566	0.169	0.228	0.277	0.169	0.163	0.169	0.17	0.172	0.221	5.439	0.385	0.383	5.422	0.317	5.078	5.242	5.413	0.339	5.371	5.516	5.377	0.192	5.546	0.367	-1	6.273	0.379	0.379	5.545	0.188	0.187	14.488	0.165	0.164	2.784	5.536	0.354	0.355	6.17	0.197	7.15	1.733	0.19	0.46	0.206	0.462	10.963	0.535	5.383	6.055	0.159	5.467	5.293	0.148	5.383	5.363	0.183	5.369	0.195	5.741	0.187	0.686	5.435	0.152	6.027	5.376	15.508	5.456	7.007	5.759	5.035	4.01	5.336	5.33	0.175	5.446	0.17	5.853	5.469	5.403	0.237	5.332	0.158	-1	0.46	5.481	0.443	0.36	5.412	0.461	-1	0.708	5.326	5.445	5.663	5.495	5.371	5.368	5.393	6.071	5.404	6.804	5.425	5.362	5.49	5.584	5.475	6.05	5.357	5.691	5.293	5.668	5.701	5.515	5.408	5.524	5.966	5.376	5.312	0.157	5.382	5.314	5.545	5.381	5.479	5.379	5.363	5.474	5.365	5.513	5.48	5.386	5.432	6.638	5.369	5.506	5.437	5.768	-1	5.675	5.419	5.471	5.326	5.533	5.34	5.371	5.334	5.982	5.803	5.324	5.34	5.802	5.48	5.69	5.345	5.694	6.116	5.649	5.346	5.345	5.453	5.627	5.512	5.173	5.164	5.376	5.182	5.814	5.723	5.897	5.35	5.547	5.45	5.399	5.373	5.72	5.336	5.7	5.452	5.645	-1	5.828	5.376	5.341	5.524	0.682	0.275	0.472	0.278	0.278	0.285	0.282	0.278	0.275	0.278	0.274	0.279	0.296	0.273	0.272	0.267	0.728	0.446	0.279	0.301	0.278	0.28	0.277	1.191	0.273	0.317	0.273	0.275	0.285	0.273	0.762	0.282	0.277	0.294	0.274	0.277	0.284	0.28	0.278	0.276	0.278	0.283	0.274	0.429	0.277	0.273	0.638	0.269	0.274	0.267	0.3	0.269	0.269	0.292	0.271	0.449	0.274	0.309	0.286	0.273	0.271	0.431	0.272	0.268	0.454	0.302	0.286	0.816	0.271	0.284	0.291	0.273	0.489	0.285	0.272	0.295	0.272	2.186	0.272	0.474	0.286	0.273	0.283	0.307	5.26	0.259	0.262	0.262	0.262	0.419	0.259	0.269	0.268	0.254	0.263	0.255	0.432	1.436	0.258	5.991	0.276	0.106	5.278	-1	5.184	5.231	6.18	1.15	1.101	0.099	0.097	0.1	1.125	0.104	0.937	0.977	5.245	0.333	5.367	0.177	0.147	0.186	0.223	0.089	1.446	-1	0.177	0.076	0.076	0.085	0.079	0.458	0.232	0.077	0.08	0.358	0.117	0.076	4.151	0.08	0.076	3.824	7.753	0.114	0.079	0.079	0.078	0.079	0.078	0.098	0.078	0.079	0.095	0.079	0.088	0.078	0.146	0.113	0.107	0.079	0.079	0.079	0.102	0.112	0.079	5.043	0.018	0.019	0.073	0.023	1.202	0.026	0.06	0.038	0.02	0.331	0.023	0.02	0.019	0.019	0.025	0.028	0.051	0.052	0.075	0.021	0.025	0.168	0.022	0.029	0.028	0.032	0.099	0.78	0.02	0.02	0.02	0.041	0.021	0.022	0.066	0.341	0.019	0.02	0.077	0.017	0.026	0.019	5.287	0.095	5.338	0.09	0.092	0.092	0.088	0.097	0.088	0.341	0.173	0.091	5.419	0.423	0.092	0.09	0.086	0.089	0.087	0.087	0.087	0.099	0.169	0.337	0.089	0.09	0.418	0.423	0.092	0.089	0.105	0.17	0.09	6.446	1.234	1.385	0.95	0.769	0.515	0.549	0.548	0.55	0.586	0.553	0.531	0.489	0.509	0.496	0.526	5.189	5.207	5.051	5.069	0.267	0.262	0.265	0.262	0.248	0.261	0.262	0.254	0.254	0.267	0.253	0.248	0.249	0.247	0.262	0.261	0.247	0.261	0.247	0.268	0.249	0.073	0.254	0.252	0.247	5.071	0.047	0.248	0.047	5.228	0.079	0.08	0.076	0.076	0.077	0.077	0.077	0.077	0.077	0.077	0.077	0.08	0.077	0.077	0.077	0.077	0.077	0.077	0.077	0.077	0.077	0.079	0.076	0.077	0.077	5.037	0.026	0.014	0.015	5.345	1.418	0.099	0.173	0.086	0.086	0.789	7.464	0.084	0.091	0.083	0.079	0.084	3.502	17.873	3.399	0.081	0.079	0.086	0.09	1.587	0.125	0.235	5.191	5.192	0.073	0.088	0.077	0.049	0.049	0.048	0.072	0.088	0.048	0.048	0.049	0.049	0.088	0.089	0.091	0.088	0.089	5.528	0.056	0.053	5.587	0.063	0.055	0.055	5.157	0.028	0.027	0.036	0.026	0.038	0.036	0.027	5.17	0.086	0.087	5.133	0.028	0.025	0.024	5.097	0.031	8.092	0.786	0.632	5.07	0.022	0.022	5.165	5.915	0.166	6.142	0.062	0.058	0.058	5.164	0.092	0.082	0.082	5.422	0.106	0.108	0.107	0.107	0.109	0.109	0.108	0.11	0.109	0.107	0.11	0.108	0.11	0.108	0.112	0.264	0.115	0.109	0.108	5.365	0.187	0.191	5.237	0.598	0.028	0.03	5.282	0.105	0.123	0.098	5.189	0.012	0.015	5.116	5.119	0.018	5.331	0.1	0.098	0.098	5.167	0.086	0.084	5.331	0.103	0.088	0.087	0.393	6.081	0.094	5.303	0.097	0.1	0.097	0.097	5.256	0.109	0.09	0.09	5.169	5.208	0.06	0.059	5.072	0.04	0.034	0.036	5.711	1.277	0.379	0.339	5.095	0.026	0.026	0.026	5.144	0.035	0.032	5.249	0.085	0.085	0.097	1.116	0.085	5.442	0.171	0.169	0.169	5.697	0.099	0.09	0.09	0.17	5.121	0.03	5.297	0.1	5.392	0.087	0.086	5.063	0.029	0.03	0.028	5.34	0.086	0.085	5.24	0.078	0.079	0.078	5.174	0.034	5.149	0.083	5.041	5.12	0.039	0.021	5.139	0.046	0.046	5.25	0.093	0.083	5.359	0.065	5.05	0.018	5.051	0.018	5.34	0.086	5.239	0.093	0.093	5.017	0.013	5.224	0.098	5.17	0.089	7.74	0.086	5.335	0.198	5.226	0.072	5.221	0.074	5.121	0.061	5.137	0.186	8.343	0.176	0.178	0.174	0.176	0.178	0.068	5.241	0.146	0.052	0.067	0.054	0.102	0.054	0.057	0.061	0.075	0.052	0.052	0.05	0.057	5.163	0.078	0.078	5.265	0.084	5.112	0.054	0.054	5.289	0.098	0.097	5.08	0.031	5.162	0.084	5.202	0.091	5.291	0.074	7.156	0.035	5.064	0.019	0.019	5.288	0.097	5.202	0.105	0.104	5.048	0.017	5.315	0.098	0.099	5.292	0.101	5.124	0.056	0.055	5.268	0.07	-1	-1	5.2	0.085	5.212	0.028	0.047	5.153	0.076	5.277	0.114	0.111	5.196	0.017	5.145	0.207	0.148	0.205	0.081	5.051	0.017	5.214	0.089	5.23	0.085	5.25	6.46	0.389	0.388	0.386	0.387	0.386	0.391	0.387	0.386	0.388	0.386	0.386	0.387	0.391	0.386	0.386	5.241	0.084	0.098	0.085	0.087	0.095	0.085	0.084	0.085	0.085	0.457	0.235	5.449	0.146	0.146	0.147	0.146	0.146	0.146	0.147	0.146	0.149	0.146	0.17	5.21	0.044	5.261	0.086	5.269	0.219	0.22	0.219	0.219	17.222	0.219	5.212	1.267	0.078	5.211	0.143	0.073	0.075	5.255	0.087	0.092	-1	5.154	0.051	0.045	5.24	8.275	0.018	0.018	1.626	0.018	0.02	0.022	5.057	5.189	0.021	0.021	0.021	0.021	0.021	5.331	0.079	0.087	0.083	0.084	0.082	0.086	0.083	5.435	0.196	0.195	0.21	0.273	0.32	0.197	0.203	0.133	0.217	0.299	0.212	5.19	0.186	0.187	0.186	5.241	0.2	5.164	0.083	5.355	0.171	0.122	0.118	0.446	0.139	0.121	0.138	0.124	0.112	5.694	0.022	5.179	5.052	5.091	5.098	0.042	0.16	0.084	0.089	0.08	0.079	0.085	0.089	0.096	5.231	5.218	0.126	0.128	0.127	0.128	0.128	5.22	5.192	-1	-1	-1	-1	-1	-1	5.218	0.123	0.114	0.119	0.122	0.093	0.092	0.112	5.276	5.23	0.547	5.218	0.099	5.278	0.153	0.095	0.131	0.093	0.134	0.13	0.179	5.065	0.026	0.023	0.023	0.021	0.02	5.029	0.02	0.015	0.015	0.015	5.024	0.013	0.051	0.027	0.027	0.026	0.026	5.05	0.02	10.295	1.031	5.164	5.29	0.056	5.217	0.107	0.055	0.059	0.056	0.056	0.056	5.088	0.033	0.031	0.033	0.033	5.191	0.104	5.08	0.043	0.041	0.028	0.044	5.342	5.141	5.24	0.101	0.077	5.371	0.142	5.047	0.014	0.023	5.324	0.093	0.093	0.094	5.213	5.532	0.042	0.017	0.017	0.022	5.533	0.043	0.023	0.021	0.018	5.313	0.211	0.21	0.247	0.211	0.237	0.209	5.175	5.451	5.181	0.039	0.042	0.039	0.04	0.309	0.04	5.198	5.205	5.324	5.033	0.014	0.014	0.014	0.014	0.014	5.97	0.251	5.231	0.077	5.093	0.026	0.012	0.046	6.078	5.25	-1	-1	-1	-1	5.779	0.189	0.179	-1	-1	-1	5.403	0.202	0.204	0.204	0.204	0.204	5.134	5.048	0.053	0.025	0.025	5.17	0.091	0.091	0.079	5.17	5.225	0.103	0.155	0.103	0.144	5.572	5.165	5.088	0.038	5.205	5.166	0.29	0.288	0.449	5.077	5.231	5.139	5.279	0.205	0.144	0.126	5.615	0.383	0.385	0.443	0.432	5.684	0.202	0.191	5.229	0.019	0.018	5.152	0.078	6.278	0.1	5.316	0.13	5.034	0.0080	0.019	0.034	5.157	0.156	5.176	0.089	5.607	5.344	5.284	5.781	-1	18.437	0.024	5.619	5.124	5.069	5.402	0.111	5.397	0.106	0.102	5.408	5.346	0.193	5.224	0.097	5.965	5.307	0.104	5.413	0.195	0.289	5.623	0.289	5.544	5.984	0.732	5.169	0.584	5.179	5.243	5.266	0.025	0.039	5.177	5.369	0.054	0.058	5.463	0.205	5.537	0.095	8.632	5.198	6.143	0.071	5.167	5.071	5.077	0.02	-1	5.055	0.026	0.025	5.219	5.204	0.057	5.295	5.117	5.144	0.072	0.073	0.075	5.284	0.074	0.298	5.033	5.068	0.016	0.016	5.065	0.024	0.025	5.234	5.155	0.077	0.072	5.123	0.018	0.017	5.659	5.057	0.083	0.027	5.033	0.017	0.017	5.165	0.181	5.181	5.183	5.123	0.019	10.333	5.493	0.194	0.2	5.124	0.016	0.016	5.426	5.096	0.017	0.018	5.128	0.017	0.017	5.412	0.017	0.017	5.048	5.039	5.041	5.118	0.018	0.016	5.038	0.019	5.113	0.016	0.017	5.139	0.123	5.189	0.017	0.019	5.03	0.017	0.017	5.061	0.04	5.192	0.018	0.017	5.266	5.032	0.017	0.017	5.031	0.017	0.018	5.161	5.15	0.017	0.018	5.045	0.017	0.018	5.19	0.016	0.016	7.149	5.03	0.019	5.25	5.261	5.168	5.274	5.342	5.256	5.248	5.268	5.629	5.262	6.479	6.466	6.175	6.09	6.508	6.187	5.86	6.462	5.995	5.961	5.306	5.252	5.289	5.608	5.247	5.375	5.312	5.261	5.26	5.271	5.329	5.637	5.26	5.121	0.018	0.017	5.049	0.016	0.017	5.084	0.016	0.019	5.323	5.091	0.016	0.017	5.086	0.021	5.339	0.105	0.088	5.033	0.017	5.655	5.346	5.284	0.116	5.3	0.725	6.005	0.128	5.283	5.558	5.034	0.017	0.017	5.246	5.079	0.017	0.02	5.052	0.016	0.016	5.154	0.078	0.078	5.236	5.031	0.017	5.081	0.019	0.018	5.068	5.048	0.039	16.635	4.716	0.375	5.248	0.182	0.19	5.271	0.016	0.016	5.062	0.047	5.128	5.088	0.016	0.017	5.144	2.984	15.201	5.031	2.688	2.875	6.503	0.764	5.163	5.049	0.016	0.015	5.05	0.022	0.016	6.178	0.098	5.631	0.326	5.111	0.016	0.469	5.702	5.822	5.249	5.036	0.031	0.017	5.104	0.044	0.044	5.255	0.183	5.21	0.017	0.016	5.252	5.159	0.018	0.017	5.032	0.017	0.017	5.115	0.017	0.016	5.489	0.018	0.017	5.092	0.019	0.016	5.235	0.016	0.016	5.082	0.017	0.019	5.059	0.016	0.016	5.109	0.016	0.015	5.094	0.061	0.055	5.18	5.03	0.016	0.017	5.861	5.566	5.59	9.168	-1	-1	5.059	0.017	0.018	5.03	0.017	0.017	5.224	5.127	0.112	0.124	5.123	0.016	0.019	6.383	5.123	0.016	0.018	5.363	0.105	5.194	0.26	0.166	0.085	0.16	0.078	5.318	5.231	5.141	5.11	5.274	0.054	5.215	5.181	5.155	0.048	5.365	0.087	8.278	5.263	5.26	5.261	5.262	5.338	5.173	0.097	5.335	5.196	5.313	5.256	10.225	5.101	5.339	5.141	0.053	5.395	0.733	5.301	0.086	5.212	5.037	5.312	0.043	5.303	5.117	5.037	0.017	5.042	5.537	7.919	5.164	0.089	5.285	5.186	5.084	0.016	5.102	5.335	5.691	5.608	5.685	5.708	5.616	5.575	5.249	5.347	5.61	5.323	5.246	5.25	5.266	16.34	5.299	5.286	5.304	5.202	5.143	5.306	5.827	0.1	5.158	0.078	5.264	0.156	6.375	5.125	5.176	0.307	5.23	5.26	5.119	5.11	5.183	5.151	5.065	5.254	5.043	0.024	6.829	0.052	5.115	5.194	-1	5.173	5.23	5.067	0.015	5.249	5.287	6.373	5.253	5.151	0.079	5.09	5.362	5.194	5.06	5.265	0.124	5.203	0.188	5.148	5.055	5.081	0.028	5.092	0.031	5.078	0.309	5.136	5.221	5.241	-1	5.03	5.24	5.244	5.432	0.156	5.343	5.568	5.247	-1	5.523	5.05	5.688	5.333	5.26	5.035	5.215	0.055	5.384	5.329	-1	5.06	5.557	0.199	0.223	0.168	5.177	0.299	0.968	1.16	0.295	0.177	0.197	6.218	5.132	5.278	0.667	0.338	15.15	0.11	5.191	5.275	5.274	5.204	7.246	5.433	5.05	5.62	5.26	7.05	5.164	5.033	5.145	5.089	-1	5.425	5.115	5.239	6.001	-1	5.081	5.273	6.301	5.376	5.181	5.179	5.443	5.358	6.209	5.582	5.352	5.075	5.399	5.042	5.111	5.301	5.188	5.582	5.108	5.298	0.229	0.389	5.13	5.322	5.163	5.527	5.857	5.358	5.143	5.068	5.496	5.177	5.845	5.107	5.22	5.07	5.186	5.244	5.286	5.157	5.402	5.498	5.283	5.244	5.459	5.112	5.346	5.171	5.371	5.175	5.748	5.569	5.368	5.343	5.223	5.352	5.278	5.218	5.347	5.404	5.56	5.064	5.7	5.633	5.056	5.367	5.05	5.132	5.286	5.093	5.097	5.585	5.108	5.432	5.738	5.12	5.534	5.069	5.049	-1	5.284	5.248	5.193	5.224	5.13	5.195	5.533	5.136	5.171	5.195	5.293	5.314	5.033	5.267	5.6	5.087	5.155	8.092	5.106	5.186	5.278	5.239	5.475	5.113	5.042	5.209	5.515	5.154	5.08	5.073	5.326	5.325	5.3	5.263	5.117	5.155	5.032	5.135	5.212	5.047	5.118	5.218	11.724	5.209	5.216	5.201	5.397	5.227	5.504	5.155	5.311	5.119	5.178	8.33	5.193	5.298	5.095	5.235	5.182	5.18	5.038	5.077	6.15	6.972	5.225	5.749	-1	6.452	5.289	5.252	5.098	5.126	5.109	-1	5.351	5.089	5.272	5.231	5.215	5.254	5.122	5.252	5.085	9.003	5.149	5.163	5.549	5.21	5.106	5.245	5.911	5.152	5.091	5.223	5.19	-1	5.649	5.785	5.202	5.106	5.117	5.074	5.207	5.104	5.308	5.438	5.218	-1	5.339	5.077	5.155	5.321	5.309	5.334	5.104	5.375	5.183	5.234	5.264	5.076	5.114	5.28	5.198	5.3	5.405	5.035	5.095	5.33	6.581	5.108	5.259	5.196	5.218	5.237	5.284	5.425	5.226	5.437	5.272	5.042	5.289	5.245	5.508	-1	5.414	5.664	5.211	5.432	5.111	5.265	5.115	5.14	5.231	5.233	5.159	5.288	9.282	5.605	5.318	5.206	5.163	5.431	5.108	5.205	5.217	5.091	5.126	5.038	5.29	6.544	5.457	5.14	5.657	8.385	5.277	5.287	5.353	5.455	5.148	5.18	5.113	5.375	5.376	5.058	5.501	5.583	5.167	5.173	5.604	5.345	5.057	5.18	5.111	5.315	5.092	7.101	5.097	5.068	5.159	5.624	5.186	5.34	5.673	5.638	5.662	5.116	5.564	13.4	5.378	5.504	5.054	5.331	5.224	5.253	5.179	-1	5.044	5.142	5.17	5.215	5.311	0.172	5.301	5.259	5.448	5.173	6.395	5.054	5.284	5.258	5.072	5.295	5.319	6.206	5.379	5.257	6.278	5.277	5.213	5.119	5.13	5.168	5.075	5.187	-1	5.186	5.189	5.218	5.263	5.452	5.227	5.291	5.488	5.311	5.096	5.074	5.599	5.604	5.378	5.52	5.045	5.163	-1	5.244	-1	5.166	5.293	5.05	5.082	5.392	5.113	5.096	0.066	5.044	5.16	5.104	5.142	5.564	5.024	5.078	5.175	5.058	5.513	5.224	5.191	5.183	5.78	-1	5.097	5.483	5.186	5.819	5.218	5.296	5.428	5.07	5.309	5.162	5.108	5.298	5.079	5.199	5.287	5.073	5.158	5.279	5.419	5.057	5.736	5.341	5.165	5.491	5.955	5.199	5.975	5.232	5.115	5.197	5.208	5.275	5.551	5.261	5.162	5.761	5.249	5.548	5.436	5.09	5.262	5.196	5.071	5.361	5.227	6.133	8.462	5.257	-1	5.443	5.544	5.242	5.614	5.139	5.283	5.224	5.162	5.16	5.104	5.185	5.058	5.302	5.4	5.239	5.073	5.042	5.275	5.116	1.205	0.688	6.517	5.575	8.451	6.096	-1	0.432	5.924	5.898	6.167	5.843	5.453	6.784	5.5	5.751	5.69	6.004	5.504	5.859	5.537	5.407	5.412	5.618	5.429	5.808	6.785	9.855	5.35	5.797	8.928	5.167	5.467	0.272	5.49	5.144	5.191	5.234	5.977	5.728	5.909	6.238	5.483	5.607	5.682	5.775	5.474	5.6	5.77	5.882	5.755	5.504	5.502	5.575	5.865	5.377	8.202	6.068	5.596	6.334	6.892	5.348	5.757	5.41	5.8	5.587	6.732	5.361	6.016	5.536	5.352	5.348	6.031	5.501	5.624	6.126	5.778	5.387	5.38	5.59	0.406	5.443	5.546	0.992	5.683	5.756	6.022	5.357	6.732	5.496	7.736	5.585	5.612	6.042	5.573	5.412	6.116	5.465	5.908	5.981	6.389	5.594	0.398	0.351	5.709	5.393	0.197	5.444	5.81	6.224	13.047	5.393	0.197	5.385	5.894	6.223	5.12	5.58	5.874	5.728	6.018	5.589	5.358	5.554	10.946	5.713	9.608	8.704	5.903	5.677	5.867	5.375	5.553	5.557	5.564	5.403	6.193	5.343	7.465	6.428	5.3	5.259	5.296	5.174	5.204	5.111	5.332	5.285	0.11	5.121	5.293	0.107	5.363	5.258	5.799	5.355	5.252	5.433	5.381	5.555	5.248	5.286	5.177	0.09	5.256	5.341	5.298	5.098	-1	5.093	5.138	5.451	0.112	5.105	5.263	6.374	5.184	5.108	5.289	-1	5.18	0.026	5.491	5.077	5.244	5.581	5.286	5.232	5.342	5.275	5.187	5.264	0.09	0.099	5.299	0.207	5.31	5.487	8.624	11.586	5.064	5.044	5.349	5.087	5.285	0.073	0.088	5.032	0.016	10.262	5.63	5.408	5.032	5.486	5.152	5.035	5.064	5.488	5.032	5.069	5.108	0.059	5.052	5.03	5.282	0.151	6.13	5.031	5.17	6.795	5.072	5.072	5.254	5.054	5.321	5.046	5.093	0.148	0.076	5.617	-1	5.217	5.173	0.092	5.126	5.155	5.097	5.057	0.017	5.893	0.27	5.392	5.226	5.26	5.263	5.103	0.051	5.172	5.287	5.157	5.382	0.085	5.358	5.026	5.046	0.039	-1	6.418	6.25	6.087	5.877	5.196	5.282	-1	5.264	5.283	5.268	5.283	5.324	6.284	5.088	5.136	5.349	5.106	0.091	5.094	0.091	5.177	6.004	0.57	5.16	5.25	0.083	5.191	0.093	5.379	0.417	5.112	5.25	0.176	5.163	5.476	5.079	5.165	5.783	5.7	0.26	0.206	5.225	5.251	5.215	5.852	5.147	7.138	-1	5.469	5.647	5.292	5.417	5.254	5.2	5.244	5.136	5.081	5.188	5.588	5.706	0.183	0.183	5.656	0.336	5.639	0.17	0.161	0.161	5.348	0.178	0.174	0.173	5.733	5.464	6.18	5.216	0.053	5.104	0.053	0.054	0.052	0.052	0.052	0.052	0.052	0.052	0.053	0.053	0.052	0.052	0.052	0.052	0.055	0.053	0.053	0.053	0.052	0.052	0.053	0.053	6.992	0.161	0.979	0.083	0.383	5.311	0.28	5.231	0.109	0.1	5.167	0.085	5.514	5.229	5.264	5.202	6.054	0.32	0.319	0.326	0.328	0.341	0.333	0.331	0.33	0.347	0.359	0.335	0.34	0.333	0.329	0.331	5.698	0.192	0.193	0.195	0.192	6.44	0.668	5.767	5.649	5.377	5.784	1.102	0.198	1.094	0.2	0.197	0.197	1.113	0.198	0.195	0.195	9.113	0.389	0.195	1.12	0.199	1.114	1.113	0.199	0.196	0.196	0.195	5.841	5.748	5.56	0.191	0.191	5.383	5.814	0.439	0.221	0.454	0.448	0.435	5.386	5.381	5.927	5.675	0.764	0.361	0.289	0.274	5.876	0.21	0.232	0.215	0.21	5.433	7.02	0.761	0.974	5.585	1.167	0.344	5.695	5.797	6.335	0.847	5.598	5.324	5.456	6.622	7.955	5.435	0.202	5.396	5.361	6.026	0.19	0.19	5.498	0.165	5.738	5.381	0.197	0.196	0.196	0.198	0.197	0.197	5.336	5.774	5.434	5.386	5.496	5.339	5.335	5.256	5.391	5.497	5.358	5.601	0.269	0.27	0.271	0.267	0.269	0.269	0.271	0.269	0.517	0.283	0.348	0.28	0.278	0.297	0.283	0.274	0.275	0.281	5.281	5.179	0.055	0.055	0.06	0.055	0.055	0.055	0.055	0.054	10.506	5.142	5.051	0.018	0.028	5.221	0.11	0.11	0.104	5.031	0.018	0.023	0.016	0.016	0.017	7.05	0.025	1.29	0.017	0.016	0.525	0.017	5.158	5.141	0.133	0.134	0.131	0.133	0.132	6.37	0.182	5.239	0.299	0.083	0.087	5.24	0.273	0.089	0.081	5.238	0.204	0.105	0.088	5.241	0.274	0.103	0.083	5.423	0.084	0.085	0.1	5.414	0.092	0.089	0.083	5.238	0.204	0.112	0.082	5.24	0.203	0.096	0.111	5.238	0.082	0.187	0.088	5.251	0.279	0.083	0.088	5.397	0.267	0.089	0.084	5.238	0.084	0.165	0.105	5.538	5.439	0.181	5.263	0.064	5.183	0.099	5.276	0.093	5.405	5.126	0.017	5.305	0.326	5.356	0.105	5.415	0.098	5.103	5.164	0.058	5.299	0.724	5.057	5.553	0.49	5.361	0.101	5.059	5.245	0.076	5.232	5.237	5.883	5.308	5.371	0.355	5.31	5.138	5.162	5.255	5.287	5.294	5.28	5.088	5.295	5.288	5.285	5.291	5.201	5.293	5.227	5.218	5.121	5.527	5.285	5.263	5.109	5.32	5.281	5.272	5.223	5.299	5.389	5.171	5.29	5.342	5.23	5.296	5.299	5.299	5.309	5.165	5.109	5.287	5.27	5.288	5.312	5.36	5.677	5.272	5.333	5.621	5.259	5.289	5.407	6.394	5.298	5.303	5.295	-1	5.352	5.16	5.47	5.277	5.278	5.192	5.297	5.19	5.191
[truncated: 10,996,221 more chars]
