# Supplementary material for: Trust-Enhanced Cloud Service Selection Model Based on QoS Analysis
Source: PLoS One. 2015 Nov 25;10(11):e0143448. doi: 10.1371/journal.pone.0143448 (PMC4659544; doi:10.1371/journal.pone.0143448)
Supplement: S1 Dataset — (ZIP) [file pone.0143448.s001.zip › WSDream-QoSDataset2/tpmatrix.txt]

0.334	17.543	25.316	9.049	9.009	5.692	4.415	189.045	5.181	4.622	0.37	0.36	7.358	2.026	0.343	0.34	1.556	1.558	0.539	12.552	12.5	0.498	12.145	12.145	0.534	12.0	12.048	12.048	0.482	9.146	9.118	0.505	6.976	7.042	0.368	10.033	0.856	9.164	7.702	0.86	0.573	5.747	0.584	0.347	1.041	22.556	14.925	21.505	0.335	6.849	6.116	4.618	3.257	0.715	0.876	16.949	0.718	11.583	0.344	1.367	367.385	0.689	3.75	0.518	5.791	3.658	1.323	1.751	4.909	3.164	4.366	5.3	0.098	3.898	0.524	0.513	11.707	0.687	5.328	5.006	6.504	0.336	0.66	0.509	2.503	0.378	3.012	18.292	24.193	24.793	11.799	33.057	0.48	1.227	1.657	1.807	3.06	2.65	2.838	4.981	4.261	-1	-1	0.367	5.479	0.374	0.368	6.116	0.376	16.666	41.322	24.793	0.737	0.938	0.525	0.376	0.69	0.361	0.555	1.815	-1	0.429	6.711	30.612	30.612	0.568	30.0	30.0	23.809	0.534	20.547	19.867	0.693	-1	14.851	-1	0.367	3.129	23.809	21.885	83.079	0.556	24.793	24.59	0.377	0.557	24.59	24.793	2.898	9.111	0.549	-1	0.565	0.364	0.732	1.661	10.695	0.238	21.854	0.429	0.534	0.534	0.567	4.702	20.689	20.689	6.823	0.894	17.241	17.142	218.487	1.357	18.181	0.73	0.538	0.827	7.987	5.115	1.094	0.671	14.742	1.931	0.469	7.874	0.478	1.051	27.355	7.65	0.511	0.866	7.936	0.889	0.846	0.356	5.254	0.528	0.531	0.34	-1	0.862	1.443	264.676	0.537	4.056	0.765	0.834	0.365	0.579	0.885	1.055	1.912	20.979	21.126	0.504	21.582	0.749	4.092	15.993	-1	-1	0.347	70.707	71.428	91.836	70.0	0.687	8.631	71.428	71.428	71.428	72.164	49.295	72.164	0.659	17.412	71.428	71.428	0.686	12.345	72.164	72.164	0.68	9.929	22.58	71.428	65.42	72.164	71.428	71.428	71.428	71.428	61.946	59.322	71.428	0.7	10.654	71.428	71.428	71.428	55.555	71.428	71.428	71.428	66.666	71.428	62.5	71.428	70.707	67.961	71.428	71.428	71.428	71.428	0.728	23.489	71.428	71.428	0.758	10.204	71.428	48.611	71.428	41.666	71.428	55.118	71.428	70.707	71.428	72.164	72.164	45.751	71.428	59.829	0.702	30.172	71.428	72.164	71.428	63.829	0.703	27.108	91.836	70.707	69.306	71.428	71.428	72.164	71.428	64.814	72.164	91.836	71.428	71.428	71.428	71.428	44.871	72.164	0.787	0.803	0.815	0.611	0.969	15.217	71.428	64.22	1.112	19.774	70.0	59.829	71.428	70.707	71.428	71.428	71.428	65.42	71.428	71.428	1.122	21.276	71.428	72.164	72.164	71.428	68.627	67.307	71.428	72.164	70.707	71.428	71.428	91.836	71.428	71.428	71.428	71.428	71.428	72.164	72.164	71.428	72.164	71.428	72.164	60.344	71.428	72.164	71.428	70.707	63.636	72.164	72.164	71.428	71.428	71.428	71.428	54.263	67.307	68.627	59.322	55.118	52.631	64.814	68.627	71.428	71.428	1.186	11.784	71.428	72.164	71.428	71.428	71.428	65.42	71.428	72.164	71.428	71.428	1.213	29.288	71.428	71.428	72.164	1.412	1.391	1.629	1.687	26.923	70.707	71.428	2.195	44.025	2.401	51.094	2.608	2.76	29.661	72.164	2.913	2.419	2.647	32.11	1.05	71.428	66.666	71.428	4.175	5.228	70.707	71.428	72.164	4.456	4.201	71.428	70.707	71.428	4.333	5.387	6.304	6.033	71.428	71.428	6.359	10.282	71.428	7.976	11.747	10.23	75.63	90.909	92.783	92.783	16.359	18.475	14.678	10.0	60.869	14.109	-1	60.402	113.924	-1	-1	53.892	-1	1.717	-1	-1	1.719	-1	-1	1.716	101.123	-1	60.402	97.826	-1	1.723	115.384	-1	-1	-1	62.5	115.384	112.5	-1	1.715	84.112	108.433	-1	56.603	108.433	115.384	-1	1.721	-1	56.737	-1	1.722	-1	51.948	95.238	-1	1.718	-1	-1	1.716	1.42	3.347	0.378	42.553	12.711	13.698	4.097	12.931	17.391	39.473	146.341	12.345	13.1	8.733	17.467	26.086	13.215	8.733	12.552	13.1	13.157	34.632	12.987	1.425	0.564	37.5	46.875	48.387	0.566	61.224	61.224	0.559	75.0	69.767	10.135	78.947	76.923	1.845	61.224	7.874	33.707	36.585	7.092	62.999	12.765	11.764	7.594	63.829	1.112	0.379	14.388	1.481	219.512	7.874	0.752	24.59	0.549	14.15	14.218	14.084	7.558	0.377	22.988	11.802	0.366	12.698	0.357	-1	0.889	9.828	-1	0.568	0.541	0.365	1.138	0.553	0.554	0.548	0.572	0.574	3.377	9.039	0.926	0.549	0.57	8.241	2.493	6.455	498.083	-1	375.685	0.554	0.557	0.56	0.702	22.535	1.235	21.39	68.783	22.598	36.649	15.873	17.287	57.613	70.938	41.841	1.227	4.16	8.714	12.295	48.245	5.319	0.78	0.893	0.528	0.631	9.523	9.523	9.389	9.302	0.443	115.023	255.172	937.308	168.949	17.543	9.216	9.049	14.084	194.69	10.05	-1	9.09	255.605	63.348	35.874	13.953	545.045	12.987	-1	20.202	0.514	11.811	1.7	9.345	9.478	9.523	9.302	9.09	14.218	9.478	206.422	9.478	9.345	9.478	0.676	14.035	8.445	16.666	14.134	6.4	14.184	12.944	14.184	10.526	7.699	0.672	0.422	2.592	0.515	7.575	7.604	0.252	0.342	2.493	3.144	5.747	5.405	5.434	5.434	3.091	5.83	5.347	5.347	5.291	0.333	5.665	5.347	5.347	5.347	3.181	0.341	3.773	0.99	11.811	0.32	5.649	5.83	5.249	5.194	0.246	7.782	0.456	14.035	1.644	10.183	0.666	1.54	9.925	7.633	14.981	0.45	0.604	0.334	7.722	0.492	15.151	0.329	0.251	10.989	7.326	1.595	3.3	12.681	12.658	0.617	7.575	7.272	0.493	7.575	0.485	1.178	0.464	0.371	0.668	0.243	1.264	0.358	5.976	-1	0.338	3.271	7.092	3.493	2.973	11.764	2.534	0.334	0.475	0.857	0.246	0.521	0.246	8.064	0.509	1.217	4.636	6.276	0.261	0.962	9.836	0.694	0.585	10.662	7.751	0.489	0.324	0.338	-1	5.136	0.31	0.591	7.462	0.331	-1	0.508	0.342	0.615	13.937	0.489	10.6	0.471	12.461	0.297	0.341	11.538	0.245	0.239	-1	1.519	4.115	3.931	10.152	3.311	7.378	5.637	0.236	5.905	0.334	0.37	0.499	0.19	0.302	0.512	0.736	0.256	0.331	0.322	0.596	0.935	0.347	1.885	530.591	0.262	0.368	0.726	0.34	0.321	-1	1.61	0.225	0.4	1.064	0.192	0.243	1.937	0.243	0.492	2.361	0.327	0.896	0.248	0.336	0.492	0.522	0.244	0.675	-1	0.987	0.653	123.269	2.344	9.168	5.372	5.455	-1	5.724	4.813	0.337	0.998	0.389	2.254	0.339	-1	0.246	0.128	2.828	0.472	-1	-1	-1	-1	-1	-1	-1	-1	-1	-1	-1	-1	-1	-1	-1	-1	-1	-1	-1	-1	-1	-1	-1	-1	-1	-1	-1	-1	-1	-1	0.497	0.527	30.0	30.0	0.553	24.0	25.423	14.851	19.9	1.513	0.735	0.522	17.142	17.341	2.777	0.351	103.182	0.895	5.931	9.915	0.484	6.976	7.731	0.526	24.193	2.6	13.384	41.134	13.524	522.095	7.692	85.648	13.157	187.116	1.214	26.845	43.795	1.049	7.111	29.85	4.21	6.962	36.363	0.681	8.474	2.998	0.345	5.607	13.953	17.412	0.527	0.687	0.714	-1	0.545	0.545	0.516	4.962	1.005	16.638	0.361	0.362	0.529	21.276	0.525	22.388	0.347	0.365	521.193	189.189	18.518	0.362	0.545	0.351	0.363	0.351	0.353	3.03	0.37	13.324	0.361	1.212	5.328	764.198	32.967	0.357	37.514	0.364	0.547	23.631	11.019	6.465	0.325	25.21	0.672	0.342	0.359	0.488	63.631	43.78	42.991	43.58	42.38	267.423	0.356	0.352	0.52	0.365	0.624	1.756	0.354	0.345	0.349	3.831	1.583	0.36	3.484	7.981	1.68	4.301	48.523	0.513	0.546	3.058	3.184	0.353	0.357	16.541	22.211	6.993	0.704	0.358	0.348	3.229	197.973	4.566	0.522	0.538	108.838	12.096	18.867	-1	0.877	0.534	20.979	20.0	0.536	20.689	20.833	-1	0.906	8.23	0.364	0.659	0.357	0.358	1.553	18.041	25.316	22.784	17.994	20.881	-1	-1	-1	-1	-1	-1	-1	-1	-1	-1	-1	-1	-1	-1	-1	-1	-1	-1	-1	-1	-1	-1	-1	-1	-1	-1	0.528	26.315	22.222	22.9	0.531	28.846	28.846	0.541	29.702	30.0	12.658	3.703	26.086	26.315	3.6	27.272	27.272	3.729	24.39	27.777	3.718	27.777	27.777	0.538	16.393	4.153	0.655	11.799	13.937	13.986	12.698	14.285	10.676	9.836	14.234	13.698	13.986	13.986	13.605	14.234	-1	34.013	2.117	2.57	24.59	32.52	80.332	29.411	23.255	0.69	16.067	3.311	17.543	19.417	19.047	19.607	0.363	2.209	26.627	26.392	0.351	15.384	15.267	0.344	15.228	15.873	98.245	0.71	16.597	12.278	26.011	26.011	26.162	0.549	27.522	31.914	47.619	5.0	53.333	27.522	31.578	0.674	1.373	22.346	0.349	22.388	40.322	40.322	16.806	0.723	0.533	0.726	15.873	20.576	3.838	4.497	0.347	0.731	415.392	18.518	0.54	0.551	0.357	11.08	2.153	0.355	0.259	0.549	0.72	-1	0.355	0.523	182.331	0.504	0.261	0.35	1.237	0.73	0.344	295.798	0.506	0.351	0.175	0.363	1.301	0.363	6.451	1.734	0.536	1.009	0.364	5.412	0.728	0.372	0.51	3.367	1.983	19.212	0.743	1.038	0.547	1.586	46.632	41.095	36.529	47.368	42.857	45.0	42.105	47.619	47.368	47.619	42.105	72.58	43.01	47.619	47.368	0.356	0.398	25.423	25.641	0.388	21.276	1.164	20.689	15.306	24.59	0.524	24.793	1.112	25.0	26.086	0.516	0.575	41.095	0.694	44.303	53.435	0.387	21.582	20.833	0.53	28.301	0.399	26.086	0.389	26.086	1.14	26.086	28.571	0.516	28.169	27.972	12.438	615.702	999.999	-1	486.725	-1	274.336	-1	437.956	500.0	-1	592.592	-1	195.538	410.447	906.976	704.347	-1	-1	402.877	535.714	-1	-1	-1	276.785	628.318	0.771	25.641	19.23	0.363	15.503	12.82	12.903	6.912	0.263	0.53	26.49	26.315	29.85	25.423	0.259	-1	0.204	0.264	0.263	0.263	0.725	53.435	40.816	32.786	24.59	0.759	5.058	32.52	29.197	-1	-1	-1	-1	0.157	413.043	0.784	0.352	0.352	0.756	0.727	0.546	12.875	18.518	0.724	17.316	33.639	0.723	28.985	-1	-1	-1	0.514	0.545	26.548	26.315	0.365	0.352	1.228	0.728	27.777	7.707	32.921	513.119	0.542	32.0	0.594	0.727	13.84	-1	0.463	35.398	5.87	17.094	18.018	13.698	10.663	76.923	2.912	504.297	0.71	1.455	6.048	0.364	16.806	27.027	0.86	18.796	18.315	0.544	23.255	0.529	11.834	0.704	12.757	171.624	2.419	83.333	29.069	2.171	1.952	6.276	7.936	31.746	0.35	0.312	5.509	0.328	4.672	0.22	4.962	0.337	5.555	0.331	5.464	2.244	5.747	0.551	0.541	1.199	64.22	0.545	0.53	0.655	5.952	1.09	0.122	21.052	-1	2.093	7.079	0.542	769.23	0.365	19.417	0.727	17.699	0.886	758.537	0.728	14.814	12.731	187.5	0.363	31.496	0.35	32.258	1.069	8.936	47.021	12.605	15.81	25.751	0.888	0.722	0.549	0.702	1.008	103.619	1.75	0.364	1.075	0.519	2.187	-1	0.699	0.545	1.417	7.59	3.361	3.906	10.989	0.671	0.38	1.076	1.053	1.578	1.077	0.362	0.536	8.445	48.765	4.815	1.906	22.857	0.347	0.542	0.354	0.364	0.364	30.731	0.545	0.908	0.545	1.071	49.008	0.546	0.178	0.68	1.086	0.488	13.422	3.494	0.514	0.343	-1	0.858	2.734	682.31	0.612	0.331	0.503	184.397	0.491	23.622	23.622	11.109	0.524	15.625	23.255	1.209	4.587	0.343	0.352	0.175	0.776	0.353	3.508	17.069	0.508	0.342	18.867	10.152	109.294	578.902	18.342	-1	-1	-1	-1	-1	-1	-1	-1	-1	-1	-1	-1	2.564	4.823	3.442	3.442	3.502	2.285	5.136	3.521	0.509	543.614	4.918	0.661	0.584	0.487	0.336	21.533	2.141	0.518	0.51	6.609	23.809	126.05	1.062	45.112	37.974	9.523	28.571	1.587	7.144	366.013	6.972	363.636	0.343	0.882	87.719	0.523	0.532	4.016	3.976	141.094	0.354	4.155	12.295	12.448	0.697	13.201	17.353	12.448	0.5	4.336	0.497	10.204	9.966	0.513	14.563	16.574	16.574	1.565	27.855	27.397	29.585	27.355	5.509	29.761	31.347	0.338	0.532	18.292	0.501	0.533	18.75	0.533	18.292	0.545	12.048	0.51	41.42	2.32	0.231	0.868	0.347	0.692	0.342	0.709	0.303	160.127	0.727	0.711	3.021	8.896	34.722	34.482	34.722	30.674	34.246	34.482	34.482	34.965	34.482	34.246	34.246	34.482	34.722	34.722	34.722	29.761	34.965	34.722	34.013	34.965	34.965	34.722	34.482	34.965	34.013	34.965	27.777	34.965	34.722	34.722	34.013	34.965	32.679	34.722	54.794	34.722	34.965	34.965	28.169	34.965	29.411	33.557	34.722	32.894	32.467	25.0	28.735	26.595	34.965	34.965	34.722	34.246	34.722	34.965	34.722	34.722	34.965	34.722	34.965	34.722	34.722	34.722	34.965	10.044	650.793	468.75	429.687	453.846	823.943	-1	-1	-1	-1	244.094	578.571	373.333	1000.0	522.058	-1	41.275	441.86	554.687	-1	472.44	-1	390.07	632.812	906.976	760.233	460.937	-1	-1	440.944	-1	11.392	645.669	921.259	-1	436.507	468.253	248.0	-1	790.419	440.944	-1	522.058	827.777	642.857	476.19	-1	0.544	25.21	0.552	3.679	22.222	0.75	0.96	31.25	15.384	23.437	0.087	7.722	18.867	153.846	7.692	7.633	5.324	0.536	262.568	5.291	11.049	2.481	0.538	14.598	13.888	13.888	5.291	13.84	23.255	6.872	15.037	5.47	0.53	15.503	0.36	20.547	2.119	8.064	15.503	14.598	0.869	0.843	0.863	0.693	0.503	0.55	23.437	47.244	15.267	28.169	0.338	20.27	2.61	0.705	5.328	15.625	6.655	0.715	1.925	0.709	0.538	4.857	1.446	6.968	0.533	7.299	0.707	0.697	2.41	0.538	0.357	7.761	4.537	0.521	0.35	0.542	0.527	0.7	0.533	3.62	0.539	4.065	0.538	0.538	4.108	8.333	0.358	0.537	0.526	0.538	0.535	0.502	0.538	0.741	0.6	0.538	0.89	0.527	11.029	0.709	9.732	182.044	-1	0.31	8.032	3.875	10.256	7.299	7.518	9.389	-1	-1	-1	-1	4.622	13.513	18.867	15.094	214.428	4.201	4.237	4.246	1.25	6.993	6.962	7.136	7.023	0.531	0.623	2.873	0.524	4.385	14.285	0.34	0.352	14.851	0.273	0.513	0.861	0.328	4.016	0.473	0.521	1.11	1.379	36.727	3.278	3.346	6.072	8.865	0.685	0.523	0.354	-1	0.655	6.968	0.332	0.526	173.553	22.727	27.027	2.573	13.26	1.664	0.543	458.947	0.742	3.977	1.097	11.857	0.923	11.673	9.146	59.304	0.721	0.368	1.071	0.528	0.282	25.862	24.193	25.862	25.862	0.53	28.301	0.682	19.23	8.31	14.563	17.857	14.492	13.824	19.323	13.1	1.892	18.518	14.563	12.711	0.523	27.272	28.571	5.217	23.809	25.423	23.437	25.423	0.541	29.411	27.522	0.538	29.702	29.411	0.544	29.702	0.544	26.086	88.272	0.548	18.348	26.315	18.518	25.21	16.9	0.362	88.082	10.81	0.361	6.048	9.345	0.546	9.389	0.545	9.174	22.113	-1	1.452	6.472	321.951	0.872	1.411	9.847	8.019	1.055	0.364	0.352	0.544	26.315	0.531	28.846	7.442	0.188	0.475	3.305	18.018	0.346	13.513	0.322	0.365	3.454	0.361	4.153	0.725	1.066	0.906	0.726	7.246	0.532	0.365	0.708	-1	8.741	3.766	0.363	1.821	0.363	0.546	4.07	0.526	46.206	0.353	0.355	0.705	0.729	0.481	0.524	13.574	13.392	2.375	42.424	12.765	12.711	0.362	8.108	1.06	4.777	6.25	0.587	6.024	4.893	6.359	17.467	5.952	0.536	2.439	18.867	19.607	0.485	6.122	0.519	18.467	1.527	0.512	775.448	0.519	1.307	285.91	0.478	0.498	4.103	26.315	0.529	26.548	0.53	25.0	0.536	25.0	25.21	2.518	2.066	0.5	30.303	23.437	21.739	22.471	0.347	3.316	1.465	7.518	0.883	0.503	0.331	11.428	90.909	0.719	0.393	4.054	1.018	1.621	0.707	0.513	247.998	0.829	18.518	0.361	0.363	0.835	3.869	16.393	33.502	0.532	0.537	0.518	6.535	0.488	0.522	0.732	0.357	0.348	0.512	355.001	3.784	0.707	0.548	0.36	43.781	0.737	16.646	9.876	129.032	18.735	1.505	0.529	2.23	4.213	4.724	6.993	4.089	4.255	3.978	3.989	3.978	4.054	0.68	5.167	4.021	4.143	4.109	2.911	3.257	4.643	3.87	4.8	6.465	6.437	3.898	5.424	6.25	6.198	16.431	7.425	5.882	8.695	11.678	27.972	28.571	28.469	28.469	0.662	0.502	22.556	22.556	76.85	5.357	0.235	159.672	16.0	15.384	15.503	15.384	15.384	16.129	16.129	16.0	16.129	0.745	16.574	0.173	12.048	0.52	1.788	0.343	0.664	2.315	0.519	9.146	9.202	-1	0.523	0.789	-1	3.691	3.902	165.354	7.064	0.517	14.336	-1	10.81	3.329	0.733	0.711	2.336	4.754	21.885	7.672	0.528	36.144	36.144	0.593	-1	0.305	3.405	28.112	-1	0.333	11.406	11.73	30.534	0.348	3.003	3.025	27.108	0.334	8.032	26.162	0.297	8.968	0.521	0.515	12.658	0.468	0.716	1.864	0.52	0.65	0.517	0.505	1.014	0.335	0.343	0.347	0.895	2.328	2.218	22.388	22.556	0.532	21.897	6.128	6.369	0.481	3.058	4.065	0.347	11.173	303.37	11.695	0.505	-1	-1	11.834	9.009	0.345	0.37	2.364	12.5	12.5	0.346	17.013	847.133	0.965	586.075	3.75	5.842	0.349	111.888	4.464	0.314	0.7	0.495	0.556	0.355	34.274	0.477	10.892	23.498	0.849	4.773	3.836	0.768	0.327	0.348	0.672	0.518	5.504	54.945	0.332	0.52	15.384	15.0	0.315	0.434	0.299	0.522	11.363	0.359	0.357	649.115	3.266	0.332	13.157	0.462	4.285	4.702	0.484	5.333	0.296	2.604	3.827	0.858	0.977	1.331	5.033	1.712	0.504	0.545	98.591	22.058	1.852	7.751	196.428	15.384	8.846	20.979	20.134	82.174	0.35	97.222	0.35	0.665	0.538	0.337	0.526	0.355	0.494	11.152	10.309	2.879	0.683	0.384	0.533	0.542	0.686	0.192	0.444	0.945	0.367	0.597	-1	1.043	5.668	1.42	47.337	49.382	49.382	49.382	49.079	49.382	49.382	49.382	49.382	49.079	44.198	48.78	46.783	49.079	41.666	49.689	48.192	40.0	48.484	49.079	49.079	49.382	43.956	2.651	25.862	26.785	26.548	5.366	24.193	24.193	0.513	19.607	0.494	4.909	21.276	11.764	21.582	0.69	250.0	-1	15.873	1.078	1.086	40.322	48.78	1.779	9.771	9.677	0.263	0.681	-1	-1	0.523	7.655	3.184	14.184	34.013	-1	7.751	52.505	8.746	9.732	0.53	0.509	-1	0.518	0.521	0.685	2.573	0.703	0.361	0.306	0.335	-1	0.503	0.697	0.885	2.61	0.359	6.289	3.854	0.513	0.757	12.895	0.479	24.193	24.193	20.833	6.369	23.622	23.437	0.515	19.867	22.222	0.534	19.867	9.463	20.408	4.126	25.21	25.423	2.915	120.3	22.222	238.805	45.454	71.428	-1	1.623	106.382	73.529	80.645	80.645	112.903	225.806	2.887	1.752	6.877	148.148	129.032	0.552	0.367	10.989	0.684	17.467	0.504	0.884	-1	423.611	0.503	15.625	129.032	5.847	6.864	0.361	0.363	0.362	0.695	29.629	0.363	16.26	2.262	0.336	0.522	5.671	0.468	8.895	2.122	0.351	0.53	0.351	-1	0.553	0.686	0.541	0.359	0.363	1.087	0.363	0.819	0.707	6.379	3.025	451.344	-1	0.367	0.519	10.101	26.086	3.024	6.833	7.371	0.528	26.548	0.544	24.0	25.21	22.556	0.546	6.024	27.777	25.21	0.51	22.556	21.739	0.546	9.316	8.13	0.352	101.088	27.522	5.703	22.9	19.736	71.27	11.428	4.249	12.82	28.169	0.362	0.512	0.546	0.344	21.546	21.438	4.518	18.072	0.524	0.688	0.35	150.411	0.327	8.51	8.264	7.692	8.298	5.42	4.17	17.621	0.318	5.83	75.842	2.756	8.264	0.161	0.326	1.591	0.336	0.337	2.016	0.505	0.494	0.686	2.339	0.287	0.507	0.337	0.511	1.102	40.268	37.037	37.383	40.268	40.268	0.611	164.253	91.754	240.725	0.343	2.69	0.504	10.309	0.331	0.5	0.475	1.672	2.657	3.254	0.338	2.375	3.246	12.82	420.918	849.74	772.02	161.458	369.791	376.963	284.263	272.727	670.103	284.974	-1	13.513	11.768	12.803	0.678	11.764	11.08	6.666	11.695	2.419	1.017	11.904	14.354	61.538	3.783	0.237	0.524	0.682	0.33	13.126	4.433	5.873	14.15	7.482	0.457	11.3	592.592	1.079	7.38	0.358	220.496	18.723	8.303	0.463	13.274	14.218	56.129	157.894	5.372	30.819	157.894	5.983	5.958	0.672	0.673	0.423	11.086	46.728	46.296	46.296	46.728	46.728	46.728	45.871	37.383	46.296	46.296	37.037	45.871	46.728	37.037	46.296	46.296	36.697	37.383	46.296	46.728	46.296	45.871	46.296	46.728	46.296	46.296	45.871	46.296	37.383	46.296	35.087	46.728	46.728	46.296	45.871	46.296	46.728	46.728	49.504	36.697	49.019	46.296	46.728	66.666	49.019	45.871	37.037	40.65	46.296	40.0	49.019	46.296	49.504	37.037	46.296	46.296	46.296	46.296	46.296	45.871	46.296	40.0	37.878	45.871	46.296	46.296	39.603	37.037	46.296	37.383	37.037	46.296	41.666	46.728	46.296	15.243	36.036	46.296	37.037	46.296	45.871	46.728	46.728	37.383	49.019	40.65	46.728	45.045	46.296	46.728	37.037	40.65	37.037	37.037	46.296	46.296	42.016	37.878	46.728	25.0	38.759	37.037	46.296	46.296	46.296	46.296	46.728	46.296	45.871	37.383	45.871	42.372	38.167	45.871	46.296	46.296	45.871	37.037	37.037	46.728	46.296	46.296	36.697	46.728	46.728	46.296	46.296	46.296	46.296	46.296	46.728	46.296	49.504	46.728	37.037	32.52	46.296	46.296	37.037	46.296	46.296	45.871	45.871	46.296	46.296	29.411	45.871	46.728	46.728	46.296	46.296	37.383	46.296	46.296	46.728	36.697	45.871	46.296	37.037	46.296	37.037	46.728	37.383	37.383	46.296	45.871	44.247	46.296	46.296	46.728	37.383	37.037	46.296	46.296	46.296	46.728	46.728	45.871	46.296	39.682	46.296	43.478	46.728	46.296	37.037	46.296	45.871	49.019	45.871	0.725	28.571	10.416	159.292	20.408	10.309	9.039	966.666	634.146	-1	383.177	941.176	-1	953.703	750.0	581.395	-1	-1	-1	293.577	-1	-1	299.065	-1	666.666	-1	785.046	-1	632.075	-1	320.312	-1	405.66	3.896	30.0	30.0	0.538	33.707	33.333	62.885	30.612	30.612	0.393	13.333	15.873	4.279	20.547	20.408	0.541	32.608	0.543	27.522	6.55	32.967	8.21	8.403	41.237	39.682	41.666	41.666	41.237	41.666	31.25	43.859	41.666	1.617	76.923	86.538	22.556	3.883	0.699	32.52	33.333	4.694	7.812	14.851	23.622	37.037	29.411	0.834	54.77	0.544	29.411	18.633	14.545	28.301	34.782	28.846	28.571	37.735	19.607	0.552	15.564	11.194	0.555	216.931	-1	0.568	7.042	16.666	0.746	0.52	0.745	18.018	0.691	20.1	-1	1.425	18.264	18.779	0.351	30.927	131.313	366.567	0.998	1.147	5.961	0.664	14.869	14.869	0.636	36.363	84.123	510.313	28.301	11.111	27.586	9.925	4.306	142.857	1.649	0.892	21.276	0.559	0.636	33.707	0.721	0.729	33.333	0.558	16.528	2.868	39.215	33.333	1.657	76.923	0.4	0.56	-1	0.536	37.829	15.077	0.37	1.227	1.115	0.553	19.047	6.144	20.0	6.185	6.835	0.518	15.625	0.528	66.666	-1	15.384	0.529	22.443	10.101	0.372	6.872	-1	84.867	0.374	6.479	0.712	0.543	0.546	0.543	0.472	1.638	12.232	97.198	2.397	-1	13.215	0.899	3.372	1.512	0.478	0.352	3.883	4.492	0.525	0.721	0.735	3.976	113.416	0.681	0.367	21.978	0.703	0.549	0.54	-1	0.545	0.716	0.403	0.916	0.544	0.343	7.352	0.374	0.522	18.456	0.716	18.223	1.431	0.353	-1	184.438	3.432	0.538	0.721	8.064	0.544	0.546	0.364	0.519	0.871	0.544	0.547	1.241	5.067	6.472	6.493	0.171	91.612	2.884	-1	5.545	0.503	12.424	0.904	0.377	0.377	0.531	0.372	0.494	10.677	12.044	1.104	11.278	17.326	1.798	0.373	5.0	0.543	0.817	0.5	1.584	3.476	0.69	1.201	0.356	0.54	10.582	34.782	3.676	24.793	19.801	24.539	6.756	22.222	23.437	31.25	62.015	30.075	125.925	24.39	24.59	25.423	8.818	3.53	25.423	34.782	36.231	32.0	24.793	48.048	31.25	47.619	26.845	46.511	26.315	25.21	11.56	25.0	18.404	37.593	30.769	22.727	24.193	32.52	48.387	24.193	42.016	22.727	25.0	27.21	22.388	22.388	7.194	18.867	42.372	18.75	28.985	21.897	23.529	24.0	24.193	9.259	30.534	21.897	22.9	25.21	33.057	6.42	24.193	24.0	38.961	122.302	121.428	8.347	22.9	33.057	19.108	31.496	13.114	21.897	27.777	57.377	22.9	2.693	23.622	30.303	33.057	37.878	22.9	28.985	46.875	31.496	23.437	22.222	20.408	33.057	24.793	46.875	36.496	23.809	38.167	22.9	10.416	24.539	24.793	3.021	113.924	76.923	0.764	-1	30.405	0.743	2.518	115.778	180.99	128.205	83.333	404.761	3.571	85.106	5.662	5.319	0.238	0.669	2.269	26.315	2.341	14.492	9.756	3.783	-1	-1	4.103	4.518	3.917	1000.0	4.398	4.52	14.577	4.36	53.977	61.538	12.135	4.651	-1	2.45	4.658	-1	-1	3.703	5.095	2.561	2.958	4.491	3.099	2.967	4.098	4.366	37.974	4.524	4.524	4.285	4.552	3.348	54.545	4.573	4.087	4.273	4.47	4.497	4.329	1.118	20.942	19.512	334.719	4.132	-1	31.25	596.46	5.565	10.416	9.698	25.316	16.042	26.595	29.85	31.578	7.009	36.842	122.257	948.805	9.077	5.813	-1	8.042	48.888	5.366	56.701	30.769	10.785	11.32	11.605	9.523	328.282	35.897	11.65	48.177	15.957	15.706	15.706	41.98	9.746	15.483	31.578	0.337	3.067	14.14	-1	-1	-1	-1	-1	-1	-1	-1	-1	0.548	-1	-1	-1	-1	-1	-1	806.451	-1	-1	-1	-1	-1	-1	-1	-1	-1	-1	-1	-1	-1	0.644	17.094	14.571	16.913	17.857	16.597	16.666	16.806	16.528	17.621	17.429	18.181	16.913	17.467	16.701	16.949	0.765	1.5	0.94	0.734	8.528	13.157	14.285	7.38	5.905	5.825	5.952	5.976	6.211	6.122	8.35	8.528	8.639	8.658	6.329	6.369	10.729	6.355	8.771	19.23	18.691	6.224	19.138	7.648	6.085	0.735	16.26	6.696	21.276	0.717	13.452	13.574	13.513	18.018	13.574	12.931	13.513	13.574	13.574	16.528	18.018	18.018	12.711	18.099	18.018	18.018	18.018	22.624	13.574	17.857	13.513	13.452	18.099	12.295	17.699	0.561	32.608	32.967	32.967	0.365	4.081	48.387	18.987	46.875	61.538	3.87	-1	50.0	36.585	44.117	71.428	33.333	-1	-1	-1	612.903	51.724	-1	43.478	-1	54.545	17.543	0.56	0.355	15.686	9.523	23.437	11.764	33.707	11.764	11.406	14.218	35.294	11.764	46.783	11.695	9.569	9.478	18.181	14.218	9.523	0.567	52.631	52.631	3.973	46.153	51.724	51.724	0.562	31.914	31.914	31.914	31.914	31.914	31.914	31.914	11.32	73.17	71.428	0.559	34.09	34.883	36.144	0.543	32.967	0.465	5.136	4.608	9.523	36.585	36.585	0.574	161.807	187.5	7.009	30.303	48.387	47.619	10.714	52.631	63.829	63.829	0.566	69.767	68.181	71.428	66.666	75.0	68.181	71.428	71.428	68.181	69.767	73.17	69.767	50.0	71.428	62.5	86.956	66.666	95.238	93.023	0.523	9.74	11.718	4.122	40.912	25.0	31.25	0.556	29.702	30.303	30.927	0.538	34.09	33.707	8.219	0.559	29.126	0.408	71.428	43.478	68.181	0.567	58.823	62.5	0.524	15.228	17.964	17.647	17.751	0.56	90.909	0.549	120.0	107.142	115.384	111.111	0.563	31.25	45.454	40.54	0.534	0.563	44.776	32.258	0.553	125.0	31.914	31.914	0.568	60.0	50.0	75.0	8.955	25.21	35.294	31.578	0.664	24.0	22.222	2.332	85.714	166.666	666.666	200.0	214.285	0.561	52.631	61.224	62.5	5.681	0.173	17.751	15.957	17.751	0.561	32.608	0.554	43.478	0.571	130.434	33.333	0.563	32.608	33.707	28.846	0.548	100.0	100.0	13.333	130.434	120.0	136.363	0.535	4.8	0.574	66.666	0.447	0.556	17.341	34.09	0.569	51.724	51.724	0.561	60.0	65.217	4.166	23.437	0.564	36.144	3.08	4.538	0.561	200.0	0.559	24.39	28.571	0.555	34.09	0.396	34.883	0.563	200.0	9.316	13.392	0.562	48.387	0.575	68.181	0.56	55.555	0.559	51.724	0.558	11.494	645.225	16.949	18.518	17.142	11.428	17.142	37.735	18.912	-1	705.263	650.0	544.554	-1	-1	-1	-1	-1	757.894	857.142	436.17	-1	6.315	19.354	18.633	0.527	7.653	0.568	53.571	53.571	0.522	9.463	8.645	0.559	32.967	8.823	38.961	10.452	41.095	8.31	50.0	0.197	25.423	7.936	35.294	35.294	8.0	142.857	0.546	37.974	36.585	0.563	36.585	0.491	9.868	7.633	0.571	136.363	0.57	51.724	52.631	0.559	50.0	0.557	61.224	0.566	50.847	0.555	26.548	25.423	0.567	60.0	0.555	28.846	28.846	0.536	37.5	6.0	8.152	10.101	8.797	12.931	8.498	36.585	0.565	34.883	0.58	200.0	0.769	1.499	72.727	72.727	72.727	72.727	72.727	72.727	72.727	72.727	72.727	61.538	72.727	72.727	61.538	66.666	72.727	0.766	117.647	375.0	222.222	-1	333.333	105.263	117.647	222.222	277.777	4.46	15.706	0.188	12.658	12.345	12.5	12.048	12.345	12.195	12.5	12.345	12.345	10.989	11.494	0.377	36.144	0.381	318.181	0.379	35.294	24.096	37.037	23.255	0.117	24.691	0.378	-1	215.686	0.568	9.478	50.0	31.578	0.759	39.603	237.288	-1	3.601	25.21	35.294	0.562	0.389	25.0	25.0	25.0	25.0	25.0	25.316	0.378	0.488	4.103	5.457	4.184	4.201	6.775	1.133	85.106	68.965	117.647	117.647	117.647	156.862	75.471	0.715	40.0	20.0	14.705	16.129	12.195	20.304	10.05	30.075	22.988	17.621	19.323	0.555	35.087	36.363	36.697	1.537	44.943	0.584	130.434	28.35	340.425	108.695	75.0	403.773	175.0	133.333	66.666	40.0	71.428	948.207	68.627	2.283	0.568	8.356	0.759	28.571	46.511	90.909	82.191	95.238	63.492	57.971	55.555	111.111	1.135	1.333	76.923	86.419	73.17	58.252	68.965	1.143	25.806	-1	-1	-1	-1	-1	-1	0.76	139.534	166.666	97.56	146.341	250.0	352.941	66.666	0.745	5.089	121.045	0.9	29.126	0.741	86.021	176.47	33.057	193.548	53.333	82.191	75.949	3.021	10.526	10.869	10.989	22.471	11.235	1.508	81.632	81.632	76.923	81.632	0.742	38.674	5.586	22.222	21.978	10.204	22.988	0.908	58.252	-1	391.873	0.755	7.957	172.413	0.568	34.722	62.5	65.217	111.111	152.542	120.689	1.461	93.75	32.967	96.774	97.826	0.568	51.724	0.561	20.689	27.027	35.714	17.857	14.809	6.666	0.766	15.151	8.298	0.578	7.067	0.371	32.258	28.846	5.405	23.529	40.404	26.666	24.146	17.375	9.259	16.528	15.151	20.833	17.283	17.094	16.666	21.505	21.739	0.565	20.408	26.315	5.698	25.423	21.428	16.853	0.57	0.809	0.558	20.1	21.39	17.045	16.759	30.303	16.736	0.352	0.921	0.95	0.375	22.222	20.0	10.638	19.23	21.276	0.469	20.0	0.519	28.169	33.784	387.387	39.215	803.347	0.519	0.568	2.837	228.07	35.087	-1	10.015	2.164	5.145	-1	-1	-1	0.724	23.809	46.511	47.619	47.619	47.619	0.568	0.565	10.82	29.702	19.607	0.378	61.224	114.285	100.0	27.777	0.559	41.095	25.0	40.54	23.809	0.361	10.273	2.381	80.808	0.513	4.303	4.784	10.033	8.264	0.564	0.561	2.386	0.732	39.548	68.965	80.0	0.698	9.345	15.384	10.582	10.81	0.54	6.557	4.914	0.367	35.714	24.096	0.948	80.0	2.645	3.278	10.928	58.823	0.376	34.482	30.612	31.914	0.744	42.105	21.563	123.076	1.627	0.736	0.541	437.158	276.037	248.954	7.142	27.372	0.433	0.566	4.77	54.545	4.761	-1	166.666	0.532	0.925	58.823	0.919	51.02	0.634	2.065	31.25	2.046	8.264	138.461	15.859	67.901	0.526	2.736	21.065	0.8	-1	0.846	7.038	0.531	58.333	37.037	0.757	26.242	51.724	19.736	0.359	49.327	0.37	71.428	0.237	4.705	744.474	45.454	0.565	0.558	0.563	42.105	-1	2.057	119.565	119.565	10.752	1.133	61.224	13.422	0.74	0.563	52.631	52.631	52.631	1.678	41.666	-1	8.72	0.723	40.0	37.037	0.563	20.408	33.333	1.138	0.963	40.816	88.235	0.744	44.444	37.037	211.516	0.366	14.545	15.267	0.741	36.585	48.78	0.91	10.752	0.386	0.967	0.716	48.78	4.392	32.499	-1	-1	11.363	48.78	36.585	83.969	0.737	48.78	30.927	0.751	39.603	31.578	0.709	48.192	37.037	0.545	0.755	0.507	13.029	48.192	37.037	0.561	36.585	11.08	48.78	32.608	0.527	10.0	0.728	36.585	48.78	0.743	36.585	48.78	0.375	11.904	0.717	42.553	36.585	10.638	0.749	37.037	49.382	0.752	37.037	49.382	0.757	0.738	48.78	35.714	13.157	48.78	37.037	0.715	49.382	37.037	0.382	0.735	37.037	6.684	6.798	0.802	7.22	12.907	7.203	7.174	6.979	135.237	43.057	7.256	197.744	18.112	6.665	163.945	0.801	7.17	211.618	41.879	6.946	8.073	7.456	6.767	134.582	6.546	36.596	36.97	6.72	6.559	7.627	6.475	827.552	7.662	11.363	37.037	41.237	0.727	49.382	35.714	0.746	34.482	48.78	6.663	0.74	44.943	34.482	0.551	20.202	0.374	97.56	83.333	12.738	37.037	109.652	6.808	0.339	-1	2.075	3.025	0.338	14.783	0.332	1.645	0.754	36.585	48.78	6.781	0.727	37.037	48.78	0.745	47.619	36.585	0.571	136.363	136.363	14.035	0.746	43.956	10.781	49.382	37.037	4.694	0.567	11.56	24.691	78.947	20.725	0.761	67.796	42.857	0.719	49.382	35.294	1.31	63.063	4.437	0.749	37.037	49.382	0.373	924.984	0.385	1.601	37.037	48.78	1.021	14.778	-1	0.753	48.78	37.037	0.747	49.382	36.585	2.684	21.359	0.549	24.539	0.745	36.585	49.382	213.732	259.752	7.288	0.733	33.707	48.78	0.403	1.914	2.688	-1	-1	0.753	29.126	48.78	7.186	0.747	49.382	37.037	0.75	48.78	36.585	0.743	48.192	36.144	0.561	38.095	41.666	0.739	48.78	36.585	0.745	36.585	39.603	10.025	43.478	31.578	10.178	36.585	49.382	10.0	48.78	36.585	0.372	22.388	25.423	0.751	13.029	48.78	37.037	0.742	912.205	161.792	-1	-1	-1	12.048	37.037	48.78	0.752	48.78	36.585	0.533	0.355	12.875	8.547	0.75	36.585	43.01	19.187	13.468	37.037	48.78	7.41	235.294	6.696	20.304	159.09	222.222	71.428	57.142	1.505	0.372	0.353	0.561	0.529	14.778	3.338	0.57	0.373	43.478	0.573	93.75	735.854	0.379	0.381	0.372	0.377	1.138	0.573	645.161	0.942	1.154	1.457	19.056	4.408	0.744	0.568	0.409	35.087	4.836	-1	0.38	65.217	50.541	0.372	0.491	25.547	0.373	2.594	11.73	37.037	0.567	0.948	45.161	15.432	73.529	0.562	0.368	0.551	26.086	0.378	3.875	195.981	975.467	-1	-1	820.075	144.927	51.767	7.065	146.254	6.746	6.648	49.16	7.819	456.144	9.463	3.556	0.558	0.185	6.928	0.747	9.354	55.555	0.958	58.823	0.748	25.974	0.597	0.375	3.219	300.353	0.56	47.003	1.646	0.559	0.54	0.556	0.754	0.54	6.493	26.785	-1	56.603	0.374	10.822	-1	0.555	6.772	0.375	52.631	6.781	10.666	104.963	0.365	0.547	39.215	4.255	0.718	0.382	0.375	0.536	4.264	1.51	100.0	0.291	7.936	0.523	35.353	0.528	35.532	0.525	35.989	0.756	10.452	0.374	0.34	0.512	0.709	0.729	0.746	10.416	13.92	-1	6.773	-1	0.719	13.559	0.551	6.688	0.379	0.371	0.747	35.087	0.354	0.541	-1	0.555	57.082	61.538	186.666	44.776	0.566	9.146	6.066	1.639	33.472	71.428	6.472	8.298	0.376	10.945	83.956	0.441	0.264	17.391	15.337	0.56	0.558	0.461	0.776	0.317	3.802	0.294	7.246	0.262	1.623	18.927	0.34	5.524	0.101	284.444	1.318	0.376	1.369	157.066	0.377	0.375	17.811	46.511	5.302	0.271	46.031	0.752	736.506	0.3	0.537	0.561	10.389	0.789	17.921	0.564	184.21	0.368	0.381	0.538	11.56	12.903	0.274	12.422	0.38	0.171	0.625	5.514	57.607	0.364	1.721	8.968	315.432	0.367	0.751	0.368	3.42	0.569	1.633	0.382	0.737	0.533	0.362	0.376	2.45	5.181	0.82	0.374	0.265	0.538	1.053	2.169	4.854	0.562	17.031	0.181	1.666	3.307	0.557	5.829	2.056	0.378	0.566	0.366	0.563	0.376	0.37	0.548	0.552	12.048	0.739	0.347	5.934	6.916	0.378	0.374	2.857	0.377	6.6	0.55	0.571	0.375	3.669	0.503	0.55	24.221	0.353	0.378	0.386	0.719	130.89	0.381	6.085	0.569	53.492	9.259	0.559	0.566	0.375	9.554	0.379	2.204	0.861	3.816	0.551	9.389	0.725	-1	2.232	0.727	0.557	9.259	0.266	0.37	71.017	3.851	0.914	0.376	8.0	0.362	5.847	0.751	0.538	0.544	6.666	0.558	0.707	0.54	0.368	0.564	0.951	0.752	0.551	0.538	0.775	2.029	7.692	0.918	10.416	0.57	4.347	0.376	393.091	5.327	4.739	27.199	-1	378.581	0.916	44.499	0.371	0.57	0.378	-1	0.558	0.372	5.232	0.756	14.652	0.755	0.557	11.331	0.373	0.533	0.749	0.949	0.532	0.729	0.566	0.381	0.541	8.875	0.747	0.383	0.37	0.147	2.895	0.676	0.935	0.408	0.935	0.936	0.567	0.295	9.893	0.37	0.375	0.374	0.546	0.746	0.566	1.26	1.69	0.761	9.302	0.377	10.869	0.128	0.381	0.37	1.499	30.308	0.382	1.161	0.363	0.558	7.004	0.379	2.142	0.569	0.564	1.091	7.651	0.572	5.988	0.722	0.559	0.723	3.294	10.6	1.117	81.632	-1	-1	0.54	81.915	10.6	-1	0.554	12.389	0.677	0.549	0.569	0.555	2.428	0.37	0.314	0.347	0.553	0.378	0.563	0.558	5.249	0.378	0.745	0.547	3.913	3.436	-1	0.859	20.547	0.739	0.379	0.48	0.405	0.94	5.233	0.893	22.321	0.373	0.742	0.568	0.56	0.372	4.938	0.716	0.361	0.552	3.891	1.86	0.375	0.576	0.558	0.55	0.559	1.196	0.737	1.223	0.566	0.684	0.366	153.437	0.571	0.518	4.615	0.724	27.982	9.062	0.733	1.546	0.567	2.276	0.749	0.757	0.381	0.351	1.107	0.37	1.681	0.377	-1	-1	0.639	1.336	0.545	0.374	207.819	7.211	0.748	0.574	0.563	0.745	0.728	-1	0.889	0.757	0.482	0.375	0.747	0.543	0.376	0.555	11.461	0.562	-1	0.568	0.382	0.369	0.381	0.57	0.379	0.55	0.53	0.747	0.372	0.31	1.095	0.369	0.893	0.105	6.493	0.824	0.245	5.988	0.093	1.842	74.666	0.322	2.638	0.365	0.378	0.526	27.21	16.181	-1	0.56	9.9	0.573	0.564	0.563	0.371	0.364	1.212	1.113	9.111	0.566	2.018	-1	0.372	0.536	0.56	0.544	0.378	3.901	0.36	0.358	82.84	0.371	0.375	0.379	0.755	2.487	0.547	0.935	1.147	0.747	9.493	4.408	43.326	0.376	1.369	6.12	5.479	3.455	-1	0.738	0.37	0.378	1.533	32.0	0.374	7.575	0.765	6.711	8.027	0.731	0.351	1.311	5.234	0.568	0.892	0.721	-1	0.756	0.166	0.763	3.754	0.57	0.74	0.358	0.737	0.378	0.565	0.551	0.385	0.384	15.837	0.562	0.377	12.631	0.345	2.017	0.712	3.567	0.37	10.0	117.381	3.361	-1	0.538	76.77	18.299	211.607	3.46	0.65	16.503	2.148	0.327	0.656	4.166	0.338	1.179	1.131	-1	0.347	8.961	0.371	0.752	0.561	0.354	0.464	11.864	41.026	0.647	4.709	1.192	5.821	16.666	0.709	20.1	0.85	0.735	0.552	2.45	1.488	0.505	0.343	2.329	0.711	0.651	4.47	0.703	0.312	0.871	1.22	0.324	8.823	0.721	0.545	0.734	0.717	0.725	757.817	103.371	6.307	3.421	103.123	0.546	0.87	2.486	0.175	1.379	34.551	5.928	0.346	0.498	0.362	-1	0.517	18.475	12.264	0.361	0.675	0.373	4.379	1.57	1.202	0.71	1.85	2.509	0.69	0.554	0.889	0.541	0.435	3.448	422.671	0.748	0.527	0.509	0.361	0.746	0.584	0.367	188.953	0.507	0.458	3.585	9.456	31.007	1.52	1.53	13.698	0.354	0.536	0.649	0.293	0.565	26.315	0.707	0.486	0.479	0.181	0.726	0.512	2.403	1.165	3.296	0.549	1.379	1.226	0.504	157.279	2.024	0.308	1.939	9.544	0.755	0.758	6.738	5.228	0.374	0.617	0.664	0.939	6.849	2.511	0.756	0.57	0.726	0.542	0.515	2.342	0.563	71.428	0.565	9.646	43.478	0.577	0.555	0.375	15.73	0.961	0.188	2.662	81.539	0.498	0.756	0.772	47.619	2.422	0.759	6.237	0.761	-1	43.189	0.943	0.455	6.557	60.664	0.526	-1	-1	9.036	0.96	-1	0.763	25.974	6.349	0.564	7.843	0.367	0.571	0.366	1.137	0.547	0.751	0.756	72.463	66.666	0.578	-1	0.946	15.033	0.189	-1	14.134	0.754	0.938	0.381	0.567	12.195	9.708	0.763	48.78	8.208	165.745	17.777	0.564	6.802	14.354	0.57	0.371	0.759	0.572	0.739	12.232	55.555	0.55	0.762	0.376	145.348	3.102	0.572	6.369	3.116	0.377	11.029	-1	0.747	4.166	0.378	8.498	123.287	230.769	0.99	8.425	2.483	0.332	3.149	11.331	9.693	0.56	1.253	36.144	47.472	28.571	1.69	0.576	0.377	0.377	0.561	47.619	0.567	0.185	0.449	1.338	148.936	0.57	0.563	0.37	37.735	0.303	809.853	0.667	-1	8.196	1.168	0.931	2.259	0.76	0.762	0.562	0.57	0.739	7.824	0.196	0.772	4.816	2.826	86.956	2.277	109.489	0.506	0.314	3.807	1.502	0.23	2.69	0.182	22.222	2.495	6.756	10.416	0.378	30.075	6.116	0.557	0.758	8.368	81.547	0.338	56.603	15.075	0.184	0.189	0.301	0.335	0.371	1.39	-1	6.06	0.379	0.926	0.242	0.932	0.799	0.367	0.377	6.578	1.657	0.668	0.499	11.811	11.764	0.352	8.368	3.37	20.833	22.556	22.727	0.195	16.393	20.689	17.857	3.174	2.125	0.825	0.843	71.428	1.708	92.783	92.783	72.164	92.783	61.946	72.164	82.474	92.783	92.783	92.783	69.306	92.783	92.783	72.164	72.164	92.783	92.783	92.783	92.783	90.909	91.836	92.783	1.13	64.748	8.403	125.0	18.648	0.375	9.174	0.739	53.571	71.428	1.217	166.666	0.537	0.376	7.547	0.384	0.248	9.433	8.968	9.523	9.302	9.009	9.478	9.478	9.433	8.62	8.333	9.478	9.389	9.302	9.345	9.302	1.982	21.897	7.299	137.184	4.566	0.496	4.087	0.324	0.339	0.755	1.244	12.72	57.851	12.833	57.851	63.636	64.814	12.658	63.063	64.814	64.22	1.674	32.558	64.814	12.621	63.636	12.757	12.782	63.636	64.814	64.22	64.22	2.864	0.349	1.639	65.573	65.04	1.047	2.036	33.802	64.171	12.552	32.52	34.285	2.535	2.531	0.509	0.366	6.385	7.228	12.698	10.309	0.768	24.509	20.661	24.875	27.624	0.373	17.264	8.917	26.57	3.802	57.074	10.83	0.71	3.34	0.963	2.929	0.347	1.896	2.624	0.347	0.471	0.558	22.388	0.749	3.759	6.505	48.611	43.478	0.365	29.126	3.898	15.29	45.045	42.016	43.859	43.478	31.847	42.735	2.923	1.782	1.166	1.09	0.318	4.073	0.365	0.576	0.559	0.365	0.361	7.952	21.126	24.59	25.423	25.21	33.898	25.423	33.057	34.782	10.101	21.276	19.9	29.85	29.629	26.666	40.0	23.437	33.057	38.759	5.319	0.759	35.714	133.333	63.492	102.941	32.258	37.735	56.603	38.461	-1	9.9	0.375	21.505	12.345	14.851	173.913	-1	200.0	0.548	37.5	37.037	37.037	45.454	33.707	10.752	37.037	37.037	37.037	49.382	37.037	16.806	16.773	7.874	33.333	21.276	33.707	20.0	22.222	0.506	37.037	0.564	520.618	50.847	-1	0.379	176.573	226.47	7.092	1.065	161.087	245.145	7.263	1.104	196.498	240.625	9.23	12.087	6.55	8.13	209.809	12.584	8.064	239.13	7.194	0.553	493.589	666.666	53.571	0.566	520.27	53.571	728.813	0.566	54.545	609.929	-1	0.378	197.651	7.425	201.044	0.299	175.958	234.042	6.711	0.565	55.555	647.058	-1	0.823	0.368	10.526	0.349	5.524	10.989	43.01	0.765	78.431	0.715	0.75	49.382	0.37	38.461	101.036	37.383	2.098	78.947	0.352	0.562	52.631	10.526	306.278	0.364	0.745	35.294	6.57	24.63	0.738	1.867	129.032	0.374	6.191	2.194	0.573	0.701	14.388	8.064	0.921	0.378	0.378	0.454	1.07	0.578	0.565	0.763	0.756	0.486	0.709	0.451	0.758	0.569	0.713	0.739	7.382	1.093	0.752	0.642	10.387	0.717	16.064	0.378	0.71	0.364	6.309	0.473	0.439	0.57	0.457	0.485	15.686	2.096	0.985	3.166	0.462	5.065	0.748	0.759	0.622	44.615	4.866	3.772	11.625	0.555	0.367	0.375	424.449	0.709	6.24	0.708	-1	0.503	0.528	4.375	1.381	0.74	0.616	0.762	0.596	0.59	
0.938	15.267	21.978	7.968	7.874	7.025	3.067	166.666	4.555	4.166	4.705	3.442	26.666	9.537	2.824	2.436	10.477	12.162	8.13	15.228	16.393	4.048	17.341	17.341	8.571	17.441	17.543	17.647	4.184	11.627	12.295	2.257	8.72	9.404	0.391	2.1	8.726	14.634	85.877	9.025	2.549	1.043	9.025	3.875	6.024	28.846	20.0	29.411	2.84	5.076	9.302	10.81	6.693	10.554	10.438	22.727	10.81	16.666	4.75	10.256	559.961	1.561	5.395	5.545	7.075	6.185	0.552	1.845	5.181	4.069	6.535	9.259	3.703	29.411	4.143	5.291	13.636	5.988	8.219	7.766	45.977	3.044	5.018	6.012	3.43	6.309	2.491	16.483	16.666	16.853	10.81	21.978	-1	4.385	2.059	0.843	19.704	2.024	1.509	21.052	15.228	-1	-1	3.316	4.761	5.235	3.913	6.097	5.089	10.152	25.125	15.306	9.153	13.736	4.243	5.509	5.082	3.571	5.769	18.656	-1	1.474	6.147	18.404	18.404	8.403	16.949	17.045	16.949	3.397	14.705	14.851	6.069	-1	18.072	-1	4.098	2.941	26.755	166.666	313.595	7.109	16.949	16.949	6.41	6.849	16.574	16.949	3.11	8.23	6.41	-1	9.259	3.853	8.247	20.161	9.888	0.217	247.011	1.243	4.594	4.622	9.036	4.444	14.218	14.218	55.555	8.756	14.354	14.15	187.05	11.816	21.352	8.908	5.847	4.409	8.389	29.135	10.294	3.948	13.483	17.295	2.262	7.894	2.551	9.708	22.277	7.717	3.386	5.917	8.417	8.445	8.445	2.84	35.879	4.484	5.217	2.554	-1	6.675	18.442	127.189	5.226	4.629	8.488	5.76	5.208	8.474	8.474	1.558	11.802	15.0	14.851	7.177	14.218	4.125	3.667	96.491	-1	-1	-1	-1	-1	-1	-1	-1	-1	-1	-1	0.371	199.999	107.692	212.121	0.664	20.833	63.063	97.222	0.684	9.459	205.882	205.882	0.649	205.882	145.833	132.075	86.419	205.882	194.444	86.419	212.121	88.607	132.075	212.121	205.882	0.644	19.073	199.999	118.644	212.121	142.857	205.882	205.882	53.846	72.916	194.444	52.631	212.121	166.666	205.882	199.999	98.591	120.689	134.615	0.657	134.615	199.999	205.882	0.678	7.056	205.882	179.487	205.882	205.882	205.882	189.189	212.121	212.121	205.882	205.882	205.882	212.121	205.882	205.882	0.675	8.663	194.444	199.999	179.487	264.705	0.667	16.393	264.705	199.999	142.857	104.477	73.684	205.882	205.882	48.275	76.923	264.705	76.086	205.882	205.882	205.882	205.882	89.743	0.642	0.628	0.596	0.627	0.652	9.433	87.5	205.882	0.744	6.869	205.882	205.882	0.353	189.189	140.0	127.272	199.999	97.222	53.03	145.833	0.708	9.929	82.352	84.337	199.999	86.419	71.428	148.936	212.121	189.189	205.882	127.272	212.121	76.271	166.666	98.591	194.444	205.882	199.999	205.882	205.882	205.882	205.882	61.946	112.903	194.444	205.882	142.857	140.0	58.333	212.121	50.359	205.882	194.444	212.121	31.818	205.882	199.999	205.882	199.999	205.882	92.105	194.444	134.615	73.684	53.435	199.999	0.672	24.305	162.79	90.909	77.777	212.121	70.0	44.303	159.09	205.882	212.121	205.882	0.658	14.925	212.121	212.121	205.882	0.643	0.658	0.649	0.668	5.595	175.0	205.882	0.655	7.526	0.697	6.469	0.667	0.644	8.323	205.882	0.688	0.588	0.612	199.999	0.658	11.965	194.444	54.263	0.689	0.63	10.174	205.882	212.121	-1	0.538	15.695	205.882	205.882	0.729	0.637	0.649	0.808	10.0	205.882	0.786	0.804	27.237	0.968	0.897	0.968	243.243	264.705	147.54	264.705	1.106	1.155	1.195	1.17	22.801	1.27	-1	48.648	92.783	-1	-1	49.18	-1	48.387	-1	-1	48.913	-1	-1	48.913	85.714	-1	48.913	92.783	-1	42.654	91.836	-1	-1	-1	47.368	92.783	93.75	-1	48.648	92.783	93.75	-1	45.0	87.378	88.235	-1	45.0	-1	29.411	-1	48.913	-1	42.78	81.632	-1	41.86	-1	-1	33.21	19.801	29.595	8.474	27.777	12.048	9.493	184.873	30.612	40.816	90.0	300.0	30.612	30.612	20.408	40.816	60.606	30.612	20.408	30.612	30.612	30.612	80.808	30.612	19.607	12.552	29.411	30.927	31.914	10.204	29.126	29.702	9.933	39.473	40.0	11.194	45.454	44.776	26.109	43.478	9.584	32.967	33.333	0.723	289.068	12.295	14.492	10.0	41.095	26.548	4.566	11.235	17.937	88.235	8.333	34.782	41.095	13.636	23.809	23.809	23.809	70.957	18.018	64.516	-1	7.352	18.018	4.484	-1	1.691	9.433	-1	18.404	29.411	6.309	16.438	16.574	15.789	10.676	13.761	9.584	57.324	11.594	31.055	8.547	9.287	6.88	32.036	64.695	-1	-1	0.104	6.224	9.174	9.868	6.441	19.9	11.006	19.417	63.414	20.0	34.653	14.925	19.461	51.66	21.602	34.129	12.068	3.623	8.196	14.018	44.176	5.012	2.286	8.65	5.291	0.745	13.605	13.698	13.698	13.333	0.784	166.101	366.336	-1	245.033	25.477	12.658	13.071	19.736	273.291	13.201	-1	3.49	348.101	89.171	50.0	19.48	751.552	20.408	-1	29.166	5.703	17.543	0.385	13.245	13.793	13.793	12.422	11.299	19.354	13.245	302.013	13.793	13.333	12.658	4.656	20.0	12.5	21.739	20.0	20.1	20.1	18.691	20.0	15.075	21.886	5.934	2.286	14.492	5.05	18.433	10.204	0.743	3.913	3.629	4.21	7.407	6.993	6.968	7.299	4.246	10.152	7.117	7.194	7.22	3.154	10.152	6.968	9.661	9.345	31.1	0.755	9.852	2.865	15.957	0.274	8.0	9.302	7.38	7.246	0.729	12.121	1.278	17.857	2.303	13.586	6.269	9.803	10.0	10.335	19.9	7.225	0.404	2.751	10.101	1.251	20.512	3.913	11.049	16.574	11.049	1.98	2.808	11.844	10.92	0.726	11.834	11.428	1.483	11.019	5.016	11.235	1.328	3.601	1.52	0.674	1.395	1.057	8.0	2.162	3.795	5.016	9.9	4.4	6.122	18.292	4.14	2.645	3.012	9.416	0.656	4.846	0.796	11.695	4.431	3.599	8.847	49.738	1.86	1.051	13.392	0.785	0.657	28.424	10.526	4.081	2.317	3.053	0.191	13.157	4.571	0.662	9.708	3.095	2.192	4.769	3.062	1.776	18.018	5.033	14.084	1.317	16.129	1.059	2.735	15.463	0.703	0.703	-1	1.745	5.78	28.95	13.574	1.18	54.827	6.515	0.291	9.287	2.805	1.076	6.956	0.382	0.604	5.244	2.141	6.589	0.74	1.974	1.715	1.026	3.745	0.528	879.466	0.441	1.076	2.162	3.086	2.364	-1	22.913	3.49	5.253	3.017	0.41	0.713	2.699	0.68	0.507	3.361	0.723	1.067	0.739	3.552	4.504	6.521	0.736	7.952	-1	1.282	5.154	217.003	3.508	69.597	10.992	40.572	-1	11.205	6.25	3.241	4.105	0.725	2.557	2.793	-1	0.707	0.389	3.929	2.734	-1	-1	-1	-1	-1	-1	-1	-1	-1	-1	-1	-1	-1	-1	-1	-1	-1	-1	-1	-1	-1	-1	-1	-1	-1	-1	-1	-1	-1	-1	3.333	5.042	22.388	21.897	8.849	21.126	21.897	11.029	22.099	11.083	13.289	4.189	13.392	13.215	2.673	2.259	210.179	8.103	33.849	9.722	4.143	15.957	16.042	4.065	16.129	2.136	68.317	32.008	75.4	452.033	5.208	83.146	6.896	140.229	4.597	19.323	29.126	7.792	6.762	19.23	4.371	6.705	28.846	4.264	6.745	2.863	1.811	5.385	10.321	16.928	3.141	3.205	5.312	-1	6.237	4.545	2.57	5.319	4.636	13.28	2.873	2.785	5.172	15.873	4.126	14.492	2.262	3.853	392.434	135.658	11.834	2.805	-1	2.824	3.913	2.666	3.007	2.789	4.705	67.275	3.69	6.73	5.253	543.049	22.9	2.469	46.852	4.106	6.048	24.234	9.259	7.142	1.636	14.423	5.457	2.051	4.629	3.167	99.051	109.616	105.495	108.16	54.682	255.046	3.231	2.336	4.366	2.902	0.442	14.45	2.998	2.649	2.785	3.838	1.6	3.738	33.928	13.671	1.705	3.436	232.52	4.261	5.825	2.344	2.886	3.072	3.663	17.268	122.633	5.997	7.407	3.616	2.751	3.61	776.656	6.263	4.115	6.787	604.259	26.086	26.086	2.824	7.002	4.777	14.423	14.423	4.807	14.492	14.492	-1	9.615	7.936	3.012	3.463	2.717	2.923	5.583	15.837	19.011	20.361	16.018	18.789	-1	-1	-1	-1	-1	-1	-1	-1	-1	-1	-1	-1	-1	-1	-1	-1	-1	-1	-1	-1	-1	-1	-1	-1	-1	-1	3.926	18.072	17.964	17.441	4.431	17.964	17.964	4.672	18.633	18.867	10.033	56.98	18.072	18.181	54.495	17.857	17.441	56.022	18.072	18.072	52.77	14.563	17.441	5.714	18.292	12.903	3.3	9.876	9.546	6.908	9.433	9.592	6.787	6.369	7.782	8.35	8.908	9.153	9.456	9.389	7.185	-1	16.806	2.435	17.647	23.668	57.768	21.857	17.045	8.08	99.08	3.78	11.627	11.764	11.627	11.695	4.149	14.038	23.195	23.255	3.61	9.9	9.9	2.547	9.708	9.836	60.475	5.934	11.799	12.0	22.9	22.959	23.076	6.263	17.964	19.736	38.277	6.564	38.095	17.964	19.867	4.145	10.204	17.857	3.016	17.045	26.881	26.881	11.299	6.384	6.423	7.352	9.708	13.888	4.31	4.552	2.61	7.692	368.945	12.903	6.263	6.479	3.571	9.029	20.833	3.003	0.962	6.302	7.194	-1	3.044	4.267	716.73	3.232	0.748	3.508	7.042	7.339	2.928	-1	3.521	4.273	1.199	3.676	16.908	2.928	6.993	13.85	4.418	9.104	3.883	5.42	8.13	3.59	4.225	3.512	18.998	19.029	11.695	8.042	6.41	12.676	36.29	36.0	32.0	36.0	35.856	36.0	32.128	36.0	36.144	36.144	32.0	36.0	31.872	36.0	36.144	2.597	6.944	17.241	17.241	5.3	15.544	5.309	15.625	15.706	16.042	5.226	15.544	4.172	16.304	16.574	5.369	11.32	38.461	4.291	28.925	32.863	3.978	15.228	14.851	5.976	17.543	6.085	17.142	5.649	16.759	6.097	18.75	18.75	5.333	21.276	19.607	82.08	425.714	635.869	877.659	307.262	-1	176.136	702.702	333.333	312.849	867.724	439.56	713.513	169.897	305.555	635.869	447.513	877.005	-1	312.849	335.195	877.659	702.127	706.521	176.136	394.444	3.533	18.264	13.698	3.514	16.877	9.09	9.09	1.763	3.552	4.081	17.699	17.391	21.052	15.706	2.652	-1	2.262	3.424	3.35	3.205	7.462	33.333	32.258	21.857	16.216	3.584	21.523	20.725	20.833	-1	-1	-1	-1	0.349	289.83	3.603	3.669	3.412	5.215	7.462	5.893	9.23	12.012	7.561	11.56	26.035	7.462	18.779	-1	-1	-1	3.112	5.628	17.441	17.441	3.906	2.645	11.725	7.181	19.512	7.782	29.357	314.285	5.263	20.408	2.541	7.104	10.025	-1	2.0	21.739	5.78	11.494	11.494	11.494	9.635	51.02	28.828	305.025	5.383	11.251	5.395	3.824	11.428	17.142	5.643	12.531	12.658	-1	0.16	5.444	10.81	5.383	68.744	136.116	15.642	68.877	21.276	2.203	13.221	5.671	5.54	20.512	3.71	1.897	5.524	3.273	7.38	3.327	8.0	3.294	6.644	2.538	8.13	3.194	5.405	6.896	5.309	7.106	40.462	5.067	4.026	3.872	5.797	10.489	-1	-1	-1	22.018	51.813	6.55	493.827	3.891	11.764	7.648	10.989	7.32	-1	6.861	10.869	70.555	142.314	3.412	21.857	3.514	21.164	9.331	72.568	34.965	8.379	11.267	15.384	8.278	6.369	5.813	4.987	4.342	368.589	13.315	3.496	10.067	2.334	24.096	7.299	5.54	5.847	6.284	6.033	3.407	3.642	10.189	3.868	1.054	9.884	10.186	1.276	9.803	3.663	4.942	8.474	46.578	4.765	16.129	21.905	1.427	5.434	2.928	3.184	3.669	191.93	5.617	8.96	5.882	9.16	223.806	5.484	1.745	4.597	9.819	2.84	9.569	17.254	3.099	3.322	-1	6.993	46.263	494.764	3.072	1.054	4.761	284.153	3.957	15.625	15.625	83.003	4.991	10.752	16.129	3.451	1.677	2.743	2.68	1.338	3.408	2.789	27.359	4.369	3.285	2.577	11.904	9.063	451.807	453.934	121.559	-1	-1	-1	-1	-1	-1	-1	-1	-1	-1	-1	-1	2.936	5.714	4.081	4.081	4.073	4.158	6.122	4.056	3.012	-1	1.293	4.592	2.52	3.492	2.15	16.589	1.915	5.545	3.658	6.975	16.759	78.125	8.849	34.482	34.482	6.349	18.75	1.698	49.751	224.899	61.255	265.402	3.831	10.729	74.971	5.128	6.109	3.766	4.073	145.238	3.944	3.947	9.615	9.74	5.988	12.903	13.888	10.452	0.492	22.41	3.516	7.575	7.462	4.329	12.987	13.392	13.274	13.062	22.271	22.522	22.271	18.75	4.484	22.271	20.533	2.103	4.132	13.274	2.521	4.347	13.215	4.279	13.333	6.012	9.009	2.431	30.837	3.076	2.923	6.858	2.244	3.798	2.369	5.943	1.48	123.973	5.54	5.988	2.808	8.431	23.809	24.271	24.39	24.154	24.39	24.39	24.39	24.39	24.39	24.39	24.271	24.271	24.271	24.271	19.762	23.364	24.39	24.271	24.39	24.39	24.038	24.271	24.39	24.271	24.39	24.271	19.512	24.39	24.39	24.39	24.271	24.038	24.39	24.39	38.277	5.917	24.39	23.923	19.704	19.685	24.271	24.39	24.39	24.271	24.39	19.607	24.271	24.39	24.39	24.038	24.39	24.39	24.271	24.39	24.271	24.39	24.271	24.39	24.271	24.39	24.39	24.271	24.39	75.797	433.862	310.88	284.974	305.699	590.909	741.293	-1	656.716	816.831	162.303	415.384	290.155	653.266	364.102	811.881	217.891	295.336	369.791	666.666	314.136	-1	287.958	417.525	596.938	659.898	307.291	815.92	820.895	291.666	748.743	71.504	438.502	596.938	820.0	287.958	308.9	164.021	-1	666.666	291.666	659.898	369.791	748.743	419.689	314.136	812.807	3.911	15.463	1.393	3.66	14.925	2.002	0.96	22.099	10.695	16.304	0.723	5.952	13.227	102.857	5.208	5.319	5.263	5.263	275.744	4.454	8.23	2.181	5.291	10.362	10.638	10.416	0.192	10.526	16.949	6.802	10.23	6.485	4.991	9.95	3.552	15.789	15.209	5.291	10.101	10.362	6.353	5.02	5.213	5.167	3.783	6.535	15.873	31.578	10.526	20.1	2.785	16.304	2.61	5.78	5.263	10.471	6.861	6.557	15.172	6.557	5.281	5.677	13.888	7.017	4.739	6.872	6.535	6.814	27.9	5.263	0.787	9.693	7.365	5.0	2.691	4.207	3.989	5.006	5.008	22.483	4.807	4.207	4.636	5.281	27.397	8.547	3.305	5.281	4.398	5.244	5.328	3.278	5.272	9.389	3.134	5.291	4.566	7.832	17.543	10.723	12.539	281.31	-1	1.725	11.627	3.048	17.241	11.173	8.51	17.241	-1	-1	-1	-1	6.147	20.134	28.571	20.202	560.79	6.472	6.493	6.451	7.239	8.188	8.238	8.456	8.196	2.724	3.558	18.072	5.076	8.086	22.222	4.761	3.03	25.423	0.537	6.681	9.363	2.136	5.847	1.289	6.864	11.884	18.14	56.555	4.95	3.097	5.084	8.291	5.115	4.12	3.327	-1	-1	9.501	2.877	5.859	164.062	25.641	25.641	15.231	6.489	1.409	10.0	700.964	17.391	2.544	23.715	24.793	12.987	15.306	15.706	103.202	7.194	5.464	13.422	7.712	-1	-1	-1	-1	-1	4.545	17.964	4.895	12.539	6.329	9.404	12.539	8.849	8.902	11.869	8.746	2.158	12.345	9.375	8.403	6.198	18.292	18.292	6.085	16.949	17.647	17.857	17.964	6.085	17.964	18.072	6.036	18.181	18.181	5.952	18.633	6.122	18.072	77.348	6.237	12.048	18.518	12.195	18.518	101.609	4.319	67.46	7.722	4.201	6.024	6.191	6.036	6.211	6.06	6.153	158.69	796.296	13.422	4.854	245.353	7.215	6.517	9.174	8.183	8.968	3.944	4.016	6.085	18.292	6.198	18.867	102.756	3.484	5.882	3.539	11.695	2.994	10.791	1.623	4.434	3.629	3.766	5.298	8.146	8.253	9.823	7.766	7.843	4.629	3.96	6.568	-1	62.266	3.968	4.089	20.0	4.089	6.122	4.566	4.615	149.58	2.554	3.913	6.24	7.952	5.347	6.896	21.276	21.428	3.584	134.615	18.75	18.75	0.98	20.134	6.842	5.366	7.079	4.885	6.611	5.514	7.181	25.477	6.92	1.172	4.228	64.516	64.516	3.694	8.356	5.736	130.285	4.39	5.964	-1	5.514	9.58	-1	1.004	4.942	5.94	17.964	4.184	18.072	4.279	17.964	5.836	13.953	13.953	2.544	1.65	8.219	375.0	333.333	250.0	200.0	2.881	8.163	1.543	6.289	7.861	3.472	2.463	11.428	62.857	7.233	5.357	1.1	7.22	17.077	5.813	3.699	371.209	0.884	12.345	3.816	3.838	5.302	10.733	11.889	181.651	5.076	6.833	3.783	4.569	2.816	4.255	7.619	3.831	2.785	4.434	-1	22.908	7.104	7.042	3.773	241.839	7.827	16.166	53.697	96.551	17.094	9.868	5.059	5.847	11.406	11.45	11.363	7.662	11.406	11.32	11.152	11.406	10.676	7.194	15.094	11.45	11.45	11.406	7.633	7.633	11.45	11.406	11.45	11.363	11.406	7.604	11.406	11.406	11.406	25.925	11.363	7.782	11.278	15.655	33.195	33.057	33.057	33.057	5.997	3.112	15.306	15.544	66.014	4.958	2.6	172.375	11.173	10.989	11.173	10.989	10.81	11.299	11.235	11.235	11.299	11.976	13.761	1.36	12.239	1.066	16.611	2.71	3.964	20.833	4.815	8.746	7.109	-1	5.263	8.561	7.259	27.925	30.013	111.111	54.054	3.957	17.416	-1	8.032	3.663	9.411	6.451	2.275	4.777	23.008	7.731	6.772	26.315	26.548	6.369	5.813	16.853	4.587	34.653	-1	1.551	14.778	19.801	42.105	3.205	26.354	26.049	54.38	3.407	11.627	33.834	0.564	14.184	4.942	2.313	18.867	4.504	17.647	15.214	5.952	5.434	4.335	1.069	1.733	2.762	3.984	3.571	8.169	3.22	13.888	14.925	14.778	1.65	18.404	45.933	4.597	2.102	3.021	3.207	2.5	9.523	250.773	9.478	2.87	-1	-1	8.968	8.583	2.614	4.938	2.472	9.049	9.009	1.899	80.155	583.333	4.618	430.297	3.64	41.412	2.493	79.207	4.314	1.769	5.427	2.835	2.296	2.506	33.203	2.338	86.23	21.126	5.524	4.587	3.797	3.309	1.69	2.522	5.714	2.592	6.191	12.54	2.03	3.764	11.904	11.904	1.757	2.816	1.267	3.989	7.874	3.552	3.565	-1	31.385	1.166	17.391	4.58	12.195	14.563	3.448	7.092	1.526	4.672	5.78	10.351	6.06	6.261	14.947	6.109	2.608	7.352	70.0	15.789	24.813	10.471	198.453	10.526	55.614	15.384	15.306	317.266	3.448	68.627	3.378	4.127	5.145	2.466	4.207	3.003	2.722	8.746	8.746	3.007	3.466	6.849	4.651	1.244	3.176	1.897	3.952	2.901	2.906	3.796	1.28	2.906	5.455	2.852	34.782	34.782	34.782	34.782	34.632	34.934	34.934	34.934	34.782	34.632	34.334	34.782	34.782	33.898	34.782	34.782	34.782	34.782	34.782	34.334	34.782	34.782	34.782	7.942	17.045	17.441	17.441	3.821	15.625	15.625	4.497	14.15	2.341	2.144	14.354	8.547	14.354	7.079	180.246	-1	10.752	11.342	11.363	27.624	33.333	17.574	7.299	6.696	3.642	5.063	-1	-1	1.417	50.365	3.738	11.235	20.08	7.832	3.59	34.81	6.437	7.575	1.861	3.875	-1	4.966	4.037	4.962	25.408	5.427	1.976	0.681	1.984	-1	3.191	5.044	7.153	0.904	3.412	5.847	25.943	4.464	3.586	72.847	2.237	15.075	15.151	15.151	6.55	16.393	16.129	3.44	13.274	13.215	4.31	12.448	7.075	14.018	4.31	17.142	17.142	23.224	87.912	20.12	173.913	45.685	54.644	845.878	15.05	79.787	47.846	52.631	52.91	74.468	147.368	28.88	12.706	9.099	106.951	85.561	7.874	5.319	10.81	6.589	14.234	3.058	6.849	0.247	356.204	3.444	9.09	73.732	6.109	15.228	3.816	3.816	3.831	5.54	20.512	3.875	11.494	1.976	2.026	3.575	6.097	3.88	61.482	16.925	2.673	5.825	2.383	3.466	7.142	4.366	5.163	3.642	4.008	10.544	4.008	7.163	4.993	5.839	26.785	-1	-1	3.154	5.703	16.393	16.574	1.162	4.132	5.172	4.335	17.142	4.316	16.304	16.574	16.666	5.905	5.893	17.441	17.441	0.756	16.129	13.761	4.304	9.287	9.202	2.594	43.246	17.543	4.746	17.543	9.118	259.942	11.477	4.213	10.0	19.607	3.676	0.706	5.725	3.322	131.914	132.762	5.791	16.666	3.994	6.051	2.828	80.15	2.466	12.987	12.903	12.987	12.738	6.557	5.889	25.0	2.032	7.936	100.0	3.864	12.64	0.995	2.185	2.068	2.267	2.43	1.828	2.442	4.12	6.153	2.306	0.184	4.392	3.016	4.942	-1	4.658	29.649	31.25	33.426	34.09	-1	23.547	22.583	-1	3.257	3.181	3.188	9.463	2.923	4.07	2.881	14.749	4.846	3.493	2.148	14.629	2.816	55.67	328.685	623.574	564.393	122.047	276.264	280.155	220.472	233.463	498.084	215.686	-1	10.791	40.31	73.217	1.011	1.142	1.142	4.484	9.132	2.772	6.756	8.968	35.411	46.692	2.197	0.575	4.207	4.454	2.234	10.556	11.121	5.457	59.095	7.251	2.759	39.01	421.052	9.966	9.433	2.49	157.427	24.943	8.083	1.909	10.638	10.714	44.811	128.919	32.552	26.61	124.137	31.905	32.599	4.268	4.444	0.927	10.504	30.12	29.94	29.94	29.94	26.737	29.94	30.12	29.94	29.94	30.12	23.952	29.94	29.761	24.096	29.411	29.585	23.952	30.12	29.94	29.94	30.12	29.94	29.94	29.069	29.585	29.761	30.12	29.94	29.069	29.94	24.096	29.94	30.12	30.12	29.585	30.12	29.94	29.94	31.25	24.096	31.055	11.337	29.94	42.682	30.864	29.585	23.809	30.12	29.761	29.94	31.055	30.12	31.055	24.096	29.94	29.94	30.12	29.94	29.94	29.94	29.411	29.94	29.411	31.055	29.94	29.761	25.0	23.952	29.94	23.952	23.952	30.12	29.94	29.94	29.94	31.25	23.668	29.94	24.096	29.94	29.761	30.12	29.94	23.809	30.864	29.761	29.411	29.761	29.411	29.94	23.952	12.106	23.668	23.952	29.94	29.411	29.069	29.411	29.94	15.625	29.94	23.952	29.761	29.761	30.12	30.12	29.94	29.94	29.94	23.809	29.761	29.239	28.735	29.761	29.94	29.94	29.94	24.096	24.096	29.94	30.12	30.12	23.952	29.411	29.94	29.94	15.243	29.411	29.761	29.761	29.94	29.94	31.055	29.94	23.809	23.952	29.94	29.761	23.952	29.94	29.94	28.901	29.94	29.761	30.12	24.096	29.94	29.94	29.761	29.411	29.94	23.809	29.761	29.585	29.761	23.668	29.94	29.411	23.809	29.94	23.529	29.94	23.952	23.809	29.94	29.94	29.94	29.94	29.94	29.94	23.952	12.5	29.94	29.94	29.94	29.94	29.94	29.411	30.12	30.12	29.585	29.585	29.94	29.94	23.952	29.94	29.761	31.055	29.761	7.633	19.48	6.825	119.205	13.513	6.756	70.441	593.567	450.867	-1	241.176	323.595	-1	591.954	470.93	436.046	-1	872.222	-1	186.046	-1	689.473	187.134	-1	411.428	-1	451.612	532.567	288.793	961.538	215.789	721.461	222.797	6.437	19.108	19.108	6.849	20.689	20.689	79.069	18.518	17.857	4.379	17.441	17.341	6.0	13.953	12.5	6.276	18.867	5.597	17.045	6.396	19.867	8.291	8.528	25.974	27.932	25.974	26.143	25.974	25.974	19.607	28.901	26.143	16.574	49.382	55.214	15.706	4.347	5.128	24.844	24.539	4.444	7.861	9.202	16.666	24.242	18.633	10.02	180.232	5.319	18.181	13.574	17.543	17.964	24.242	18.072	12.82	23.668	14.018	1.18	10.443	7.936	7.462	135.313	202.898	44.117	5.61	13.114	8.23	6.172	12.383	12.578	4.801	12.422	-1	21.39	22.16	22.284	2.857	19.867	84.967	715.182	18.181	18.181	23.668	3.652	12.269	12.345	2.941	24.096	276.659	383.423	18.072	8.752	19.417	8.752	37.825	25.409	23.684	11.52	25.316	8.595	7.949	18.987	7.393	8.908	27.027	8.13	11.56	4.629	23.668	22.099	19.607	49.382	3.671	8.522	-1	4.909	104.208	6.759	41.666	0.682	17.441	6.024	3.921	6.92	0.694	4.716	60.317	3.432	12.931	5.434	40.816	0.22	14.084	4.109	21.077	7.672	5.063	5.181	-1	154.069	5.988	5.617	5.763	5.607	6.224	6.224	8.797	18.867	11.527	327.488	29.279	-1	10.507	9.157	25.839	7.64	-1	2.567	4.175	5.882	4.347	7.181	10.075	4.166	86.772	5.571	4.424	13.333	6.993	6.147	4.279	-1	5.226	7.194	1.231	9.96	6.355	3.184	6.172	5.076	4.12	94.664	7.707	16.161	18.223	2.971	0.512	182.076	111.692	4.601	11.111	7.575	-1	5.882	3.846	3.121	6.535	6.396	6.302	9.198	5.825	5.706	6.451	1.075	493.212	3.579	5.357	6.479	4.75	89.514	9.09	11.428	7.22	4.885	5.865	3.285	67.653	80.367	15.503	10.638	16.166	30.211	5.361	40.229	5.319	4.582	1.641	13.867	3.171	5.121	5.813	2.941	4.629	6.984	14.134	15.094	9.933	15.444	16.806	14.869	12.875	10.416	15.625	32.786	18.181	66.147	13.157	11.764	10.563	20.08	16.46	12.658	16.877	19.455	13.937	11.45	55.555	17.167	25.21	17.467	24.691	11.278	13.824	8.888	12.552	13.043	17.667	17.699	17.621	11.904	17.316	25.0	13.274	21.276	11.538	11.278	16.0	10.344	10.638	4.043	13.574	20.833	12.048	17.543	10.6	18.181	12.396	12.82	15.748	15.686	13.824	12.82	12.82	15.81	15.686	12.987	13.698	25.104	69.958	68.273	21.367	13.636	17.621	11.952	16.064	17.167	13.215	18.348	28.34	12.195	14.388	12.605	16.0	15.037	20.833	10.416	15.384	23.809	15.325	11.111	13.274	12.448	17.467	12.82	27.522	18.867	11.494	22.222	13.215	13.043	5.0	12.658	19.375	44.117	30.612	11.235	0.159	25.787	1.652	3.355	98.776	152.21	55.555	54.945	34.552	2.385	22.857	5.336	4.985	-1	-1	-1	-1	-1	-1	-1	-1	-1	-1	-1	-1	-1	-1	-1	-1	-1	-1	-1	-1	-1	-1	-1	-1	-1	-1	-1	-1	-1	-1	-1	-1	-1	-1	-1	-1	-1	-1	-1	-1	-1	-1	-1	-1	-1	-1	-1	-1	-1	200.0	250.0	250.0	-1	166.666	-1	260.869	-1	90.909	125.0	33.333	333.333	120.0	238.095	86.956	176.47	315.789	368.421	364.485	-1	111.111	206.896	-1	352.941	647.058	24.793	268.292	285.714	411.764	300.0	77.922	134.615	-1	437.5	100.0	513.888	230.769	214.285	200.0	453.488	357.142	428.571	352.941	7.575	24.691	185.643	887.64	-1	-1	482.352	-1	593.023	-1	-1	-1	6.122	-1	-1	-1	376.47	818.181	380.952	301.204	505.882	-1	-1	-1	476.744	943.82	-1	766.944	425.076	655.172	761.363	753.968	920.454	5.431	6.436	10.666	7.339	9.049	11.299	5.198	7.079	6.329	7.029	9.08	10.403	6.717	5.505	11.173	5.031	16.393	75.471	121.951	35.398	74.074	30.303	12.295	74.074	56.603	56.603	57.692	56.603	57.692	54.545	72.727	75.471	76.923	74.074	57.692	55.555	22.624	56.603	75.471	75.471	75.471	57.692	75.471	76.923	13.392	35.398	307.692	57.692	100.0	32.258	46.153	48.387	48.387	64.516	47.619	48.387	48.387	48.387	47.619	64.516	64.516	64.516	47.619	64.516	64.516	62.5	64.516	76.923	48.387	64.516	48.387	48.387	64.516	48.387	64.516	83.333	187.5	250.0	250.0	-1	-1	-1	-1	-1	-1	-1	-1	-1	-1	-1	-1	-1	-1	-1	-1	-1	-1	-1	-1	-1	-1	-1	30.0	24.691	76.923	21.978	77.922	39.215	115.384	39.215	40.0	33.333	115.384	39.215	156.862	40.0	21.978	22.222	44.444	33.333	22.222	19.354	61.224	61.224	4.149	49.18	54.545	61.224	46.153	142.857	136.363	142.857	142.857	136.363	130.434	136.363	14.925	48.387	47.619	22.9	120.0	120.0	130.434	34.482	103.448	11.235	27.777	26.785	45.454	136.363	142.857	11.857	186.554	37.037	10.909	51.724	53.571	53.571	12.5	32.608	35.294	35.294	12.552	30.303	30.927	30.612	30.303	30.927	30.0	30.612	30.0	31.25	30.927	31.25	30.927	31.578	31.25	27.777	41.237	31.25	41.666	40.404	15.075	48.387	51.724	140.243	120.37	136.363	136.363	14.634	35.714	40.54	41.095	18.518	428.571	428.571	31.578	28.846	333.333	9.9	31.578	31.914	31.578	14.563	44.117	40.0	10.676	33.707	34.883	34.09	34.09	1.243	35.714	11.583	36.144	34.09	35.714	36.144	13.157	33.333	35.294	35.714	13.761	15.0	45.454	46.153	34.482	375.0	100.0	100.0	12.396	30.0	30.0	30.0	34.09	130.434	136.363	130.434	16.853	50.847	78.947	49.18	35.294	37.037	146.341	37.037	37.037	6.833	21.428	21.739	21.739	6.263	29.702	32.258	31.578	32.258	24.793	111.111	9.9	34.883	12.145	36.585	36.585	31.25	75.0	56.603	58.823	8.645	35.294	35.294	11.32	34.883	35.294	35.294	21.428	103.448	20.979	46.153	28.846	14.563	136.363	125.0	18.633	54.545	53.571	0.903	2.712	0.66	7.518	46.875	30.612	176.47	56.603	176.47	9.771	37.5	10.638	25.423	21.428	28.846	333.333	10.344	44.776	9.202	37.037	9.933	41.095	10.83	15.625	18.404	53.571	20.547	62.5	13.513	48.387	6.681	7.142	291.996	4.026	6.741	6.493	2.67	1.469	7.38	717.241	-1	-1	-1	-1	-1	-1	-1	-1	-1	-1	-1	-1	-1	14.634	44.776	44.776	11.32	34.09	20.833	62.5	62.5	12.048	38.461	38.461	33.333	100.0	16.574	53.571	15.306	33.333	12.345	48.387	0.691	85.714	48.387	157.894	150.0	12.875	38.461	14.218	30.303	30.612	60.0	176.47	12.096	38.461	38.461	11.07	38.461	27.522	61.224	61.224	12.658	49.18	7.518	25.641	16.759	49.18	13.761	107.142	73.17	14.634	45.454	10.909	26.086	26.086	14.851	187.5	11.406	14.778	19.867	15.706	36.144	58.823	176.47	19.607	39.473	8.62	37.5	14.705	25.316	34.782	34.782	34.934	34.782	34.782	34.782	34.782	34.782	34.782	34.782	34.934	34.188	34.782	34.782	34.782	16.597	24.691	136.363	48.78	453.488	98.901	24.39	25.0	48.78	59.523	42.735	12.931	2.915	7.462	7.407	7.518	7.518	7.407	7.462	7.462	7.518	7.407	6.993	6.756	83.333	428.571	7.751	84.337	5.763	14.563	9.708	14.634	9.708	9.661	7.633	8.62	-1	122.222	13.636	25.974	40.0	33.707	16.393	48.192	162.79	-1	9.584	38.961	51.724	10.526	1.323	117.647	125.0	111.111	68.965	111.111	117.647	40.0	15.384	157.894	200.0	157.894	166.666	250.0	14.15	51.282	47.058	72.289	72.289	72.289	95.238	48.78	8.714	30.927	20.833	14.563	17.021	9.316	17.777	10.0	28.169	12.539	14.925	21.857	10.989	28.368	28.571	28.571	24.922	20.304	12.658	36.585	41.044	253.968	49.504	32.258	270.886	61.403	59.405	28.571	18.691	40.0	-1	368.421	34.3	18.181	33.707	25.806	63.829	48.387	88.235	78.947	100.0	68.965	60.606	59.701	78.431	29.85	35.714	51.724	58.823	50.847	50.42	45.454	2.735	14.388	52.631	57.142	72.463	57.971	10.826	57.971	18.779	54.545	74.074	31.496	54.054	73.17	74.074	36.036	15.267	10.695	111.111	19.305	31.578	13.651	52.631	69.767	34.188	72.289	31.25	51.282	52.173	17.241	47.619	47.619	50.0	111.111	58.823	275.862	533.333	533.333	533.333	533.333	137.931	466.666	19.607	74.074	74.074	38.461	74.074	121.951	375.0	0.39	-1	12.269	12.048	196.078	16.759	100.0	100.0	107.142	140.0	176.47	140.0	94.117	300.0	107.142	290.322	264.705	16.129	32.967	33.707	69.767	71.428	107.142	46.511	201.474	19.736	24.691	39.473	24.691	19.607	25.974	40.816	187.5	136.363	7.407	28.985	57.971	28.571	970.802	171.009	45.454	111.111	105.263	86.956	162.538	45.454	86.956	105.263	111.111	9.23	14.15	14.218	18.779	14.084	9.646	14.218	10.344	2.549	14.423	102.564	100.0	83.333	81.081	54.878	100.0	11.299	8.88	12.165	66.666	86.956	90.909	80.0	200.0	222.222	3.409	142.857	5.19	48.78	601.88	-1	285.714	-1	3.448	11.627	43.227	104.166	21.276	651.376	77.669	10.362	17.751	-1	-1	-1	10.101	10.309	20.618	20.408	20.512	20.618	10.489	12.295	683.333	111.111	111.111	7.434	30.303	33.613	22.471	11.214	9.677	46.875	27.522	47.619	28.301	6.06	20.27	156.626	266.666	12.195	169.014	9.554	6.593	10.84	36.585	8.522	25.0	13.029	64.22	50.0	47.619	5.547	7.444	10.615	8.0	9.324	24.793	21.978	5.0	6.968	130.434	105.263	23.809	57.142	60.714	21.052	10.471	31.496	18.518	375.0	300.0	69.767	17.543	27.586	27.972	91.954	16.363	11.173	17.937	-1	-1	-1	-1	476.489	-1	39.473	73.746	6.109	75.987	461.538	36.585	9.036	17.543	35.294	19.083	56.179	4.314	38.732	21.276	26.378	8.571	125.874	151.815	28.35	6.451	14.035	22.049	18.315	-1	14.409	128.205	31.578	304.347	217.391	13.071	357.142	50.0	115.384	5.797	46.025	5.128	25.0	0.559	8.064	-1	9.174	19.108	26.785	-1	-1	-1	76.923	255.813	392.857	8.988	13.986	60.0	14.234	30.303	12.295	50.0	44.117	45.454	28.391	26.315	-1	21.276	29.197	235.294	187.5	46.153	83.333	125.0	30.612	14.705	8.733	5.347	35.087	235.294	187.5	-1	12.345	47.619	74.074	15.325	187.5	235.294	15.772	22.471	5.649	24.875	12.121	235.294	216.589	584.375	-1	-1	78.431	250.0	176.47	66.532	36.363	235.294	187.5	72.727	250.0	176.47	13.029	181.818	176.47	48.387	85.106	56.603	81.632	235.294	142.857	23.255	187.5	29.85	200.0	176.47	1.85	15.625	16.26	187.5	250.0	34.188	157.894	250.0	6.944	57.142	15.209	200.0	187.5	16.0	36.363	187.5	210.526	105.263	187.5	235.294	11.695	26.315	235.294	176.47	80.0	200.0	187.5	18.867	210.526	176.47	8.23	41.666	235.294	159.533	101.01	18.587	119.186	158.102	113.573	112.021	108.753	-1	112.359	124.277	-1	263.157	92.342	-1	14.367	164.062	-1	118.84	120.943	136.807	131.964	141.379	-1	122.699	110.803	123.123	94.907	122.324	120.481	120.481	-1	149.635	32.786	150.0	250.0	76.923	222.222	187.5	17.777	187.5	235.294	108.401	22.727	200.0	200.0	35.294	74.074	6.25	41.237	24.39	78.431	187.5	-1	101.522	7.462	129.77	40.74	21.739	7.168	137.254	6.944	27.95	100.0	157.894	222.222	71.553	47.058	176.47	235.294	36.036	235.294	187.5	12.145	33.333	33.707	13.745	45.454	235.294	19.607	210.526	187.5	22.471	58.823	45.454	2.906	54.298	10.362	20.725	22.988	16.304	15.686	222.222	187.5	5.38	233.333	25.641	15.564	187.5	235.294	14.814	-1	0.392	1.846	187.5	235.294	2.644	4.316	41.916	83.333	173.913	176.47	83.333	235.294	187.5	8.357	134.146	0.887	14.035	23.121	187.5	210.526	-1	-1	126.801	97.56	187.5	137.931	15.0	85.714	85.714	-1	-1	31.496	187.5	235.294	110.215	34.188	222.222	176.47	105.263	235.294	176.47	34.482	250.0	136.363	68.181	235.294	235.294	43.956	117.647	150.0	36.036	176.47	235.294	45.977	235.294	187.5	66.666	187.5	235.294	27.586	222.222	187.5	18.867	50.847	58.823	15.564	80.0	250.0	187.5	1.879	-1	-1	-1	-1	-1	86.956	200.0	235.294	97.56	222.222	187.5	9.646	13.953	31.578	21.052	46.511	187.5	235.294	250.569	47.058	187.5	222.222	114.035	48.78	13.698	15.094	45.161	73.17	30.674	30.303	28.673	11.834	16.0	19.867	34.482	75.0	8.928	11.673	12.5	55.555	15.463	35.294	-1	8.733	8.771	8.547	7.326	24.475	0.697	224.719	21.276	35.502	24.922	370.503	388.429	43.478	9.523	16.129	35.087	62.65	-1	10.309	43.478	68.292	62.5	11.029	212.121	7.874	140.0	71.428	176.47	60.0	6.289	37.326	10.141	23.923	11.673	0.915	41.095	428.571	11.627	5.78	-1	-1	-1	-1	-1	-1	116.147	123.893	-1	122.324	120.12	119.186	97.852	-1	12.448	88.372	22.9	8.928	23.255	10.178	97.142	20.618	32.894	30.303	13.029	21.276	16.666	14.285	81.73	281.456	10.676	120.845	23.316	26.548	26.548	27.272	40.0	8.62	39.215	125.0	-1	55.555	9.803	13.927	-1	12.765	13.761	14.814	384.615	120.481	38.834	491.366	7.874	9.375	57.142	24.691	10.526	1.609	33.333	10.6	25.0	27.972	46.875	11.173	35.294	55.555	466.666	34.482	241.379	36.585	451.612	20.512	15.544	4.081	-1	5.067	18.433	11.111	12.658	9.174	192.307	-1	98.795	-1	-1	55.555	5.703	13.071	8.733	66.666	20.512	39.215	4.705	8.72	-1	32.608	642.714	21.621	49.295	18.181	6.465	7.246	11.278	4.228	-1	18.018	12.82	3.861	5.221	157.181	232.484	5.83	10.582	20.202	26.041	8.356	6.711	15.267	1.457	3.898	15.0	3.194	13.513	0.976	59.925	250.0	25.477	25.0	-1	205.128	81.967	6.369	40.609	-1	16.528	7.518	99.924	57.971	828.571	8.196	520.353	12.903	-1	0.452	6.465	36.585	11.111	172.413	36.363	10.033	402.555	5.813	11.363	5.66	11.363	19.9	11.834	23.391	17.094	5.671	1.972	11.673	175.675	25.0	2.252	-1	-1	9.661	13.651	9.132	88.235	13.824	39.13	8.658	11.594	5.3	8.403	9.302	46.428	6.0	0.879	7.462	3.389	-1	6.726	22.556	4.819	13.043	20.833	2.004	39.13	11.235	8.219	52.631	7.77	16.528	0.865	4.056	55.555	13.071	27.027	15.625	4.95	25.641	55.555	2.923	9.216	76.779	2.433	6.514	5.208	25.316	4.587	7.915	10.273	6.802	18.018	7.556	22.9	26.923	4.264	11.299	11.695	25.641	95.419	8.695	32.967	11.07	502.504	37.5	20.408	17.543	12.345	11.673	5.665	60.913	9.276	6.369	42.253	4.694	8.684	-1	155.844	56.338	9.966	10.443	6.622	5.405	251.7	13.824	100.0	7.547	13.157	25.641	10.256	80.0	0.897	15.625	9.95	14.563	25.0	-1	4.024	54.545	18.656	18.518	10.344	5.94	18.181	28.645	33.707	27.027	9.09	11.718	35.087	36.363	-1	20.118	9.132	214.965	-1	-1	18.315	969.23	16.666	12.931	13.422	-1	8.67	24.39	88.328	14.134	14.492	12.82	29.411	17.857	20.408	17.341	17.167	39.062	7.228	12.779	19.607	8.888	12.195	17.647	50.632	10.362	7.117	26.49	0.719	2.818	17.241	19.736	20.746	86.206	11.952	38.216	369.863	4.651	8.368	5.319	5.882	50.0	19.867	22.364	38.297	15.686	24.691	9.95	17.341	6.329	8.771	25.0	32.388	547.77	10.256	2.544	8.196	47.619	327.586	7.434	4.101	20.833	12.396	29.556	131.901	7.444	106.666	7.504	9.146	8.565	6.92	65.217	20.833	93.333	-1	0.21	8.771	505.397	19.23	-1	13.043	223.728	13.029	25.423	14.563	14.563	46.931	7.326	14.925	7.194	49.18	9.259	44.776	6.06	18.348	8.547	15.325	30.303	13.888	20.408	11.627	25.423	18.735	33.057	4.484	6.896	8.849	12.953	94.276	18.656	27.173	11.976	29.629	9.404	9.708	33.898	4.694	7.017	7.017	9.584	4.037	22.026	35.087	9.554	11.811	10.452	37.037	54.216	36.363	102.941	44.776	5.602	8.583	-1	15.789	4.761	6.423	12.82	265.993	146.699	10.752	17.716	44.117	41.379	11.799	15.686	12.121	4.282	20.689	9.803	107.142	8.888	41.343	102.564	23.584	31.872	21.276	8.547	-1	46.875	16.064	10.909	32.258	14.234	8.733	-1	10.638	13.745	2.442	5.649	18.957	16.666	12.738	14.634	38.834	13.824	-1	19.23	8.163	9.523	9.216	12.552	10.256	13.333	4.457	5.215	18.348	37.037	11.811	3.891	10.706	-1	40.816	1.852	36.697	12.738	-1	26.525	97.902	37.735	13.605	5.479	5.665	1.922	62.5	121.951	37.037	28.301	18.867	15.81	150.0	37.974	5.747	11.904	10.989	20.066	19.9	9.933	2.496	0.285	14.285	6.802	19.354	6.355	9.708	10.676	6.153	39.215	83.582	5.012	13.422	10.0	52.631	70.652	10.563	20.408	25.0	40.404	11.764	311.688	445.283	5.763	22.346	435.897	6.968	79.831	-1	20.0	4.566	11.56	41.025	33.195	16.0	8.474	24.691	5.54	-1	7.38	4.651	74.468	121.739	20.408	59.523	13.029	15.151	11.764	30.303	14.814	-1	12.195	11.461	6.349	14.134	15.503	-1	12.448	9.661	8.032	30.434	15.463	19.417	19.047	4.987	49.327	49.382	23.076	6.622	20.134	88.812	2.71	-1	5.181	181.32	25.718	569.077	4.784	3.053	82.466	2.7	2.6	5.056	3.079	3.095	8.641	7.891	2.887	4.04	14.167	1.116	10.554	7.594	3.69	6.153	78.828	121.529	1.384	6.134	4.535	38.622	21.739	6.525	15.873	1.395	14.184	9.146	119.266	4.043	3.973	3.929	16.898	7.352	2.049	4.444	5.175	1.716	13.227	12.173	2.29	8.391	7.952	5.94	7.751	6.269	6.896	-1	490.259	70.298	10.014	435.331	5.424	6.858	23.608	1.41	1.845	77.713	5.859	1.034	2.876	1.141	6.134	3.428	16.46	117.957	5.376	5.277	5.319	4.601	16.157	5.221	6.349	18.965	6.191	5.665	6.237	7.812	5.802	1.997	6.928	-1	10.723	8.695	8.241	5.54	10.178	13.793	4.796	151.162	2.36	4.329	33.613	3.016	22.346	26.548	2.824	2.252	3.284	4.12	-1	4.552	9.118	7.281	5.479	2.441	2.382	3.322	7.194	3.792	19.047	6.782	4.279	5.94	14.925	1.075	6.833	193.169	2.345	3.289	1.779	14.24	12.422	13.605	42.75	46.623	5.73	2.228	8.316	3.339	4.854	46.428	16.326	11.152	200.0	7.352	30.927	50.209	16.483	30.303	55.555	16.304	30.303	14.925	15.789	9.756	20.588	19.762	4.524	181.818	995.545	12.396	19.417	29.629	43.478	49.242	13.333	90.0	66.666	-1	240.74	48.076	13.574	28.571	-1	6.41	36.9	8.403	78.947	29.94	-1	75.471	71.428	4.75	51.724	13.698	5.434	12.096	19.417	20.408	17.857	16.597	31.007	72.463	79.365	17.543	251.497	26.737	187.637	0.546	-1	14.035	81.632	13.02	25.641	9.433	39.473	22.471	125.0	235.294	364.341	-1	12.539	27.777	10.498	23.255	85.714	57.142	24.39	93.75	28.985	20.304	78.431	57.692	114.285	7.246	198.412	61.818	93.75	14.814	101.321	17.699	18.518	-1	83.333	5.434	37.735	66.666	60.402	116.883	17.964	87.548	86.666	18.018	26.315	65.04	21.897	34.482	114.754	166.666	450.076	16.018	20.27	14.15	8.658	8.474	12.552	58.823	13.574	4.048	6.944	28.34	72.164	13.333	130.434	15.267	80.0	18.691	-1	3.548	-1	7.181	36.363	21.582	30.769	15.151	14.981	11.904	17.647	7.117	105.381	25.316	32.786	54.393	89.285	110.091	67.415	136.363	20.689	8.064	93.75	112.676	12.658	43.478	3.731	14.705	202.898	85.714	8.62	9.389	31.746	45.454	6.06	61.538	13.245	897.703	2.457	69.767	20.0	4.31	3.891	9.661	2.237	12.121	157.894	0.377	9.677	10.101	21.097	3.96	60.24	7.361	9.174	16.0	37.037	31.468	4.866	3.712	16.574	16.574	2.994	5.952	4.511	18.292	18.633	18.518	0.579	16.759	17.045	17.142	3.025	1.745	4.96	104.477	212.121	142.857	264.705	272.727	205.882	272.727	175.0	212.121	235.294	264.705	272.727	272.727	212.121	264.705	272.727	212.121	212.121	264.705	264.705	272.727	264.705	272.727	272.727	272.727	3.942	46.632	5.259	86.538	21.857	6.25	7.407	14.76	32.258	36.144	3.854	103.896	6.681	9.174	8.333	10.582	2.923	13.698	13.333	13.793	13.888	12.82	13.888	13.888	13.793	12.345	11.111	13.793	13.513	13.605	13.333	13.513	2.614	28.037	9.389	175.115	9.389	1.448	13.157	2.57	3.231	11.764	10.057	11.669	40.462	11.732	37.234	40.0	40.0	11.828	40.0	40.0	40.229	-1	20.71	40.229	12.003	40.229	3.398	10.833	39.772	40.229	40.229	40.0	14.154	2.985	15.332	40.0	40.404	7.989	21.276	58.252	53.571	56.074	52.631	58.252	22.69	25.134	3.537	4.338	-1	-1	-1	-1	6.345	24.509	24.509	24.271	24.39	4.773	66.472	20.771	64.705	3.926	87.751	5.474	6.908	3.846	4.807	3.846	3.454	3.169	4.149	2.5	4.773	7.194	15.544	11.111	0.795	7.47	40.229	39.772	4.201	19.607	4.175	15.337	29.761	30.12	29.761	29.94	29.94	29.761	5.73	1.858	6.896	12.847	1.768	3.913	4.081	11.627	8.196	4.073	3.508	1.774	12.396	12.244	12.0	12.096	16.26	12.345	15.686	14.814	6.944	12.295	4.634	15.384	16.326	15.81	18.867	11.194	15.209	20.0	14.705	24.844	48.387	137.931	81.632	140.0	40.0	40.816	60.0	40.816	-1	14.15	35.087	111.111	71.428	17.441	45.454	314.606	37.037	88.235	176.47	187.5	187.5	235.294	176.47	166.666	176.47	176.47	187.5	250.0	187.5	250.0	601.307	13.513	27.027	17.857	26.785	18.018	18.018	1.13	26.143	7.389	372.693	36.144	855.555	8.403	382.575	846.153	36.585	12.096	377.45	814.516	37.037	12.5	391.472	865.168	36.585	238.207	36.585	36.585	793.814	229.024	36.585	846.153	37.5	12.448	377.45	747.826	37.037	12.448	375.609	37.037	767.857	12.5	37.037	469.945	855.555	12.448	384.03	37.037	855.555	7.575	389.961	846.153	36.585	10.135	36.585	466.666	803.738	15.337	4.395	11.56	9.345	44.776	15.325	45.454	14.981	48.78	11.363	125.0	250.0	7.092	52.631	161.825	49.382	25.114	30.612	9.9	20.134	58.823	10.238	447.427	31.25	35.398	187.5	125.435	60.24	14.925	4.478	91.954	10.0	10.948	5.402	10.273	1.629	12.232	7.194	23.584	7.142	7.633	11.029	14.388	1.76	34.482	1.76	9.478	14.981	1.707	16.0	1.744	12.605	15.094	14.035	4.302	1.759	13.986	21.164	253.393	1.714	1.751	10.0	1.724	4.629	13.071	15.564	15.325	17.045	15.267	1.755	15.503	4.706	12.658	157.407	1.752	75.294	15.151	1.743	11.869	357.534	7.434	53.571	105.61	14.354	8.62	5.698	795.357	1.727	15.325	1.74	-1	8.016	18.292	91.903	10.714	14.814	13.937	1.733	15.748	15.209	
2.341	10.928	15.957	5.602	5.586	26.086	3.081	109.183	3.115	2.473	3.012	2.162	22.897	5.84	0.61	1.551	6.603	7.081	7.075	13.761	14.15	2.021	13.953	13.761	7.194	14.705	14.634	14.705	1.03	14.563	14.218	5.181	13.043	13.215	0.952	10.38	6.849	17.928	12.626	6.377	6.106	6.24	7.763	4.081	7.518	22.641	15.325	22.556	3.597	15.625	15.384	15.384	6.226	9.174	6.418	13.422	6.802	10.489	4.415	8.968	437.972	4.705	3.25	5.016	9.554	5.736	1.629	0.89	5.19	4.123	6.263	5.291	0.215	28.103	2.678	6.535	10.016	7.317	5.181	5.899	51.546	3.49	3.565	6.507	2.466	2.758	1.577	9.259	9.375	9.404	5.997	12.422	-1	0.902	0.78	1.019	1.204	1.169	1.371	2.481	1.866	-1	-1	1.986	2.797	3.246	3.795	7.604	3.442	6.825	17.006	10.238	6.339	8.665	1.954	3.034	2.985	2.148	3.901	10.752	-1	1.156	1.053	10.416	10.416	5.504	11.152	11.07	10.989	2.02	9.803	9.868	2.81	-1	10.638	-1	2.361	1.733	13.49	69.398	184.369	3.525	10.067	10.033	3.424	3.436	10.101	10.033	1.53	3.766	2.843	-1	5.163	2.487	3.463	5.813	5.97	0.401	115.241	0.986	2.553	1.934	3.973	3.141	9.523	9.493	38.229	1.549	9.9	9.771	127.035	1.753	7.894	5.763	3.768	1.107	2.805	15.484	1.571	2.275	7.462	-1	1.438	4.716	0.686	1.54	12.587	1.924	0.863	3.77	5.411	5.159	5.025	2.002	19.77	0.981	3.089	1.494	-1	1.574	11.826	308.98	3.051	2.0	5.319	0.876	2.994	5.025	5.117	5.952	8.634	8.823	9.345	5.119	10.204	3.238	3.267	58.998	0.448	39.106	43.478	43.478	43.478	51.136	43.478	0.675	8.495	43.75	43.209	26.819	43.478	30.567	36.649	0.64	14.644	43.209	43.478	0.647	15.909	42.682	43.478	0.659	6.91	42.682	43.478	43.209	43.478	42.944	40.0	43.209	25.362	43.478	43.478	43.478	0.675	4.857	39.325	42.682	36.649	42.168	34.825	33.98	43.75	43.478	43.478	41.666	40.462	43.478	43.75	43.478	41.176	27.777	37.837	0.663	11.666	33.492	42.944	0.667	7.164	38.888	43.478	33.816	43.478	43.478	26.119	33.816	42.944	43.478	38.461	43.209	43.75	43.75	43.478	0.658	19.021	43.209	43.478	43.75	55.214	0.644	18.867	54.216	43.478	43.478	43.478	43.478	43.75	43.478	38.461	43.478	55.9	43.478	43.478	43.478	43.209	43.478	43.478	0.666	-1	-1	-1	-1	0.348	45.751	46.052	0.741	8.149	46.052	46.052	45.751	46.052	42.168	45.751	45.751	45.751	27.131	37.433	0.71	11.725	45.751	39.106	45.161	46.052	29.288	45.161	40.935	43.478	44.585	43.478	43.478	57.324	46.052	45.161	46.052	45.454	39.325	44.871	31.963	46.052	46.052	46.052	46.052	45.751	46.052	40.697	46.052	46.052	41.916	43.478	45.751	45.751	46.052	46.052	45.454	46.052	45.751	46.052	45.751	46.052	46.052	46.052	45.751	45.751	46.052	0.645	21.212	46.052	46.052	44.871	46.052	46.357	46.357	45.751	45.161	45.454	45.751	0.648	14.989	41.176	46.052	35.532	0.636	0.643	0.648	0.629	15.35	46.052	38.674	0.655	21.604	0.662	7.502	0.667	0.601	9.408	38.461	0.632	0.612	0.662	5.681	0.673	8.264	0.343	51.094	0.649	0.621	16.908	33.816	51.094	0.675	0.655	27.131	51.094	51.094	0.697	0.616	0.688	0.673	18.817	50.724	0.684	0.717	12.027	0.74	0.79	0.807	12.747	65.217	58.441	65.217	1.021	0.969	1.005	1.035	16.355	1.138	-1	24.793	48.913	-1	-1	25.862	-1	25.28	-1	-1	24.523	-1	-1	23.437	47.12	-1	21.686	42.056	-1	22.004	43.478	-1	-1	-1	20.27	39.13	38.961	-1	17.716	41.284	40.909	-1	19.148	37.037	36.437	-1	18.595	-1	17.66	-1	21.126	-1	18.475	36.529	-1	20.501	-1	-1	18.518	9.828	20.342	3.59	9.803	8.771	8.875	40.892	9.646	12.903	64.748	109.09	9.523	9.677	6.451	12.903	19.292	9.584	6.451	9.493	9.646	9.646	57.142	9.677	11.347	5.281	15.151	15.873	15.957	4.225	12.096	12.0	2.901	11.45	11.45	3.303	11.952	11.673	13.071	17.142	4.431	13.043	13.392	6.651	308.053	21.276	21.276	5.952	16.666	8.797	2.971	4.914	8.537	42.654	2.6	6.106	14.851	3.575	9.493	9.463	9.463	37.818	3.081	16.393	-1	2.237	8.528	2.317	449.404	0.572	4.04	-1	5.725	7.299	2.638	8.595	7.228	8.379	5.042	5.847	3.537	24.032	8.171	8.077	5.016	4.58	3.861	10.248	30.068	-1	-1	-1	3.816	5.008	3.571	0.245	0.839	7.231	12.269	19.23	12.578	21.604	9.523	9.572	34.653	51.926	24.57	6.944	2.798	5.73	8.708	34.554	3.215	2.016	5.01	3.205	0.27	2.27	21.978	3.278	21.052	4.901	264.864	581.151	416.723	305.785	49.504	20.618	20.0	32.258	435.643	20.512	603.96	2.949	126.696	137.254	7.804	32.608	-1	32.967	-1	5.651	1.951	5.692	0.263	21.276	22.222	21.978	1.547	20.0	32.967	21.978	478.723	21.978	2.344	22.222	10.101	43.01	4.798	9.276	7.707	7.619	7.662	7.462	7.633	5.758	3.713	2.98	1.54	0.873	2.489	9.615	1.366	2.098	2.018	0.458	6.269	10.695	11.299	10.362	10.582	6.211	10.256	9.523	9.708	9.708	3.508	10.81	9.852	15.748	9.852	9.396	3.367	10.309	1.555	7.407	0.193	10.471	9.569	9.389	9.523	0.07	3.898	0.871	10.23	0.982	8.503	1.215	7.448	7.476	16.806	32.258	9.98	0.184	1.406	5.128	0.904	5.714	1.228	3.968	5.964	3.976	1.4	4.754	16.166	26.022	0.366	3.952	3.898	0.78	4.228	1.613	10.101	0.747	1.929	9.569	0.15	0.871	0.385	3.68	-1	1.647	2.169	4.106	3.257	0.57	5.847	5.249	0.797	5.263	1.177	1.544	0.695	0.413	4.914	0.729	0.378	5.722	12.876	0.416	0.384	6.535	1.455	0.438	14.342	4.866	0.894	1.892	2.386	0.467	6.263	1.029	0.346	4.672	0.932	4.059	4.405	0.76	0.621	9.28	2.45	7.228	0.8	28.776	0.606	0.18	7.425	-1	0.433	-1	1.282	2.583	34.532	-1	2.197	61.662	1.687	0.248	2.944	1.152	0.56	0.955	0.184	0.382	0.276	0.436	3.327	0.248	1.003	1.042	0.682	0.425	1.529	103.718	0.597	0.6	1.145	6.269	1.427	-1	11.705	2.797	2.814	0.784	0.268	0.306	2.509	0.408	0.342	1.314	0.187	0.362	0.368	0.315	0.236	5.555	0.374	2.449	-1	1.65	8.62	138.73	1.705	36.445	20.897	6.148	-1	5.007	1.499	2.162	2.282	0.185	2.688	6.153	-1	0.402	0.184	1.556	1.322	-1	-1	-1	-1	-1	-1	-1	-1	-1	-1	-1	-1	-1	-1	-1	-1	-1	-1	-1	-1	-1	-1	-1	-1	-1	-1	-1	-1	-1	-1	1.583	2.676	11.32	11.363	4.405	12.448	12.295	6.437	11.544	5.913	2.939	2.314	8.982	8.955	2.034	1.534	161.919	4.703	20.685	6.469	2.568	10.489	10.452	2.362	9.554	1.354	45.506	21.657	46.592	167.592	3.048	53.545	4.559	98.228	3.71	12.987	19.48	4.991	6.182	12.779	3.067	6.225	19.543	2.915	4.75	2.214	1.377	3.348	5.976	10.064	2.099	2.538	3.338	-1	3.571	3.131	2.004	2.244	3.476	3.104	2.036	1.757	2.629	10.238	2.504	9.74	1.398	2.118	216.568	77.605	6.493	1.69	0.411	1.676	2.127	1.686	1.65	2.152	2.4	41.095	2.164	5.681	3.048	354.335	14.539	1.869	41.504	2.4	3.567	12.258	7.352	2.331	0.411	10.0	3.369	1.265	2.285	1.65	40.761	86.595	80.095	85.421	79.846	174.41	2.375	1.654	2.489	2.285	0.575	8.038	1.654	1.706	2.247	2.197	0.579	0.604	17.69	7.972	2.096	2.234	156.97	2.57	3.492	1.728	1.734	1.224	2.628	9.523	62.557	4.597	4.519	2.283	1.689	2.523	444.564	3.073	2.683	3.205	352.119	12.244	12.345	-1	4.071	2.352	8.823	8.849	2.423	9.375	9.404	-1	5.208	4.581	2.398	1.509	2.309	1.558	1.588	10.903	15.243	13.782	10.785	13.062	-1	-1	-1	-1	-1	-1	-1	-1	-1	-1	-1	-1	-1	-1	-1	-1	-1	-1	-1	-1	-1	-1	-1	-1	-1	-1	1.832	7.462	7.389	7.371	2.169	1.509	8.196	3.516	10.752	10.869	7.025	15.048	10.6	10.6	14.869	10.791	10.83	20.554	10.6	10.638	16.366	10.676	10.752	2.89	7.211	6.525	0.819	4.25	4.53	4.54	4.889	4.907	3.663	3.663	4.86	4.784	4.895	4.728	4.884	4.83	-1	-1	7.528	2.083	7.614	10.23	24.086	9.501	7.263	4.854	44.251	1.773	5.376	5.361	5.361	5.39	2.369	7.146	14.657	14.681	1.497	4.878	5.0	0.642	5.628	5.758	35.308	2.103	5.383	6.574	14.802	14.827	14.827	2.946	7.751	8.108	18.561	2.932	18.306	7.672	7.978	2.352	5.574	10.869	1.703	9.868	16.286	16.286	6.644	3.111	3.671	4.434	5.474	8.116	2.522	2.739	1.795	3.626	256.208	7.575	3.654	3.671	1.655	4.773	12.793	1.16	0.736	3.236	4.424	-1	1.315	2.083	307.671	1.743	1.308	1.638	5.672	4.962	1.287	196.763	1.56	2.522	0.619	1.635	8.323	2.322	3.144	6.414	2.252	3.97	1.768	3.154	3.505	1.829	2.446	1.578	8.106	10.438	5.494	4.225	3.571	7.582	24.523	24.324	21.621	24.324	24.39	24.193	21.563	25.069	24.39	24.324	21.621	24.39	22.222	24.39	24.93	1.546	4.225	11.029	11.07	3.121	10.204	3.278	9.771	10.067	10.033	3.488	10.489	2.521	9.677	9.677	3.484	6.097	14.423	3.475	19.178	20.648	2.502	9.803	9.836	3.521	9.966	1.046	9.493	2.135	10.83	3.731	11.406	11.406	3.286	13.201	13.114	37.427	254.266	393.939	559.322	187.713	756.849	104.026	440.677	204.081	191.126	555.932	272.108	442.953	81.243	182.724	387.417	267.326	539.473	726.973	185.43	35.566	177.038	435.643	429.042	102.99	234.323	2.192	11.869	8.403	2.162	11.869	5.952	5.917	2.305	2.227	2.467	11.799	11.834	13.157	9.493	1.561	-1	1.689	1.702	2.022	2.224	4.744	23.648	20.833	13.986	10.489	2.239	14.806	14.184	14.285	-1	-1	-1	-1	0.323	188.325	2.272	2.288	2.244	4.907	4.39	3.476	5.395	7.017	4.4	6.722	14.715	4.449	12.461	-1	-1	-1	2.01	0.852	10.6	10.638	2.114	1.46	7.194	4.464	12.269	3.842	17.738	188.436	2.542	13.513	2.127	4.602	2.482	-1	1.008	13.071	3.567	7.299	7.246	7.299	3.462	33.898	17.316	191.93	2.71	5.453	3.329	2.298	6.968	10.452	3.172	7.331	7.331	3.456	9.9	3.516	7.017	2.706	46.068	98.167	9.628	43.478	14.88	1.838	9.54	3.374	3.169	12.658	2.333	2.638	9.478	3.787	14.084	3.246	14.285	2.544	8.064	2.58	14.705	2.205	14.814	3.045	3.184	4.581	25.27	2.403	2.544	2.84	4.825	6.741	-1	-1	-1	13.245	32.441	3.424	307.907	2.219	6.779	4.705	7.155	4.258	900.455	4.362	6.289	50.778	95.541	2.205	12.658	2.195	12.345	3.126	42.992	22.255	5.0	7.13	10.344	5.257	0.924	3.496	1.665	3.305	201.224	7.627	2.111	6.109	2.958	13.872	-1	3.192	3.627	5.325	4.219	2.4	2.322	5.204	0.879	0.876	5.012	6.179	1.697	6.103	1.058	2.87	5.537	36.193	3.108	9.674	14.482	2.309	3.521	1.716	2.205	2.293	109.113	3.311	5.336	3.562	5.258	148.533	3.541	1.043	2.904	5.128	1.339	6.557	9.181	1.83	1.162	-1	3.742	14.199	263.966	2.16	1.687	3.676	512.315	0.573	9.523	9.493	43.298	3.211	6.711	10.033	0.941	0.745	0.382	0.691	0.193	0.472	0.686	6.257	4.109	0.938	1.373	7.142	3.816	259.715	231.799	75.822	-1	-1	-1	-1	-1	-1	-1	-1	-1	-1	-1	-1	3.584	9.259	6.944	6.968	6.92	6.944	10.38	6.944	2.379	88.525	7.556	8.733	1.149	2.248	1.93	16.677	2.283	6.833	4.615	27.027	10.83	52.631	5.376	21.052	21.052	3.616	10.83	0.481	34.071	167.664	34.512	169.184	1.465	6.195	44.982	3.181	3.329	2.45	2.259	95.362	1.921	2.446	6.818	6.818	3.879	9.153	9.195	6.896	0.489	16.547	1.404	6.072	5.964	1.487	8.403	8.547	8.547	7.328	14.792	13.661	14.367	12.244	2.781	13.642	13.755	0.955	2.592	8.498	1.553	2.529	8.174	2.073	8.498	2.843	5.763	1.662	20.057	1.733	1.751	4.725	1.233	3.262	1.195	1.355	0.909	69.521	3.223	3.472	1.555	3.389	16.556	16.556	16.666	16.556	16.556	16.611	16.556	16.556	16.556	16.447	16.501	16.556	16.611	16.611	16.556	16.339	16.611	16.556	16.611	16.556	16.447	16.501	16.611	16.556	16.611	16.556	13.245	16.611	16.611	16.556	16.611	16.556	16.233	16.611	26.229	16.611	16.501	16.447	13.333	16.611	16.556	16.611	16.556	16.556	16.556	13.289	16.611	16.556	16.611	16.556	16.556	16.556	16.556	16.393	16.501	16.556	16.611	16.556	16.611	16.501	16.556	16.611	16.611	38.461	279.863	203.389	186.44	198.653	392.617	503.378	-1	438.538	553.691	105.084	267.326	189.189	433.333	240.677	550.335	129.133	195.205	243.15	444.444	205.479	-1	188.356	273.648	397.959	442.176	200.68	555.932	559.322	191.78	505.084	31.996	283.084	399.317	550.335	189.003	200.0	106.164	-1	448.979	188.552	442.176	243.15	506.802	277.397	205.479	555.555	1.982	7.462	1.122	3.572	9.404	1.524	0.277	10.152	5.037	7.556	0.109	3.361	8.264	62.717	3.344	3.338	3.331	2.854	157.792	3.629	5.633	1.782	3.351	6.578	6.711	6.688	0.188	6.944	12.307	4.347	6.43	3.392	2.405	6.289	2.2	10.0	9.561	3.236	6.389	6.43	4.17	3.753	2.888	2.469	2.039	2.806	10.101	20.134	6.6	13.071	1.636	9.615	1.642	3.619	3.359	6.622	4.362	4.246	9.865	4.296	3.386	4.159	6.655	4.464	-1	4.449	4.343	4.287	13.231	3.351	0.406	6.382	10.835	3.351	1.706	2.457	2.546	4.301	3.257	14.018	3.296	2.548	3.344	3.37	17.216	-1	2.267	3.333	3.333	3.378	3.329	2.196	3.37	6.339	2.183	3.333	33.898	90.909	48.387	190.476	160.0	-1	-1	3.361	20.833	6.389	52.631	23.529	25.974	95.238	-1	-1	-1	-1	81.081	55.555	285.714	51.948	-1	29.411	30.769	28.985	10.0	10.484	10.554	10.899	2.127	5.856	25.316	45.454	29.411	120.0	157.894	10.869	90.909	375.0	0.69	46.153	25.641	19.801	27.027	1.656	20.979	10.218	125.0	392.857	17.441	4.933	3.623	4.849	3.144	3.157	1.915	-1	0.812	17.241	0.419	3.382	87.5	13.392	13.452	12.809	18.758	1.526	2.645	268.472	6.825	4.359	7.614	8.356	6.396	6.507	6.802	34.564	4.119	1.499	5.319	3.627	2.559	6.289	9.375	8.955	3.911	3.671	11.029	2.76	6.825	4.166	5.163	6.622	4.975	5.093	6.92	4.95	1.883	6.7	4.958	4.739	3.525	10.638	10.714	3.558	10.526	11.029	10.948	10.714	2.788	11.235	11.194	3.512	9.523	10.869	3.537	11.583	3.488	10.238	38.251	3.512	6.968	10.6	7.042	10.563	59.376	1.779	46.195	5.376	1.917	3.012	3.139	2.669	3.649	3.409	3.46	92.647	475.138	5.71	2.372	39.831	4.359	4.253	7.879	8.904	5.08	2.333	2.265	3.285	9.933	3.811	11.363	32.773	1.821	2.433	2.169	7.547	1.779	7.731	1.266	2.395	2.229	1.669	3.646	4.79	4.109	6.082	4.914	4.395	3.554	2.361	4.048	-1	37.907	2.528	1.816	11.494	1.93	3.344	3.575	2.659	94.162	1.988	2.386	4.608	4.784	2.583	3.118	18.292	18.987	2.666	122.093	16.759	16.574	1.0	17.441	5.77	5.272	6.92	4.36	6.677	5.263	7.142	24.096	6.837	1.237	2.518	14.925	14.925	2.049	7.575	3.731	137.681	10.067	4.201	-1	5.825	10.61	-1	2.68	4.36	3.26	10.416	3.645	10.989	3.575	10.638	3.348	9.803	9.803	1.7	1.19	3.504	22.222	22.388	14.814	14.598	1.876	4.484	1.34	4.282	4.887	2.873	1.6	6.535	35.714	4.343	1.017	2.415	4.467	10.078	3.864	2.291	230.707	0.651	7.547	2.111	2.098	3.18	6.741	8.712	110.491	2.775	3.112	2.331	4.016	1.612	2.548	3.988	2.247	1.673	1.274	350.503	13.302	4.434	3.208	2.275	72.849	5.063	11.618	30.408	69.306	8.264	5.603	2.79	3.351	8.522	6.423	10.135	4.264	10.238	6.864	8.955	5.424	17.341	3.78	24.539	17.341	18.867	10.638	10.204	10.204	18.987	14.492	17.045	18.987	15.789	12.121	18.867	18.867	17.647	33.653	13.274	8.752	10.989	17.777	53.333	54.054	53.691	54.054	6.051	1.981	9.9	9.966	43.902	3.144	0.634	88.838	6.849	6.734	6.756	6.825	6.734	6.849	6.849	6.825	6.849	7.207	6.06	0.871	8.0	0.908	10.559	1.648	4.329	13.785	2.049	7.109	8.72	-1	2.692	3.946	3.968	13.752	18.628	69.536	34.013	2.259	8.486	-1	5.383	2.533	3.496	3.686	1.144	1.82	10.301	5.056	3.271	12.552	12.605	6.369	5.802	12.396	7.407	54.687	-1	1.243	25.0	22.988	55.172	12.048	25.316	58.252	113.924	9.615	33.333	59.21	0.642	55.555	8.823	19.48	66.666	14.423	68.181	28.205	0.919	4.866	18.75	4.444	2.179	3.034	15.503	13.245	5.636	9.803	11.413	10.204	10.169	1.345	8.108	31.746	3.311	1.174	1.683	2.436	1.557	6.309	164.969	6.23	1.814	715.217	-1	5.97	6.006	1.636	2.155	1.5	5.899	5.917	1.635	52.658	199.4	3.065	290.282	2.291	25.974	1.526	46.92	2.828	1.168	3.065	1.818	1.764	1.519	21.223	1.59	17.519	13.564	3.607	2.996	2.352	1.904	1.125	1.857	3.378	1.593	4.169	29.904	1.387	2.51	7.936	7.957	0.884	1.547	0.365	2.427	4.739	2.242	2.089	940.411	7.661	1.184	37.037	2.657	4.846	5.514	1.206	13.793	3.412	10.928	4.784	6.385	6.317	5.885	6.215	5.033	1.65	3.157	44.585	9.74	12.936	6.514	123.003	6.514	-1	-1	-1	204.563	1.699	45.307	-1	2.557	3.015	1.689	2.606	1.886	1.438	6.607	6.651	2.173	2.998	2.846	2.664	0.503	1.5	0.555	1.07	0.807	0.87	0.836	-1	0.965	5.028	6.309	23.255	23.391	23.952	24.024	24.024	23.952	23.952	23.255	24.024	23.952	24.024	24.024	24.024	23.952	23.323	23.952	23.952	23.952	24.024	23.46	24.024	22.792	24.024	18.099	10.238	10.752	10.989	2.417	9.584	9.584	2.851	8.955	1.801	2.471	9.868	4.065	9.868	2.941	125.862	-1	6.908	5.982	6.097	16.666	19.736	11.148	4.629	4.629	2.257	0.374	-1	-1	1.176	25.641	2.209	6.557	14.97	-1	3.22	23.084	3.488	5.108	2.615	1.4	-1	3.363	2.386	2.479	14.877	3.122	1.356	2.07	1.344	-1	2.228	2.693	4.578	1.492	1.703	3.984	15.85	2.767	2.582	41.599	1.519	9.868	9.868	9.868	2.857	9.836	9.868	1.913	9.433	9.433	0.6	9.118	4.702	9.316	0.283	10.526	10.489	3.174	51.446	14.513	103.559	27.692	32.362	504.812	1.827	48.701	29.673	32.362	31.847	45.161	90.909	3.241	8.237	9.082	64.724	46.92	3.836	2.781	6.688	1.341	9.828	0.275	0.972	-1	159.477	0.566	6.389	51.282	0.615	5.395	2.277	2.234	0.406	0.766	11.331	2.293	6.711	0.374	1.142	0.565	0.614	0.582	11.39	2.342	0.37	0.581	0.367	-1	3.546	3.252	0.619	0.405	0.414	1.228	0.413	0.99	3.241	4.119	3.497	393.236	-1	0.418	2.283	9.615	6.711	2.09	3.567	3.764	2.633	10.452	0.282	11.152	11.07	11.152	3.516	3.5	10.6	10.563	2.25	10.489	10.416	2.87	10.526	5.905	0.42	101.483	2.901	3.541	10.638	1.831	94.807	2.571	2.469	5.847	11.627	2.306	0.598	0.992	2.239	83.557	82.887	2.961	2.759	0.278	3.117	0.364	75.227	10.152	50.0	42.553	46.511	48.78	4.95	0.873	9.828	1.221	5.167	73.569	1.085	38.135	0.687	9.661	0.757	5.586	8.13	8.23	9.259	1.687	1.841	0.888	0.506	3.089	2.066	5.714	-1	47.43	80.882	92.307	90.225	90.225	-1	80.89	98.111	-1	0.16	8.042	8.021	24.0	4.987	6.741	4.934	4.033	6.104	10.335	0.186	3.762	2.162	37.037	221.476	433.862	395.225	83.333	188.328	193.548	147.368	160.427	343.915	146.666	-1	7.537	6.689	6.711	1.198	5.788	5.873	3.225	6.493	0.815	4.46	5.847	46.324	34.682	1.224	0.988	2.588	2.976	1.446	8.709	9.733	4.032	28.0	5.111	1.981	30.212	284.023	6.295	6.369	1.554	104.258	9.972	5.511	0.557	14.218	14.285	60.221	173.708	6.927	7.737	135.849	7.311	39.823	3.98	0.811	0.583	6.119	17.73	17.73	17.857	17.667	17.793	17.793	17.793	14.234	17.857	17.793	14.134	17.73	17.793	14.184	17.73	17.73	14.234	13.468	17.73	17.793	17.793	17.73	17.793	17.793	17.793	17.73	17.605	17.73	14.184	17.793	14.234	17.667	17.361	17.73	17.667	17.73	17.605	17.605	18.115	14.184	17.985	17.793	17.793	24.999	18.181	17.793	14.134	17.421	17.793	17.73	18.181	17.793	18.181	13.986	17.73	17.605	17.793	17.241	17.793	17.667	17.793	17.793	17.73	18.115	17.605	17.605	14.492	13.937	17.73	14.184	13.605	17.793	17.667	17.793	17.73	18.248	14.035	17.73	14.234	17.793	17.73	17.73	17.793	14.234	18.115	17.667	17.793	17.793	17.73	17.793	14.184	17.793	14.234	14.184	17.793	17.73	17.793	17.793	17.857	8.726	17.006	13.559	16.891	16.949	17.006	16.949	16.835	16.949	16.611	13.559	16.949	16.949	17.006	17.006	16.666	17.006	16.949	13.559	13.605	17.006	16.949	17.006	13.651	17.006	16.949	17.006	16.949	16.949	16.949	16.611	16.949	17.006	17.301	17.006	13.605	13.513	16.949	11.6	13.513	17.006	17.006	16.949	17.006	17.006	16.949	13.422	16.949	17.006	17.006	17.006	17.006	13.513	17.006	16.949	16.778	13.605	16.949	17.006	13.559	17.006	13.605	16.891	13.605	13.651	16.722	17.064	16.891	16.949	16.949	17.006	13.559	13.559	16.949	17.064	16.891	16.949	17.006	16.778	17.006	17.006	17.006	16.891	16.949	17.006	13.513	16.891	16.949	17.301	16.891	3.727	11.029	3.78	67.164	7.518	3.787	15.567	367.753	278.571	857.142	146.953	514.285	938.405	367.857	289.285	269.784	-1	560.714	-1	111.111	-1	466.192	112.676	671.378	257.142	-1	285.714	463.333	241.007	714.285	148.014	564.285	154.676	2.373	11.811	11.811	2.747	10.83	10.83	43.739	10.909	10.714	0.283	10.452	10.489	2.599	7.936	9.118	3.537	11.538	2.688	10.101	3.74	11.45	6.493	3.777	13.986	15.822	13.986	13.937	14.035	13.986	10.489	16.233	13.84	9.137	29.962	33.834	10.169	0.379	1.186	14.184	14.134	2.65	4.557	4.702	10.101	14.035	11.029	4.115	55.258	0.282	10.83	9.063	10.899	10.948	14.925	10.948	10.83	14.492	9.316	3.112	6.722	4.975	2.7	74.141	53.435	10.638	1.302	9.803	4.907	3.393	5.657	6.557	3.091	7.017	-1	2.095	17.621	17.543	1.458	10.563	45.454	376.429	0.96	1.822	4.343	0.705	9.153	9.28	1.01	12.82	72.636	232.624	10.948	5.747	12.345	6.993	19.892	54.945	14.975	6.657	14.184	3.942	1.58	11.406	0.399	4.907	14.652	3.5	6.993	2.553	14.285	5.154	0.855	30.303	1.689	3.246	-1	3.289	87.542	61.56	3.738	1.177	6.666	0.992	6.711	2.81	6.993	3.171	25.418	2.132	8.219	3.676	23.346	-1	6.051	2.433	12.784	4.249	2.481	3.034	-1	62.87	2.886	3.618	0.367	3.676	1.048	2.697	1.551	2.616	1.502	206.436	9.651	2.105	1.246	5.47	13.783	4.92	-1	1.912	0.694	2.025	0.934	1.246	4.41	2.192	48.896	3.303	2.436	7.299	0.808	2.59	2.271	-1	2.87	3.629	1.034	6.493	3.601	1.768	1.002	0.189	2.257	64.365	0.782	8.928	8.667	1.773	-1	11.527	39.143	3.229	3.009	4.687	-1	3.424	2.181	0.279	3.431	2.652	3.472	4.982	2.595	3.6	3.55	0.964	288.665	2.191	2.661	2.683	3.018	47.945	6.234	3.944	0.193	2.145	2.994	2.141	32.736	19.824	2.045	5.882	-1	12.269	1.937	25.067	-1	2.392	0.906	6.944	2.252	2.89	0.879	2.272	2.323	7.38	8.23	8.264	6.756	8.791	9.302	8.23	6.465	6.622	8.771	17.467	9.259	36.717	6.622	6.607	6.88	9.96	8.179	6.849	8.968	10.482	5.148	6.172	33.613	9.28	13.333	9.132	13.888	6.289	6.96	8.113	7.009	7.159	11.792	8.565	9.478	6.342	8.658	14.15	6.224	11.494	6.048	6.864	6.42	6.535	5.597	4.316	6.756	10.822	6.651	8.733	6.55	8.928	6.507	6.622	9.28	9.389	6.0	6.224	6.237	7.874	8.247	5.976	6.06	12.448	35.196	33.797	9.98	6.16	8.333	6.0	8.474	8.547	6.451	8.264	14.112	6.012	4.282	6.134	8.639	8.658	10.548	5.882	8.064	12.396	8.281	6.198	6.036	6.012	8.113	6.507	12.875	10.775	6.276	10.615	6.342	6.085	2.464	5.94	5.144	20.454	13.953	0.838	0.289	9.513	4.179	2.281	79.131	141.055	25.0	25.125	84.577	3.361	20.0	4.916	4.57	-1	-1	-1	-1	-1	-1	-1	-1	-1	-1	-1	-1	-1	-1	-1	-1	-1	-1	-1	-1	-1	-1	-1	-1	-1	-1	-1	-1	-1	-1	-1	-1	-1	-1	-1	-1	-1	-1	-1	-1	-1	-1	-1	-1	-1	-1	-1	-1	-1	1.035	16.129	15.748	237.463	13.937	-1	26.315	400.713	11.494	7.874	17.241	26.905	10.638	19.762	23.437	27.027	20.905	31.111	95.823	299.568	6.23	23.809	827.346	24.691	38.327	12.096	41.825	23.715	30.973	27.027	24.793	27.888	291.479	3.954	23.166	89.371	12.048	11.111	13.636	83.155	22.624	45.801	23.346	0.192	10.928	82.146	434.065	565.217	786.885	226.519	-1	281.767	722.454	560.773	394.472	3.973	436.464	362.88	604.395	177.777	393.442	177.777	138.121	238.888	578.849	554.016	791.512	225.274	464.088	859.861	895.833	759.562	313.186	368.131	-1	445.054	5.83	13.136	12.903	13.136	13.651	12.519	13.114	12.924	12.638	12.924	12.944	13.377	13.029	13.179	13.289	13.793	6.153	14.732	13.157	7.858	7.233	5.524	5.514	7.366	5.703	5.565	5.576	5.66	5.649	5.504	7.518	7.619	7.604	7.633	5.555	5.586	9.541	5.565	7.619	15.81	7.366	5.545	7.393	7.246	5.639	7.259	7.518	5.649	17.391	6.711	10.169	10.273	10.344	13.745	10.273	10.273	10.344	10.344	10.309	13.745	13.793	13.745	10.309	13.793	13.793	13.698	13.745	17.123	10.344	13.745	10.344	10.309	13.745	10.309	13.745	7.246	20.689	20.979	21.126	-1	-1	-1	-1	-1	-1	-1	-1	-1	-1	-1	-1	-1	-1	-1	-1	-1	-1	-1	-1	-1	-1	-1	0.289	5.899	16.194	6.968	19.867	8.064	29.702	9.049	7.556	9.836	29.85	7.547	74.766	7.575	6.578	6.6	13.157	9.868	6.578	6.048	18.867	18.867	2.413	15.706	17.341	17.964	7.371	21.428	21.276	21.582	23.076	21.428	21.582	21.428	0.29	18.75	18.75	5.94	21.126	21.276	21.428	7.092	22.388	0.257	4.12	4.076	7.025	21.428	21.428	5.464	66.706	17.341	3.579	14.925	18.181	18.072	5.847	17.241	18.404	3.018	4.347	13.888	13.953	14.018	14.084	13.698	13.953	13.574	13.888	13.888	13.157	13.513	13.698	14.084	13.1	13.824	16.806	4.201	18.604	18.779	5.893	19.48	19.607	24.625	33.526	6.396	14.925	5.3	15.625	17.341	17.441	3.708	26.785	26.785	4.297	7.009	28.037	0.288	14.851	14.851	14.851	4.109	16.666	17.045	3.271	13.333	13.888	13.824	13.824	0.236	15.151	4.878	14.705	14.354	14.634	14.563	5.825	17.341	18.404	18.292	13.1	2.921	17.142	17.142	5.025	93.75	23.622	22.556	4.059	13.698	13.698	13.636	8.955	24.39	24.39	24.39	1.063	16.393	18.181	23.121	17.241	17.142	68.181	17.241	17.142	3.64	7.957	8.021	8.021	3.067	13.452	14.018	13.392	11.904	0.291	20.0	0.286	12.931	5.494	16.574	16.574	8.771	22.388	22.388	20.833	3.68	14.285	14.218	5.617	17.142	17.142	17.142	9.404	19.867	7.075	16.216	6.622	5.917	21.276	21.126	5.952	17.647	17.751	0.289	16.216	16.216	3.472	16.666	7.462	22.222	7.194	21.582	4.893	17.045	4.942	16.949	17.241	5.813	27.272	4.491	17.543	4.464	17.341	0.288	15.625	0.288	14.925	6.355	18.404	5.565	16.853	0.284	9.287	4.237	7.547	544.532	11.538	10.416	11.764	7.042	11.278	11.363	9.794	-1	426.751	385.098	351.437	-1	1000.0	-1	-1	-1	458.598	535.031	261.146	-1	1.117	17.341	17.341	4.95	15.075	5.628	16.483	16.574	0.289	16.483	16.574	5.366	21.126	1.051	15.706	5.928	16.666	3.452	15.957	-1	-1	6.88	18.987	22.222	1.17	16.129	5.758	15.228	15.544	7.025	20.134	0.289	16.304	16.393	1.148	14.15	6.0	16.483	16.574	4.731	19.23	3.731	13.698	1.211	19.108	1.05	25.21	22.556	1.137	16.042	1.098	13.636	13.574	1.168	22.058	4.297	6.465	7.177	7.614	10.638	1.245	22.222	5.725	16.393	0.289	16.853	5.095	9.489	18.561	18.648	17.777	18.604	17.699	18.433	17.467	18.223	17.021	17.391	17.621	17.777	18.348	17.391	17.429	6.896	10.81	59.405	21.621	208.556	46.153	10.81	10.869	7.299	26.881	8.403	8.955	1.607	4.31	4.329	4.273	4.291	4.255	4.31	4.31	4.291	4.237	4.291	4.132	5.464	23.622	3.311	32.71	2.152	7.481	4.938	7.389	4.987	4.987	5.0	2.728	-1	53.398	5.119	9.708	15.228	14.634	6.825	19.138	66.666	-1	6.237	19.108	20.0	5.484	1.208	16.393	17.094	17.094	17.094	17.094	17.094	5.617	1.009	21.739	28.985	21.739	21.739	36.231	2.303	20.942	20.1	30.303	30.456	30.612	40.0	20.202	1.36	20.338	13.605	9.677	11.94	6.681	15.325	7.575	20.1	14.084	8.316	13.745	3.605	12.195	11.111	11.527	2.882	9.389	28.455	14.778	1.054	118.081	21.276	14.423	169.572	30.837	24.39	13.274	9.259	18.779	-1	51.094	12.172	5.319	9.404	9.324	25.423	16.997	32.258	32.432	34.285	22.988	21.857	21.857	42.328	2.379	11.764	18.633	20.057	17.142	17.142	17.142	9.63	0.383	-1	-1	-1	-1	-1	-1	1.572	28.571	37.914	18.779	27.906	32.967	32.967	17.467	5.333	2.915	35.483	8.605	12.605	1.554	35.555	30.612	17.094	30.927	16.949	26.785	19.48	2.293	6.329	6.802	6.756	13.793	6.896	16.806	65.573	62.015	65.04	64.516	7.393	26.615	4.504	18.018	17.857	8.928	17.857	9.416	40.268	0.357	746.881	5.39	3.685	57.142	5.928	28.571	28.571	33.519	40.0	49.45	40.0	20.565	68.181	23.076	68.702	68.181	5.882	13.274	6.96	20.689	20.689	23.255	13.888	79.844	4.58	6.896	14.705	9.615	7.125	9.756	2.881	21.897	20.689	2.436	9.9	19.9	9.9	12.673	93.499	13.793	17.391	17.241	16.666	9.564	12.987	15.037	15.384	15.503	0.279	4.043	5.736	8.849	6.185	6.493	6.637	0.288	2.167	4.95	9.756	9.9	7.263	7.633	22.167	9.975	1.996	5.186	7.886	5.376	16.806	16.528	14.925	15.873	11.627	1.94	14.705	5.172	19.047	211.453	318.518	31.496	700.729	1.78	4.784	17.751	43.29	8.264	302.771	40.66	6.622	10.067	-1	-1	-1	5.134	4.597	9.28	9.195	9.132	9.302	2.862	7.518	154.716	23.076	22.727	3.21	12.711	17.621	9.661	10.909	5.928	17.964	14.084	17.857	14.15	2.89	4.878	32.911	61.068	5.136	55.045	7.389	7.334	5.617	7.389	5.366	1.515	6.666	30.042	20.408	19.9	4.04	5.464	8.305	6.259	6.125	6.289	10.256	10.256	2.522	24.193	16.393	6.849	21.857	26.275	9.523	0.383	16.877	5.037	25.0	24.39	20.27	4.127	9.756	15.037	42.105	2.466	5.617	1.534	370.156	-1	-1	0.304	134.038	-1	7.772	33.288	14.778	32.679	214.285	15.789	4.016	4.668	23.346	2.136	22.421	2.805	11.574	9.615	13.142	6.772	53.175	33.898	67.073	4.464	1.246	17.276	0.451	-1	0.389	53.05	1.022	48.275	35.46	1.504	44.234	16.666	33.333	0.793	40.145	1.972	9.216	0.524	0.827	883.932	9.852	6.122	1.179	0.24	33.613	-1	2.436	74.829	76.388	0.383	8.152	15.957	5.161	6.956	4.792	19.48	19.48	19.23	11.097	9.756	800.72	7.444	7.561	35.087	26.548	7.425	14.925	22.388	8.862	2.631	2.4	3.512	9.259	34.188	26.548	98.936	3.696	17.167	11.627	9.546	26.548	34.782	7.656	13.793	0.192	0.481	8.113	35.398	51.282	174.277	667.597	-1	9.685	35.087	26.548	33.299	6.568	34.482	26.086	8.988	34.782	26.086	3.887	35.087	26.315	7.246	9.925	7.5	7.692	34.482	25.862	1.241	25.0	9.501	34.188	26.086	1.57	6.493	10.899	26.315	35.087	9.756	26.315	35.398	3.883	5.181	9.049	35.087	26.785	6.734	10.126	26.086	34.782	1.697	26.086	34.782	7.692	9.049	31.25	26.086	6.956	34.188	26.086	6.144	33.898	26.086	3.012	13.559	35.398	3.888	3.773	0.48	54.812	7.447	3.872	3.882	3.887	69.477	3.762	4.052	104.157	10.26	3.884	87.785	0.481	67.961	113.577	3.889	40.553	3.982	4.245	3.883	76.027	3.792	43.525	3.866	12.526	3.536	3.463	3.527	70.179	23.308	9.411	26.315	35.087	16.326	35.087	26.548	8.064	26.086	33.898	3.473	5.54	34.782	25.862	6.302	14.184	2.624	18.779	10.309	11.299	26.315	54.482	3.585	3.333	15.356	11.982	10.0	3.418	28.397	0.174	10.65	7.936	26.548	35.087	3.553	5.917	26.086	34.188	10.869	35.398	26.315	5.226	16.042	15.463	6.106	9.9	34.782	7.936	35.714	26.785	0.192	5.181	5.025	14.051	41.095	7.874	5.0	8.928	7.317	6.097	35.398	26.548	0.68	44.871	1.129	10.178	26.315	34.782	0.433	386.779	0.27	1.67	25.21	34.188	2.559	3.531	15.053	10.723	34.782	25.641	5.813	33.898	26.315	6.508	50.458	3.08	5.997	9.411	25.862	34.782	100.827	122.622	4.145	10.84	26.086	34.782	4.95	8.021	8.086	-1	-1	6.309	26.086	34.482	3.818	8.791	34.482	26.315	13.605	34.782	26.315	9.049	34.782	24.793	7.025	34.188	34.782	9.756	34.482	26.086	9.216	25.862	34.482	7.619	34.782	26.086	10.928	25.862	34.482	8.23	35.087	26.548	3.921	18.987	19.867	6.578	11.173	33.613	26.785	0.839	568.758	149.316	908.354	643.345	832.927	13.651	26.548	35.087	11.363	34.482	25.862	3.257	4.511	10.204	6.756	9.925	26.086	34.782	10.208	9.661	26.086	33.613	13.893	21.857	0.289	8.492	18.918	32.085	14.88	11.976	10.68	2.861	4.357	4.934	11.406	23.809	3.338	4.823	3.338	18.181	5.78	15.789	826.792	3.194	2.257	2.496	3.11	11.217	5.025	61.162	9.041	11.627	12.269	125.456	54.524	7.285	3.61	1.199	12.422	29.147	481.126	2.341	15.625	23.847	0.806	5.102	29.166	0.772	32.863	10.695	26.086	7.246	2.071	44.955	1.934	25.641	0.288	0.729	1.176	22.058	0.803	2.063	106.287	74.097	784.21	115.793	76.218	78.062	3.882	15.486	79.673	3.791	3.793	3.885	3.873	232.499	3.275	28.148	3.115	1.824	6.622	7.092	61.594	9.708	9.174	11.904	6.568	15.748	2.329	4.424	6.166	176.348	3.496	3.788	12.622	5.545	3.654	3.64	10.498	4.746	5.361	24.193	546.461	18.518	3.484	5.202	-1	4.477	6.912	0.19	39.062	3.439	0.366	55.646	2.994	3.802	21.052	3.389	4.683	3.044	2.801	0.936	3.478	10.075	21.276	3.663	5.084	14.778	134.615	1.261	134.615	0.662	102.941	0.877	4.249	0.419	2.998	4.601	0.809	4.895	3.091	4.807	7.457	68.807	26.71	-1	5.896	6.116	0.288	2.853	3.03	3.472	4.036	10.928	1.858	4.143	2.002	6.097	207.207	9.216	17.994	7.042	3.631	4.901	5.917	1.662	-1	10.335	4.008	3.917	4.246	54.665	142.578	4.424	0.258	6.006	5.727	4.297	0.285	6.24	2.076	1.97	2.777	1.906	4.491	0.824	-1	7.246	8.639	4.934	0.104	57.502	22.779	3.311	14.571	-1	0.193	0.192	50.613	24.691	39.03	3.372	260.176	5.486	858.996	0.282	4.249	7.537	5.012	0.487	0.968	0.286	150.717	3.125	4.024	2.147	5.934	5.39	3.745	8.048	4.237	3.529	1.385	3.225	62.6	4.705	1.297	7.476	890.483	3.71	5.031	2.642	5.416	5.067	11.857	3.194	4.255	3.428	2.617	3.838	1.247	4.103	0.717	3.478	0.192	-1	5.025	10.948	0.188	3.802	2.473	0.333	3.074	0.987	1.033	11.519	1.595	3.311	0.65	0.182	8.108	3.875	4.728	5.217	3.344	10.256	8.097	2.014	3.267	10.789	1.645	4.008	2.141	5.05	0.833	5.102	5.067	3.062	3.976	3.717	6.024	11.725	2.372	3.787	3.731	4.932	39.872	3.683	7.751	5.093	187.072	7.614	5.504	3.671	4.065	1.052	2.77	4.146	1.459	0.607	1.196	0.742	0.765	-1	4.777	1.585	4.8	5.532	1.934	3.898	13.342	0.664	2.016	3.284	1.193	0.752	0.687	1.687	0.663	4.842	3.96	4.184	0.384	-1	2.12	5.964	6.729	4.889	1.083	2.659	9.324	15.256	6.993	8.71	3.401	5.008	4.329	3.49	181.81	17.128	3.642	111.581	0.142	816.224	8.169	252.505	3.731	5.338	2.989	-1	0.28	3.322	34.398	6.069	6.153	6.051	3.916	5.319	5.0	6.535	5.822	10.683	3.378	4.597	6.16	0.193	7.575	7.518	7.633	3.636	2.832	5.873	2.793	0.457	9.174	4.8	8.431	13.586	5.042	11.857	85.173	0.191	0.192	3.603	-1	10.335	6.122	9.845	11.718	5.805	9.009	2.453	4.573	2.105	2.713	4.728	8.648	32.361	3.169	2.368	0.694	1.089	14.901	0.693	1.425	1.207	1.152	2.36	39.377	1.164	11.51	0.301	1.113	4.149	2.877	7.672	1.242	9.943	-1	-1	0.629	117.553	1.189	-1	0.667	6.153	0.388	3.937	0.653	3.957	17.543	2.886	4.878	2.962	7.594	2.945	4.966	0.288	2.976	2.805	4.938	5.059	3.71	2.732	3.558	3.618	10.559	6.546	2.635	0.51	0.997	4.882	33.613	6.756	7.552	0.829	6.514	3.076	3.816	4.889	2.659	0.762	1.984	2.752	2.305	13.297	3.372	6.0	4.629	3.759	7.537	17.045	6.849	14.522	7.058	2.789	3.868	453.26	5.235	2.949	2.481	5.865	146.221	5.611	3.805	6.656	0.292	15.604	5.633	6.993	3.944	2.275	1.035	3.802	18.145	3.372	1.526	56.939	8.561	13.289	6.437	3.533	996.062	7.537	5.763	4.854	7.058	0.384	4.065	-1	4.397	6.655	1.823	2.98	6.153	5.988	3.179	0.29	0.39	4.237	-1	5.802	0.192	3.025	3.058	3.88	3.016	5.474	2.973	4.343	3.076	2.624	1.009	0.887	4.201	-1	0.773	2.341	0.196	3.418	-1	-1	9.845	0.838	0.79	2.232	0.805	6.299	22.727	12.886	1.122	5.736	0.653	0.862	0.682	0.666	0.678	0.413	7.201	1.31	0.384	0.649	0.394	-1	0.733	0.746	0.649	0.224	0.434	0.6	0.419	0.451	5.742	0.378	0.441	0.439	0.853	2.898	1.148	1.063	1.3	0.375	5.199	48.484	180.842	2.538	9.592	68.965	3.105	25.099	-1	5.772	1.937	3.937	14.953	13.377	3.898	3.384	6.825	1.149	42.677	4.314	3.883	17.632	28.6	5.703	7.278	5.698	5.555	1.209	0.71	6.722	-1	1.404	5.943	1.285	3.169	4.291	3.759	2.7	4.024	4.115	16.431	5.163	3.508	3.965	2.628	24.444	8.988	7.334	2.936	4.838	67.708	1.955	0.899	3.296	467.698	55.016	-1	2.877	5.167	166.917	1.901	3.225	11.976	1.179	0.609	1.926	5.263	2.341	4.545	17.964	1.54	6.279	5.145	0.596	1.385	19.531	55.142	3.076	3.444	2.636	8.275	8.955	3.22	8.113	3.628	6.079	4.166	30.878	13.432	4.07	1.537	9.648	3.469	1.3	0.323	3.438	1.156	1.662	5.49	0.538	1.089	3.603	3.351	3.597	0.762	2.888	-1	319.238	43.431	5.573	252.747	3.5	4.77	14.3	0.865	0.841	64.032	3.102	0.281	0.28	2.814	2.638	2.235	10.781	57.51	1.268	2.228	3.294	2.622	8.333	3.472	3.838	1.092	14.285	3.238	2.647	4.921	3.631	-1	2.946	706.487	6.546	3.472	0.783	1.316	7.067	4.314	3.072	98.335	1.314	3.627	5.961	6.711	13.377	7.419	1.73	6.896	0.377	2.923	-1	0.605	5.347	10.676	0.378	0.271	1.57	0.096	0.375	0.277	1.324	0.564	0.282	0.284	0.757	1.306	8.108	146.269	1.564	0.574	1.186	5.707	7.272	7.117	26.225	27.281	3.395	2.057	4.489	2.147	3.875	20.537	5.405	4.559	10.84	8.849	9.375	22.641	4.304	13.888	6.666	6.607	11.811	4.687	5.952	4.132	9.283	9.157	2.272	1.069	360.774	4.559	1.563	11.834	17.543	1.255	5.383	38.751	9.174	-1	32.745	12.077	3.579	9.756	31.686	5.415	12.515	3.906	5.338	1.397	-1	11.904	11.834	3.076	6.521	3.539	2.19	5.0	9.216	0.573	7.619	6.211	8.016	26.595	25.38	5.357	112.0	8.051	71.189	0.511	537.696	12.698	13.513	10.57	4.629	4.411	8.928	8.968	17.094	34.188	51.198	621.428	5.442	13.392	5.044	7.978	10.909	5.025	9.9	13.392	9.28	4.479	23.668	6.276	17.543	3.257	-1	3.676	13.215	4.228	35.937	4.807	7.957	-1	0.39	2.107	6.289	11.363	18.181	53.571	6.211	56.746	32.178	4.672	12.5	16.949	6.952	4.103	11.864	22.222	86.456	35.897	11.25	4.405	3.154	3.154	0.291	19.736	5.78	1.597	9.584	9.817	36.649	5.338	9.803	3.205	23.952	2.976	93.031	0.915	76.644	4.576	15.625	10.135	4.987	6.589	6.504	5.11	6.849	2.728	64.383	4.683	8.385	35.422	3.234	36.036	1.161	42.372	6.507	4.566	20.27	11.747	5.464	16.393	1.362	5.586	21.212	5.617	4.385	2.635	10.471	3.937	2.561	9.09	4.158	391.978	2.176	40.955	7.672	0.096	-1	3.184	2.339	4.056	21.479	-1	4.115	3.533	7.496	1.661	10.0	11.214	2.869	3.944	4.842	12.64	1.17	5.067	21.276	21.276	2.057	3.731	0.284	10.6	10.752	10.752	2.139	10.238	10.416	10.452	1.265	1.053	3.054	13.618	41.916	32.374	64.285	64.285	41.666	64.285	41.916	41.666	56.737	32.846	64.748	64.748	41.666	64.285	64.748	41.666	41.666	64.748	64.285	64.285	64.285	64.285	64.748	64.748	3.684	27.19	6.98	53.892	15.968	3.478	4.629	1.192	9.771	17.341	15.789	40.404	2.976	3.225	3.846	3.929	3.669	3.062	22.222	22.222	22.222	19.607	4.608	21.978	21.978	2.4	16.806	21.978	21.505	21.276	20.833	21.276	0.711	26.905	8.888	169.642	8.968	1.038	5.758	1.787	0.118	6.589	4.62	10.077	18.716	9.992	18.181	18.97	18.918	10.093	18.421	18.817	18.918	-1	9.562	18.918	10.023	18.817	10.046	10.069	18.817	18.97	18.918	18.716	8.276	0.654	0.849	26.49	26.49	1.877	7.439	21.937	21.897	22.181	21.543	22.556	4.612	15.184	2.666	1.748	-1	-1	-1	-1	2.705	13.513	16.556	15.105	16.666	0.184	17.06	15.555	48.78	3.836	62.418	3.886	4.301	2.12	2.909	3.282	0.623	17.582	15.037	1.647	0.292	3.344	9.404	6.908	0.406	1.219	22.012	22.508	0.19	11.406	0.661	8.896	17.543	17.605	17.482	17.123	17.605	17.605	2.84	1.183	0.283	1.226	0.791	2.325	1.818	1.115	3.671	2.259	0.707	1.678	7.194	6.833	7.042	6.342	8.714	6.928	9.111	8.403	5.722	6.493	2.316	8.113	8.81	6.279	10.57	7.025	8.08	10.638	1.451	1.496	16.304	43.478	21.505	37.037	10.869	10.928	16.129	10.869	884.534	1.188	5.319	15.625	14.388	1.146	20.0	140.703	15.625	8.771	26.315	20.134	26.315	35.087	25.0	26.548	26.315	26.548	25.21	35.087	26.548	34.782	112.607	1.181	9.966	6.153	10.067	6.779	6.191	0.286	11.299	1.156	147.66	15.075	381.188	0.55	102.642	159.09	5.119	0.58	105.624	182.64	5.671	0.584	108.252	148.362	6.465	30.886	5.291	6.578	167.391	17.401	6.342	148.936	5.639	4.983	174.603	375.545	14.925	5.025	176.201	15.151	380.53	1.156	15.075	207.729	377.45	0.944	106.878	5.059	162.79	0.919	114.642	165.591	5.769	1.089	15.0	192.982	208.737	12.048	0.678	6.944	0.669	17.647	1.526	19.607	6.756	21.276	6.153	17.937	35.398	0.837	16.216	66.78	20.512	4.008	14.925	0.28	1.207	19.354	1.133	181.488	0.772	1.65	26.785	13.048	24.39	1.469	0.966	45.714	0.757	3.35	1.255	1.132	0.379	7.462	2.928	2.114	0.761	0.732	1.15	6.309	-1	1.172	0.367	4.41	-1	0.382	5.089	0.383	5.328	-1	9.216	1.434	0.383	-1	6.4	79.32	-1	0.381	3.034	0.383	1.643	3.759	6.289	6.359	5.87	5.128	0.382	-1	1.049	4.434	43.478	0.383	23.97	6.24	-1	-1	166.56	3.913	19.462	47.583	1.143	0.791	3.976	201.985	0.383	5.547	0.383	-1	4.914	5.813	53.435	4.918	-1	-1	0.382	-1	-1	
2.886	17.699	25.751	9.09	9.132	8.72	2.614	134.93	5.39	5.434	5.037	3.669	11.299	23.55	3.898	2.594	11.857	9.375	5.681	12.931	12.931	3.289	12.875	12.987	4.966	13.513	13.452	13.452	3.456	9.771	9.868	5.19	10.489	10.452	1.674	11.235	7.012	11.392	65.693	7.204	3.755	4.21	2.315	2.877	7.926	24.59	15.873	23.166	2.227	7.462	7.246	8.403	4.374	7.246	7.575	17.241	8.179	12.711	4.219	8.298	434.032	7.421	3.989	3.937	6.342	4.504	0.807	2.439	4.909	1.296	5.309	6.41	4.255	31.746	5.847	7.009	22.556	4.366	6.198	8.888	41.407	4.716	4.993	4.026	2.288	9.615	4.373	20.547	21.428	21.428	13.071	26.143	-1	1.207	0.924	1.2	2.867	1.808	1.074	4.469	3.355	-1	-1	4.357	5.633	6.622	4.219	6.097	6.493	12.903	32.258	19.48	12.903	17.543	11.07	-1	14.234	7.49	12.295	27.932	-1	1.548	2.471	19.108	21.739	12.448	25.21	25.423	25.423	6.637	19.607	20.408	7.407	-1	20.979	-1	4.854	3.361	16.666	217.465	391.993	10.638	23.255	23.255	6.849	10.344	23.622	22.9	1.506	11.869	8.823	-1	5.347	8.368	16.949	33.67	15.267	1.137	157.16	1.576	6.342	6.048	12.396	6.578	20.689	20.27	79.166	8.96	17.142	17.142	222.857	10.695	18.181	10.928	5.94	5.605	7.886	27.902	10.638	8.281	31.578	18.932	3.027	8.219	3.012	9.273	26.392	8.526	3.75	5.827	8.156	8.103	8.077	4.535	12.048	4.665	6.382	2.923	-1	6.648	17.751	472.976	6.818	3.616	8.038	4.916	5.934	7.692	8.13	12.219	16.541	17.751	17.751	10.067	20.0	4.93	4.665	126.114	42.654	64.22	68.627	77.777	77.777	100.0	61.403	0.798	21.406	73.684	71.428	77.777	59.829	76.086	77.777	0.754	9.497	76.086	77.777	0.714	9.602	77.777	77.777	0.69	18.518	77.777	76.923	76.923	75.268	77.777	61.403	77.777	51.47	77.777	77.777	77.777	0.691	6.679	77.777	77.777	77.777	70.0	77.777	77.777	77.777	77.777	55.118	77.777	76.086	77.777	77.777	76.923	76.923	77.777	63.063	0.666	11.382	65.42	77.777	0.644	14.028	77.777	77.777	76.923	77.777	78.651	78.651	77.777	77.777	77.777	69.306	77.777	77.777	75.268	77.777	0.643	10.13	51.47	55.555	76.923	41.284	0.641	15.05	55.555	77.777	77.777	77.777	42.944	20.467	77.777	77.777	77.777	100.0	77.777	64.22	77.777	77.777	77.777	77.777	0.649	-1	-1	-1	-1	-1	-1	0.35	0.744	7.658	78.651	37.837	77.777	71.428	76.923	77.777	77.777	77.777	76.086	67.961	0.704	8.515	63.063	77.777	51.094	77.777	77.777	41.42	73.684	77.777	77.777	66.037	40.229	98.901	43.478	76.923	64.814	27.888	59.322	34.825	66.666	32.558	43.478	77.777	63.063	61.946	48.611	50.359	72.916	64.22	67.307	77.777	77.777	25.83	38.461	51.094	47.945	77.777	77.777	52.238	76.923	77.777	76.086	74.468	74.468	48.611	76.086	0.681	6.782	77.777	55.118	63.636	77.777	43.209	39.548	49.645	58.333	35.175	77.777	0.693	7.829	77.777	77.777	63.636	0.655	0.643	0.624	0.628	10.606	77.777	77.777	0.644	7.65	0.612	17.156	0.647	0.603	22.012	77.777	0.64	0.612	0.621	6.704	0.647	9.067	77.777	77.777	-1	-1	-1	-1	-1	-1	-1	0.367	44.025	76.923	0.676	0.605	0.614	0.615	16.587	77.777	0.627	0.61	14.767	0.642	0.654	0.648	14.285	100.0	98.901	100.0	0.735	0.724	0.645	0.713	13.461	0.73	-1	72.0	136.363	-1	-1	73.17	-1	72.58	-1	-1	72.0	-1	-1	72.58	136.363	-1	73.17	138.461	-1	73.17	136.363	-1	-1	-1	73.17	138.461	138.461	-1	70.866	138.461	132.352	-1	73.17	138.461	138.461	-1	73.17	-1	65.04	-1	72.58	-1	65.04	125.0	-1	71.428	-1	-1	23.872	15.655	95.0	11.494	44.444	9.9	9.146	81.784	12.987	15.936	37.5	148.76	12.658	13.333	8.849	17.699	27.522	12.987	8.771	13.513	14.084	13.824	36.866	13.953	15.414	36.144	61.224	65.217	56.603	50.847	107.142	111.111	36.585	63.829	63.829	34.883	75.0	78.947	108.695	76.923	23.437	44.776	43.478	15.463	391.261	10.452	32.967	68.181	46.875	28.985	10.101	16.528	52.631	157.894	18.691	21.164	25.641	8.196	10.948	10.948	10.989	133.54	10.05	20.618	-1	10.309	20.725	8.298	-1	0.937	11.049	-1	44.117	17.857	28.985	41.958	14.15	14.084	40.0	65.217	46.875	268.656	28.268	28.089	15.463	43.478	34.883	93.333	284.552	-1	-1	-1	16.042	15.0	42.857	11.204	22.099	19.444	22.222	36.414	24.691	38.251	18.404	30.878	57.613	64.989	40.65	20.648	7.228	9.661	16.62	38.961	5.83	15.789	7.132	9.036	4.106	8.264	8.264	8.163	8.13	8.264	94.412	227.459	598.048	148.594	19.685	0.787	8.097	12.396	178.137	11.08	468.33	8.0	221.774	18.324	32.653	12.295	493.877	12.552	909.645	28.513	5.494	10.989	4.201	8.298	8.403	8.403	8.264	8.064	12.552	8.368	31.424	8.403	8.298	1.572	7.407	14.76	10.08	19.011	16.194	16.194	16.129	15.325	16.129	12.096	65.764	4.975	0.674	12.658	6.0	17.021	8.658	3.831	3.846	3.875	3.629	6.25	6.349	6.369	6.349	3.552	6.644	6.43	6.451	6.41	3.571	6.849	6.389	6.666	6.43	35.182	3.898	0.844	17.977	13.274	3.546	6.644	6.622	6.369	6.825	3.759	7.518	3.755	14.981	2.465	12.165	7.633	11.019	10.989	7.812	15.873	9.765	3.669	4.31	8.583	7.984	16.326	4.237	8.474	12.711	8.474	4.277	4.285	11.4	20.71	3.676	7.547	7.407	8.928	9.07	6.479	13.539	5.578	4.373	7.736	3.731	7.692	6.382	6.437	-1	3.69	7.407	9.852	5.405	6.578	13.157	3.921	3.539	5.649	10.638	4.106	6.172	3.853	7.751	4.166	25.0	20.739	46.971	1.021	6.787	1.048	5.076	2.129	73.61	7.751	0.843	3.937	3.802	0.193	12.82	5.215	3.407	6.711	4.531	4.68	5.758	3.831	9.56	15.209	5.555	11.07	6.768	13.605	7.772	4.576	11.764	3.937	4.237	-1	3.472	4.618	28.88	-1	5.514	61.911	26.95	-1	6.578	3.731	5.376	9.153	4.192	2.677	5.504	10.928	7.905	4.008	2.583	4.878	5.415	4.175	0.225	-1	0.786	7.092	15.345	3.846	2.614	-1	27.45	3.478	6.315	12.968	5.244	4.319	3.929	3.649	2.205	0.326	3.389	5.802	4.081	4.273	4.518	6.185	0.207	3.238	-1	1.103	7.736	264.301	5.102	61.755	33.63	41.362	-1	70.534	6.884	4.024	7.683	4.597	3.78	3.759	-1	4.291	4.524	3.944	6.048	-1	-1	-1	-1	-1	-1	-1	-1	-1	-1	-1	-1	-1	-1	-1	-1	-1	-1	-1	-1	-1	-1	-1	-1	-1	-1	-1	-1	-1	-1	5.309	0.941	32.258	31.914	10.948	22.727	22.727	16.129	32.786	15.789	17.241	6.369	17.857	17.857	5.865	6.872	299.638	17.73	57.377	15.418	11.718	22.9	22.9	10.791	23.255	7.407	121.765	65.909	121.212	827.312	6.872	106.936	9.174	212.543	5.681	25.0	36.585	20.134	6.999	25.641	13.201	7.079	39.215	8.264	7.722	4.219	7.017	10.714	21.686	54.263	7.299	14.134	14.184	-1	15.151	0.356	6.521	7.518	23.622	32.258	8.163	7.782	13.452	10.38	12.5	24.39	1.075	4.683	477.697	129.151	8.064	7.751	-1	7.142	6.92	7.042	4.683	3.642	6.92	131.067	6.734	23.333	8.379	726.745	29.126	7.38	72.234	8.032	7.894	55.718	10.178	12.244	3.407	18.987	15.267	5.221	7.968	11.952	128.313	128.214	129.507	126.323	132.224	336.582	7.49	5.167	11.32	7.662	0.283	36.764	7.874	7.751	7.246	7.751	8.196	7.142	76.923	27.131	3.424	7.968	443.41	12.244	12.195	5.509	5.509	7.843	0.207	43.307	209.876	15.936	13.888	6.944	7.782	11.029	-1	11.673	11.406	17.964	421.671	28.037	26.785	3.257	18.181	10.989	22.222	21.582	11.029	22.058	22.222	-1	15.197	12.539	7.782	12.345	7.22	7.874	13.003	12.345	22.883	20.594	16.317	19.067	-1	-1	-1	-1	-1	-1	-1	-1	-1	-1	-1	-1	-1	-1	-1	-1	-1	-1	-1	-1	-1	-1	-1	-1	-1	-1	6.651	23.437	24.0	24.193	10.135	20.134	20.134	13.452	26.548	26.785	12.0	86.956	25.641	25.641	80.971	25.423	25.423	86.58	25.423	25.423	86.58	25.641	25.862	12.605	24.59	17.699	5.673	8.695	8.08	6.98	7.936	7.259	6.772	5.917	9.153	6.535	8.658	9.852	4.784	6.379	15.151	-1	18.662	2.491	19.48	26.143	63.876	23.952	18.75	8.639	129.161	3.656	7.092	16.528	15.748	16.26	5.194	15.222	23.809	23.936	4.889	13.333	13.422	1.539	14.018	13.274	84.592	9.132	17.021	13.293	23.195	23.316	23.437	8.955	25.0	28.571	49.079	8.403	52.631	25.21	28.301	5.738	11.577	21.739	3.565	23.622	36.231	36.496	15.384	9.768	7.812	9.925	13.953	19.531	3.891	5.882	3.35	8.928	390.325	17.391	7.653	8.746	4.434	11.904	27.088	3.289	0.977	8.333	8.888	-1	3.571	4.545	969.151	3.921	3.062	4.255	15.486	11.173	3.846	-1	4.769	5.813	1.818	4.761	15.521	3.22	9.174	17.452	6.085	12.17	5.347	6.745	10.416	5.42	5.555	4.109	24.39	26.315	11.299	9.966	7.537	20.134	43.478	42.857	38.095	41.095	42.452	43.062	38.277	42.857	42.654	43.062	38.095	40.723	38.277	42.857	43.062	4.132	8.426	23.437	23.622	5.964	19.867	6.564	21.582	22.727	22.556	4.823	19.867	5.964	24.0	23.622	5.722	18.518	81.081	5.141	33.653	37.037	4.511	20.27	20.27	2.467	24.793	7.407	24.0	6.012	24.0	7.159	25.641	25.862	6.908	27.586	26.315	111.111	582.031	900.0	-1	423.076	-1	240.31	1000.0	461.538	430.769	-1	620.155	1000.0	234.645	429.687	921.259	591.24	-1	-1	440.944	468.75	-1	-1	-1	244.094	559.055	3.795	22.857	18.292	5.089	24.242	12.121	12.195	6.88	4.273	4.942	20.512	20.833	25.806	19.354	3.344	-1	3.436	4.329	3.642	4.184	8.714	44.303	40.0	30.534	22.222	4.255	24.163	26.49	26.845	-1	3.322	2.4	3.407	0.347	360.759	4.464	3.752	4.385	32.0	8.968	8.498	12.658	16.597	9.237	16.129	36.363	9.925	27.586	-1	-1	-1	3.703	5.78	22.556	22.556	5.05	3.546	12.544	10.362	25.641	8.988	38.004	448.979	6.355	29.629	2.706	9.546	13.333	-1	2.398	26.845	6.88	16.26	16.26	16.528	12.82	75.187	34.408	448.979	6.802	20.942	7.792	4.672	16.666	22.727	6.127	16.025	16.025	-1	-1	6.521	14.492	5.517	73.818	164.835	10.777	89.108	26.595	4.301	17.488	6.833	6.802	26.666	4.866	2.169	3.976	2.247	5.449	2.389	5.714	3.125	6.116	2.989	6.079	2.525	6.369	9.615	5.747	9.589	58.333	5.504	5.836	5.39	10.723	13.071	-1	-1	-1	24.242	60.422	10.169	696.202	4.83	17.391	8.032	15.748	9.057	-1	8.35	13.513	95.541	173.611	4.651	27.21	4.273	26.49	10.327	89.766	37.878	10.416	16.194	19.607	9.596	8.163	8.379	9.345	4.326	449.218	15.847	5.181	10.434	3.271	29.268	6.41	5.354	7.614	6.41	8.032	4.444	3.891	12.704	1.431	1.946	12.195	11.65	1.71	12.295	4.081	5.905	8.319	49.876	6.091	22.587	31.496	4.938	6.507	3.61	4.089	4.484	259.204	6.237	10.482	6.833	10.05	273.996	6.833	2.392	6.319	11.976	2.803	11.56	18.053	0.586	2.531	2.383	8.025	64.197	656.25	4.069	1.692	2.737	224.622	5.217	19.736	19.607	102.605	6.024	14.598	21.897	8.156	2.506	3.412	3.372	1.757	4.574	3.025	35.842	22.304	4.01	2.49	12.987	8.438	542.168	543.041	113.978	-1	-1	-1	-1	-1	-1	-1	-1	-1	-1	-1	-1	2.547	4.975	3.502	3.496	3.539	3.502	5.3	3.546	2.096	10.722	1.346	3.389	7.092	3.131	2.949	27.173	4.201	5.042	5.3	75.697	24.39	116.279	15.228	44.444	42.857	8.196	23.622	1.952	112.994	337.349	113.314	337.349	7.782	13.736	115.044	7.425	13.043	7.843	8.547	255.586	8.032	5.703	11.494	11.32	7.38	14.545	17.857	13.452	2.865	37.755	5.084	7.556	9.966	7.731	15.151	15.625	15.625	24.725	25.575	27.7	25.641	25.352	5.665	27.624	25.062	5.249	8.264	16.304	7.633	8.264	16.483	8.174	16.304	5.464	10.81	7.334	36.269	5.698	5.376	9.784	5.747	6.655	3.861	10.23	1.956	155.509	10.282	11.695	5.524	16.722	32.467	32.679	32.894	32.679	32.679	32.467	32.467	32.467	32.467	32.679	32.679	32.258	32.679	32.679	32.051	32.679	32.467	32.679	32.679	32.679	32.679	32.679	32.894	32.467	32.679	32.679	26.143	32.679	25.252	32.467	32.679	32.679	32.679	32.679	51.282	32.679	32.467	32.679	26.315	32.679	32.467	32.679	32.258	32.679	32.467	26.315	31.645	32.679	32.467	32.679	32.258	32.679	32.679	32.258	32.467	32.679	24.509	32.051	32.679	32.679	32.679	32.051	32.679	131.034	570.765	413.793	376.712	406.896	801.369	-1	-1	891.891	-1	213.793	554.794	386.206	890.41	486.301	-1	340.72	390.41	482.993	897.959	410.958	-1	376.712	554.794	795.918	878.378	333.333	-1	-1	386.206	-1	154.734	568.129	795.918	-1	379.31	404.109	213.793	-1	891.891	386.206	884.353	482.993	-1	554.794	408.163	-1	9.523	19.108	1.516	3.695	20.134	16.949	8.645	23.668	11.627	17.647	0.147	7.067	17.667	138.461	7.017	7.017	10.706	10.791	370.956	4.938	9.756	2.004	9.009	13.986	14.388	14.492	10.416	13.698	21.621	13.114	13.377	10.799	10.416	14.388	7.067	16.853	29.776	7.518	14.084	13.793	10.893	10.752	10.94	11.049	9.836	10.238	20.833	41.379	14.234	27.397	7.812	22.727	6.849	10.256	11.194	14.814	13.071	11.869	22.54	11.799	10.909	7.551	29.52	14.814	9.09	14.652	12.121	13.513	44.289	8.287	7.662	18.461	83.932	9.803	4.683	10.416	7.556	12.012	9.708	37.906	10.344	11.673	11.235	11.111	64.864	14.084	7.905	10.714	10.83	10.791	10.948	10.791	11.152	11.799	10.025	10.752	7.947	6.756	14.285	10.256	10.126	189.61	-1	2.628	3.367	4.264	6.042	8.097	6.389	10.416	-1	-1	-1	-1	7.575	11.952	20.0	18.181	406.771	4.866	4.842	4.901	6.986	7.029	7.067	7.279	7.054	3.436	6.033	10.169	7.246	3.886	15.463	5.586	5.333	16.129	1.106	8.595	9.107	5.076	8.021	7.13	6.535	5.977	17.582	36.124	5.952	-1	6.012	16.835	9.828	9.23	15.748	-1	0.636	7.181	3.484	19.108	238.636	37.974	38.461	16.439	16.571	1.665	11.278	436.0	16.194	2.455	29.268	13.157	10.101	15.873	10.135	154.255	13.937	9.9	24.59	12.0	9.404	6.88	10.169	7.263	13.888	12.605	25.0	14.981	14.184	7.246	11.278	15.151	11.278	11.363	15.151	10.38	2.333	14.545	11.32	10.238	13.274	26.548	26.548	11.857	22.727	23.622	19.354	24.0	12.605	25.21	24.793	12.658	26.086	26.086	13.761	27.522	13.043	26.086	123.239	10.791	14.598	22.556	14.925	21.126	159.305	6.097	42.929	7.968	7.272	12.987	8.888	13.157	8.658	13.157	8.849	183.673	-1	19.851	6.557	305.555	17.301	4.437	8.13	9.242	20.761	8.81	7.547	10.869	21.428	11.718	26.785	12.897	5.434	12.145	8.583	16.949	8.51	13.333	2.012	7.547	2.587	6.944	14.598	17.621	15.151	21.276	16.877	14.981	12.0	8.196	6.622	-1	136.986	8.81	8.474	42.735	8.51	12.295	11.111	7.481	211.184	4.545	8.849	13.201	16.806	12.244	6.849	13.157	13.761	6.711	93.333	12.711	7.075	6.726	13.636	5.185	4.545	6.015	4.518	5.822	4.291	5.925	14.652	5.788	7.281	9.9	19.801	19.801	4.746	6.593	5.964	130.136	17.341	6.276	993.07	7.246	19.277	977.408	7.142	7.042	12.552	24.59	12.396	24.793	12.396	24.193	10.752	21.739	21.739	5.555	1.872	25.423	50.847	50.847	31.25	32.786	6.41	7.117	1.589	7.194	15.432	11.32	6.25	14.598	79.136	13.513	10.344	10.948	13.698	27.108	10.025	7.731	58.697	0.925	17.094	6.389	6.369	15.576	48.78	27.692	280.056	11.363	10.83	12.195	15.384	10.948	10.344	15.267	7.518	6.578	6.125	669.51	25.442	16.326	11.538	7.092	246.782	16.528	30.769	90.37	123.893	19.512	32.846	11.07	2.384	6.507	5.882	5.576	4.514	7.142	7.142	6.315	6.06	5.033	3.466	6.097	4.444	6.55	4.392	3.759	3.43	4.032	4.0	4.792	5.244	6.0	4.889	6.833	6.342	5.405	13.307	5.847	3.281	4.511	10.738	24.096	24.024	24.024	24.024	6.932	10.416	20.689	20.833	125.193	8.771	6.172	232.488	14.705	14.285	14.598	14.705	14.184	14.814	14.705	14.814	14.285	14.492	20.134	3.194	34.364	6.696	34.364	7.117	12.307	40.625	5.747	8.746	9.584	13.888	9.063	14.005	11.799	28.767	51.162	140.939	42.598	8.797	29.925	-1	9.195	3.147	13.333	10.471	5.464	8.45	8.019	6.498	23.622	46.875	46.875	5.94	6.864	13.333	6.864	31.531	737.179	1.48	13.392	17.857	36.036	4.149	29.126	12.793	43.689	4.395	8.733	27.607	1.391	9.615	6.772	7.211	14.218	6.276	13.215	25.114	6.849	10.101	7.299	2.265	19.753	3.179	4.842	4.535	17.006	4.415	28.888	21.582	21.739	52.631	39.473	103.671	6.472	9.966	6.006	10.526	5.291	10.526	277.397	10.362	6.382	-1	-1	12.82	12.738	6.329	6.389	5.78	11.235	11.428	6.43	157.975	743.016	3.891	568.098	8.67	65.637	6.369	103.225	9.111	4.024	14.598	8.771	4.028	6.25	64.885	5.952	126.272	55.214	11.961	10.256	9.259	16.339	4.504	4.04	7.194	9.646	11.695	96.899	4.338	7.653	15.384	15.228	3.906	2.123	3.367	10.273	10.135	7.017	6.92	-1	61.31	5.102	14.336	1.547	4.213	4.347	4.444	5.714	0.568	3.436	8.421	10.183	6.172	19.396	19.65	6.593	7.389	11.029	100.719	22.727	34.965	15.037	285.185	14.925	108.786	18.072	17.857	601.851	4.739	85.365	6.329	14.234	8.902	7.142	10.791	6.269	4.658	9.316	9.287	6.688	6.309	21.428	5.576	3.875	6.5	3.514	7.117	5.008	5.366	5.995	1.712	4.206	5.49	20.671	38.461	37.037	39.024	38.834	38.834	38.277	37.735	38.834	38.834	38.834	39.024	37.209	35.242	37.383	38.834	39.024	39.024	39.024	38.834	37.558	39.024	38.834	39.024	81.967	23.809	24.193	24.59	8.955	17.857	16.129	9.493	18.75	3.952	10.489	20.689	6.25	20.689	14.336	231.012	21.126	28.571	23.166	22.641	37.313	45.112	32.467	8.875	8.695	7.142	10.335	-1	-1	14.388	71.676	6.472	14.492	28.248	10.752	6.968	38.938	8.13	8.658	5.253	4.065	-1	10.38	8.746	13.513	48.275	15.209	7.22	5.291	4.878	-1	8.823	12.779	12.285	10.452	6.802	13.793	37.162	10.791	6.64	144.465	10.452	21.276	21.126	21.126	10.909	21.897	21.897	9.771	18.987	19.354	11.627	23.622	11.952	23.622	9.316	18.404	18.633	61.371	114.285	22.075	228.571	58.064	71.428	-1	31.358	108.695	62.893	71.942	71.942	94.594	202.898	57.971	36.101	14.164	107.526	115.107	11.538	7.692	15.037	9.456	14.814	3.5	18.939	-1	369.137	10.6	14.388	115.942	12.096	26.086	7.874	7.692	8.032	14.652	25.477	7.547	13.888	-1	8.474	8.219	12.145	7.142	116.638	28.301	8.403	7.299	8.23	16.528	12.195	14.492	12.396	7.142	8.403	23.166	8.23	13.55	10.309	10.471	50.0	-1	-1	7.812	11.583	23.255	23.076	5.859	6.802	7.444	11.952	23.809	10.989	21.428	22.058	21.897	10.204	0.887	8.72	8.196	5.87	1.102	20.0	11.673	9.74	9.146	3.053	162.297	24.193	4.769	24.39	24.193	493.435	15.655	11.857	13.333	26.143	7.843	1.311	12.145	6.896	224.637	226.691	11.538	34.013	10.869	16.46	5.167	197.53	2.129	8.583	8.583	8.333	8.733	5.27	12.562	18.518	2.01	7.326	96.601	4.75	20.501	1.694	4.04	3.868	3.906	3.603	3.898	2.307	4.716	8.658	5.05	0.421	4.005	3.642	-1	-1	2.633	26.252	36.585	32.52	39.603	-1	16.444	13.85	-1	2.652	3.405	3.452	9.287	2.063	3.07	2.345	9.652	11.533	3.521	2.631	15.765	4.231	68.296	395.683	780.952	709.523	147.619	237.458	344.497	266.666	288.461	619.047	264.423	-1	12.765	52.034	108.726	1.07	1.183	1.186	6.211	12.578	3.5	8.915	11.363	86.223	63.157	3.015	1.282	4.893	5.747	2.577	16.819	13.888	7.181	51.316	10.416	2.222	64.899	536.312	13.186	12.987	3.205	203.438	31.837	9.845	2.304	12.82	12.875	54.519	154.506	25.587	21.554	153.191	38.539	39.87	5.298	5.319	0.93	11.415	32.679	32.679	32.679	32.051	32.679	32.679	32.679	32.467	32.679	32.894	25.974	32.894	32.467	26.143	32.467	32.679	26.143	32.679	32.679	32.679	32.679	32.467	32.467	32.467	32.679	32.679	32.679	32.258	32.258	31.847	25.641	32.467	32.467	32.679	32.467	32.467	32.258	32.467	34.013	26.143	34.013	32.467	31.847	46.052	34.013	32.051	26.143	32.467	32.894	32.467	34.013	32.467	33.783	25.806	32.679	32.894	12.755	32.467	32.258	32.679	32.679	32.258	31.645	34.013	32.467	32.894	27.21	32.679	32.467	32.679	25.806	32.051	32.894	32.679	32.467	34.013	32.258	32.679	25.974	31.446	32.679	32.467	32.467	26.143	34.013	32.679	32.679	32.467	32.051	32.467	32.258	32.679	31.446	25.157	32.258	32.679	32.467	32.679	32.467	17.123	32.679	25.974	31.847	32.679	32.051	32.679	32.679	32.051	32.051	25.477	32.679	32.258	12.722	32.679	32.679	32.679	31.847	25.974	26.143	32.679	31.847	32.679	25.477	32.258	32.679	31.446	30.487	32.467	32.679	32.051	32.467	32.467	34.013	31.645	25.316	25.974	32.467	31.847	26.143	32.467	32.258	32.679	32.679	32.679	32.467	32.467	32.258	32.467	32.679	32.679	31.645	26.143	32.467	32.679	32.679	26.143	32.467	31.645	26.143	32.467	26.143	32.679	25.974	32.679	32.051	32.467	32.679	32.467	32.051	11.111	32.467	26.143	32.467	32.467	32.467	32.679	32.894	32.679	32.679	32.679	32.258	32.679	32.679	32.679	26.143	32.894	32.679	34.013	32.467	8.639	20.0	7.067	112.5	13.986	7.042	103.03	674.418	506.493	-1	269.736	941.176	-1	628.048	493.902	493.421	-1	-1	-1	210.526	-1	829.113	198.757	-1	467.532	-1	506.024	902.597	440.789	-1	259.493	-1	281.045	5.545	27.272	27.272	9.118	27.272	26.785	73.913	20.547	20.689	4.87	18.987	18.633	6.263	15.075	18.181	8.31	27.272	7.731	24.193	7.444	26.785	11.709	15.384	36.697	37.037	36.697	36.697	35.398	35.714	27.522	39.37	36.363	20.0	66.115	75.0	19.736	4.459	6.069	25.641	25.316	8.264	8.532	10.169	17.441	25.477	20.408	14.005	254.098	6.315	26.548	17.241	18.433	26.548	37.383	26.548	26.086	34.188	16.483	2.61	14.234	0.876	10.204	199.029	39.215	-1	8.368	13.071	12.084	8.797	13.157	15.037	5.586	13.888	-1	15.414	18.912	19.002	2.747	21.126	90.277	589.058	28.037	27.522	35.714	4.347	12.779	12.539	3.842	19.9	331.125	426.217	19.867	10.0	23.255	9.638	44.198	120.967	30.405	14.124	33.613	6.787	9.293	24.39	8.196	6.825	27.586	11.32	15.625	5.859	31.496	32.52	28.213	72.072	2.013	12.195	0.244	9.615	121.836	161.654	9.523	1.991	16.042	2.808	3.533	7.518	14.388	3.916	86.956	5.484	12.048	7.915	60.606	-1	11.904	4.716	26.315	10.791	7.352	6.079	-1	196.296	6.349	7.712	8.097	8.0	4.518	7.025	11.538	26.086	13.029	495.319	42.345	-1	18.348	11.441	35.087	10.44	-1	3.636	6.06	9.398	5.825	10.389	10.781	4.672	20.423	7.434	5.813	19.23	8.547	8.62	5.319	-1	5.454	9.132	8.064	13.404	5.791	2.219	7.936	5.221	6.864	124.013	9.685	25.723	25.723	4.032	-1	285.714	151.658	6.55	15.564	6.849	5.825	6.048	4.926	4.87	10.729	10.135	8.021	11.824	6.382	8.658	8.219	1.515	634.458	4.665	6.036	8.45	5.747	114.942	9.9	13.793	10.81	7.518	6.756	4.573	82.156	96.418	13.544	13.544	22.508	26.041	8.196	53.435	5.964	6.18	2.722	19.23	0.189	4.86	8.474	5.813	5.671	8.982	25.157	3.879	19.23	21.978	23.121	6.163	19.108	19.607	25.974	51.282	25.477	99.999	19.23	19.108	19.607	8.347	3.787	19.867	25.0	32.679	25.0	16.483	47.197	25.0	34.09	26.143	32.786	19.607	17.647	11.51	19.23	18.404	31.847	26.143	26.143	18.75	25.974	36.144	19.607	31.25	17.543	16.666	23.529	19.108	19.607	7.025	19.23	31.847	19.23	24.096	19.108	24.539	18.75	16.129	8.565	26.49	17.441	19.108	16.483	23.952	6.015	19.108	18.75	14.778	87.628	106.918	7.704	16.483	19.512	18.75	24.39	11.173	18.75	24.539	41.176	17.441	2.649	17.857	23.391	25.157	31.055	17.441	21.505	36.144	20.512	19.108	17.045	15.151	25.157	19.48	37.5	28.901	19.23	31.645	14.925	8.522	21.621	18.75	23.809	94.736	69.767	28.571	-1	67.669	23.668	3.466	119.324	185.108	128.205	131.578	414.634	3.59	102.564	5.8	5.279	-1	-1	-1	-1	-1	-1	-1	-1	-1	-1	-1	-1	-1	-1	-1	-1	-1	-1	-1	-1	-1	-1	-1	-1	-1	-1	-1	-1	-1	-1	-1	-1	-1	-1	-1	-1	-1	-1	-1	-1	-1	-1	-1	-1	-1	-1	-1	-1	-1	25.0	33.333	33.057	495.384	33.057	-1	44.444	903.485	4.665	16.806	22.058	47.244	22.727	38.759	13.303	45.801	47.619	41.916	160.493	-1	46.875	48.387	-1	49.18	90.163	24.59	90.909	49.18	56.91	48.78	48.0	56.91	534.979	56.91	48.78	151.639	25.0	24.59	23.809	195.0	41.322	96.0	49.586	11.976	62.5	333.333	-1	-1	-1	872.34	-1	205.645	-1	-1	-1	13.274	-1	-1	-1	695.652	-1	695.652	543.478	843.137	-1	-1	-1	872.34	-1	-1	-1	-1	-1	-1	-1	-1	10.81	17.977	17.429	18.181	17.543	17.543	18.058	17.505	17.543	17.429	16.666	17.391	17.699	17.391	17.391	17.391	30.303	25.396	25.0	10.869	8.298	6.276	6.289	8.385	6.493	6.289	6.302	6.382	6.41	6.224	8.547	8.658	8.62	8.658	6.237	6.302	10.799	6.302	8.658	8.264	8.62	6.493	8.565	8.565	6.493	13.157	8.281	5.66	22.727	10.899	13.888	13.953	13.824	3.745	13.888	13.574	13.824	13.574	13.953	18.604	18.518	18.264	13.953	18.348	18.604	7.13	18.604	23.041	13.953	18.433	13.953	13.698	18.604	13.888	18.018	12.658	42.857	43.478	44.117	-1	-1	-1	-1	-1	-1	-1	-1	-1	-1	-1	-1	-1	-1	-1	-1	-1	-1	-1	-1	-1	-1	-1	6.25	5.509	21.857	9.049	21.978	11.173	33.519	11.111	11.07	13.761	32.608	11.111	43.956	10.928	9.174	8.968	18.348	13.824	9.174	16.042	57.692	57.692	7.263	40.0	57.692	58.823	6.96	41.095	40.54	40.54	40.54	40.54	40.54	40.54	25.862	187.5	200.0	7.936	29.702	30.0	30.303	10.204	29.411	13.574	58.823	57.692	15.0	50.847	51.724	22.222	152.892	103.448	3.045	81.081	83.333	73.17	48.387	214.285	428.571	333.333	7.246	47.619	48.387	48.387	46.153	44.776	48.387	50.847	46.875	46.153	48.387	44.776	49.18	47.619	46.875	41.666	65.573	48.387	59.701	59.701	7.352	26.315	26.785	72.1	77.037	46.153	45.454	10.526	32.258	34.482	35.294	4.267	45.454	46.875	12.048	14.018	33.707	3.215	75.0	73.17	73.17	34.883	150.0	157.894	18.867	46.153	57.692	71.428	73.17	2.722	65.217	17.543	63.829	60.0	63.829	63.829	17.441	44.117	46.875	48.387	11.07	15.0	65.217	66.666	16.042	218.181	60.0	60.0	9.771	60.0	60.0	60.0	14.218	47.619	45.454	48.387	7.352	30.612	36.585	125.0	71.428	111.111	428.571	111.111	111.111	25.21	100.0	107.142	107.142	6.787	31.578	52.631	61.224	61.224	11.45	35.714	15.075	53.571	25.641	96.774	103.448	10.309	28.571	30.303	28.571	17.647	76.923	75.0	25.0	62.5	90.909	90.909	11.32	45.454	22.058	85.714	13.333	6.681	37.037	42.253	25.423	75.0	78.947	3.191	100.0	111.111	8.042	32.258	2.645	29.411	8.595	29.126	16.393	107.142	8.928	46.153	44.776	11.627	46.875	0.197	34.883	16.129	107.142	17.341	142.857	16.853	25.862	42.253	130.434	14.925	54.545	18.072	48.387	0.747	0.551	-1	5.836	3.329	6.465	2.254	6.147	33.898	265.984	-1	870.129	814.041	484.581	-1	-1	-1	-1	-1	935.064	-1	532.467	-1	8.823	19.607	19.607	26.548	107.142	10.033	60.0	61.224	16.759	85.714	85.714	7.692	32.258	12.875	49.18	2.849	48.387	31.578	166.666	1.8	34.883	10.169	44.776	44.776	19.607	30.303	12.396	39.473	37.037	8.823	28.037	14.15	85.714	85.714	20.979	81.081	20.833	58.823	58.823	30.303	176.47	10.714	53.571	40.0	166.666	7.462	38.961	33.707	36.144	428.571	7.5	40.0	40.0	8.219	28.571	8.108	10.676	12.552	10.38	17.142	8.902	29.126	11.45	37.5	26.785	103.448	19.9	27.972	45.454	45.197	45.454	45.454	45.197	45.714	45.454	45.454	45.454	45.454	45.454	45.454	45.454	45.454	43.956	19.512	66.666	342.857	129.032	-1	219.512	37.735	68.965	125.0	151.515	23.041	27.272	4.854	10.526	10.101	10.416	10.309	10.526	9.803	10.204	10.752	10.0	9.615	6.097	6.389	32.258	15.267	218.75	9.132	25.21	16.666	25.21	16.528	16.806	16.528	12.578	-1	229.166	25.862	46.511	76.923	68.181	41.237	111.111	411.764	-1	22.727	83.333	83.333	12.552	7.075	20.833	20.833	20.618	21.739	21.739	21.739	7.194	8.219	42.253	57.142	43.478	43.478	72.463	32.967	75.471	66.666	103.448	101.694	107.142	140.35	71.428	7.366	19.108	13.422	9.433	13.029	12.345	15.686	7.843	30.534	18.348	17.467	19.607	10.033	43.01	42.553	36.363	18.475	33.898	132.075	71.428	53.921	405.063	94.339	35.714	411.538	66.037	117.647	33.707	22.727	40.0	-1	102.941	71.823	11.673	15.625	16.064	38.461	113.207	222.222	122.448	250.0	166.666	70.175	133.333	173.913	49.18	81.395	109.09	122.807	105.263	107.142	107.142	69.767	18.181	19.685	26.315	30.864	26.143	20.452	26.143	21.052	73.17	102.564	48.78	78.947	117.647	120.0	48.192	31.496	12.903	345.098	51.546	71.428	25.157	80.808	125.0	27.972	133.333	51.282	78.947	65.217	2.816	9.523	9.523	10.0	20.833	10.416	42.553	100.0	101.265	100.0	101.265	15.564	48.611	5.586	22.222	21.978	10.869	22.222	15.923	90.909	0.502	-1	27.777	7.712	153.846	18.633	76.923	78.125	93.75	109.375	140.625	107.692	21.22	112.5	37.974	111.111	112.5	23.255	56.603	8.595	23.437	23.622	26.315	15.748	294.964	7.317	15.209	73.17	46.511	18.072	37.735	4.651	33.333	28.571	14.184	95.238	200.0	105.263	181.446	98.039	20.618	27.397	29.85	27.397	109.832	21.739	28.169	30.303	29.85	12.195	13.043	14.634	27.397	15.306	20.134	21.582	25.21	6.322	8.241	22.346	22.727	16.853	16.759	7.323	12.578	4.166	19.531	27.932	11.627	31.746	34.482	32.786	27.777	32.786	2.479	33.898	4.504	16.46	410.256	589.041	61.538	-1	5.008	15.075	59.523	151.515	40.0	-1	116.788	4.385	25.641	20.512	-1	58.823	20.833	19.23	37.383	31.496	37.735	37.037	16.759	12.244	278.911	42.253	41.095	16.0	66.666	72.727	58.823	47.619	13.953	41.666	23.809	42.253	25.21	8.163	19.736	48.872	97.56	5.524	94.24	8.333	8.379	9.411	9.375	17.341	2.958	15.625	71.428	68.965	76.923	5.082	5.703	6.747	6.849	8.264	14.563	45.454	48.78	7.38	32.258	22.471	52.631	148.148	151.785	52.631	20.304	51.282	6.872	34.883	34.482	26.086	19.9	63.492	242.424	363.636	132.352	21.164	16.666	-1	-1	-1	-1	416.438	-1	13.953	114.155	71.428	144.508	-1	83.333	12.875	5.154	52.173	23.923	55.555	3.207	44.897	38.461	28.947	13.888	150.627	117.797	78.571	3.34	29.143	23.415	21.929	-1	20.576	182.648	18.404	112.903	81.967	19.704	339.366	58.823	111.111	3.159	50.925	9.433	45.454	0.579	6.993	-1	51.282	14.218	12.145	-1	-1	-1	46.025	127.906	84.615	10.695	41.666	90.909	24.096	11.173	75.0	333.333	333.333	333.333	20.833	51.282	-1	9.771	10.958	32.786	25.0	13.513	29.411	44.117	96.774	26.086	4.926	5.681	12.012	33.057	25.0	-1	7.434	26.315	20.618	11.396	24.793	32.52	7.132	15.686	20.618	30.303	12.084	34.482	77.943	152.777	602.015	-1	12.461	33.057	24.39	104.1	11.396	33.333	24.793	12.048	32.52	24.59	8.492	33.898	26.086	9.803	14.545	10.948	13.071	32.786	24.793	8.928	25.423	11.396	33.613	24.59	3.652	12.738	12.658	24.59	34.482	13.745	25.0	34.188	6.514	11.363	12.048	8.438	26.785	23.121	13.377	26.315	34.782	13.986	25.21	33.333	40.816	10.695	32.52	24.59	14.598	33.333	24.793	8.385	33.057	24.39	20.408	10.101	33.057	170.833	270.27	25.773	246.987	330.578	100.49	266.233	231.638	-1	245.398	272.151	-1	597.826	125.766	-1	33.333	396.226	-1	245.508	235.632	202.898	211.267	188.94	-1	264.9	112.994	226.519	158.914	190.476	181.818	165.975	-1	194.312	10.781	25.423	33.898	10.471	32.786	24.59	8.032	25.21	33.898	264.9	11.461	32.786	25.423	8.823	29.411	8.333	64.516	42.553	11.019	25.0	-1	180.995	17.543	326.923	44.715	55.555	21.052	333.333	17.241	34.615	14.388	25.21	33.057	178.26	8.213	24.39	33.333	13.84	34.188	26.086	22.222	78.947	76.923	26.315	12.422	33.333	7.339	33.333	25.641	7.905	11.32	10.752	3.044	75.0	12.779	13.071	50.632	33.333	12.012	38.095	28.301	2.827	66.037	9.74	10.695	25.423	34.782	3.316	933.959	0.391	9.216	26.548	35.398	1.921	1.356	-1	13.605	34.188	25.641	13.793	35.087	26.548	-1	-1	0.879	17.094	14.035	26.086	33.898	-1	-1	275.0	12.903	26.315	34.782	10.033	23.809	24.0	-1	-1	13.201	22.058	33.613	103.274	10.256	37.037	28.571	15.873	38.095	28.571	12.5	34.482	27.777	8.152	35.087	34.482	12.158	32.258	25.862	11.08	24.793	32.786	8.113	32.786	25.21	10.81	26.086	34.188	11.799	32.52	21.739	2.717	28.846	29.702	2.294	12.987	33.898	25.641	16.26	-1	-1	-1	-1	-1	12.121	24.39	32.786	11.461	34.188	26.086	2.24	6.437	12.82	8.583	15.686	25.21	28.985	578.947	14.705	25.21	33.333	111.428	125.0	5.859	25.0	97.222	153.846	277.777	222.222	20.304	8.13	9.132	17.441	11.764	37.037	13.157	8.403	5.405	50.0	13.824	76.923	-1	8.13	9.389	15.873	15.384	30.973	21.126	7.648	47.169	53.571	26.229	358.885	75.441	13.513	18.75	8.522	30.303	120.93	-1	4.424	63.829	5.068	6.172	5.281	39.772	9.803	11.57	10.958	28.846	17.045	7.042	64.921	29.585	96.153	7.228	3.875	7.672	46.875	7.352	8.849	-1	-1	-1	-1	-1	-1	175.965	287.671	-1	142.348	231.213	269.736	267.973	370.4	45.454	51.49	6.507	1.655	16.759	28.169	168.316	50.0	43.859	222.222	25.157	31.746	7.889	6.389	50.147	508.982	11.029	175.438	20.044	12.711	9.345	13.698	16.129	11.494	7.326	25.21	-1	32.258	13.513	32.679	-1	6.072	8.982	8.771	80.645	29.962	13.937	570.593	4.098	9.836	65.573	7.874	9.28	20.202	6.578	2.918	2.702	40.404	73.17	9.302	10.344	7.518	79.545	4.081	142.857	-1	-1	38.834	31.914	5.0	11.428	20.833	13.793	15.748	9.259	10.416	430.107	-1	212.435	-1	2.579	12.345	11.194	31.25	14.184	5.882	15.686	38.461	3.597	7.518	3.824	15.706	894.444	46.511	225.806	46.875	36.585	11.857	8.955	5.361	-1	33.898	26.315	15.209	6.25	716.049	350.119	8.849	22.988	19.417	11.682	9.868	7.853	22.099	2.556	3.125	5.263	1.401	13.1	0.837	82.901	40.0	19.323	5.703	-1	418.3	32.679	13.245	18.39	-1	8.474	10.204	60.606	72.992	152.631	8.968	308.176	13.698	-1	1.077	6.849	11.857	14.814	21.186	24.096	10.135	173.553	12.738	7.49	8.174	18.867	18.604	4.081	26.666	5.54	5.253	9.433	6.637	106.557	8.196	1.956	-1	-1	9.661	16.949	6.329	92.307	19.23	44.554	14.925	12.012	5.692	4.784	17.857	60.465	10.169	1.919	5.747	8.51	-1	10.169	90.225	6.06	15.463	12.773	3.289	79.646	9.036	14.563	49.766	56.338	6.825	6.423	6.309	11.952	14.084	7.462	12.145	18.633	15.625	14.705	3.012	8.658	131.41	2.803	10.638	3.401	7.936	5.208	10.869	7.425	19.047	6.153	2.949	8.474	23.972	3.875	8.849	8.097	9.546	223.214	20.408	10.344	7.978	824.657	11.673	9.836	11.857	5.012	12.145	11.56	35.087	9.578	7.957	7.537	8.438	7.76	-1	25.751	12.944	16.949	11.695	11.976	10.869	91.358	10.452	14.084	6.134	14.218	7.194	10.582	7.326	0.894	3.91	11.976	13.888	7.561	18.518	4.31	7.915	27.472	17.543	6.578	7.874	30.075	28.871	11.235	12.077	5.571	21.897	5.305	7.812	-1	17.4	9.661	106.111	0.125	943.722	27.472	292.004	4.132	16.216	9.009	-1	10.83	2.976	151.351	18.867	12.987	18.867	5.385	21.164	5.449	25.641	56.338	20.161	5.405	13.289	8.174	19.607	8.219	11.494	15.267	11.834	4.576	12.383	2.487	3.799	31.847	9.836	23.255	17.301	25.862	22.556	77.032	6.153	24.096	18.181	10.563	11.627	9.966	21.276	40.358	15.094	10.869	7.246	37.974	11.764	6.06	8.403	28.776	247.482	9.216	29.702	6.578	7.894	63.333	11.299	3.05	17.241	14.218	11.428	73.129	19.736	174.863	10.126	11.627	7.968	6.191	11.673	20.905	135.922	-1	0.188	15.625	474.217	25.0	-1	13.513	254.826	34.482	7.075	18.181	19.23	50.193	17.857	32.608	6.779	7.556	12.82	14.084	12.295	4.065	11.299	13.745	6.437	6.711	2.84	1.577	35.714	32.374	5.34	7.518	1.315	10.6	20.161	161.849	9.505	20.92	16.129	7.677	7.915	14.563	6.535	6.451	1.291	6.23	10.676	5.964	45.248	5.291	28.846	2.65	11.764	11.235	27.522	7.619	26.923	8.595	5.633	4.395	683.649	18.987	5.535	4.132	8.676	-1	128.479	13.468	37.5	8.547	37.5	32.786	12.618	11.695	2.442	11.718	11.494	28.846	13.698	33.613	129.032	30.674	37.558	10.273	14.925	-1	5.813	23.391	23.076	7.692	10.025	12.232	-1	9.157	25.0	2.59	3.43	8.849	10.204	11.428	21.739	12.232	15.075	0.919	15.789	12.422	6.211	5.305	9.74	11.049	10.452	4.807	19.512	4.21	9.389	9.554	3.984	9.881	-1	7.38	15.075	11.235	10.582	-1	64.516	64.516	4.555	3.831	7.117	17.391	10.526	29.85	4.916	16.286	1.089	24.193	14.492	12.765	8.595	12.345	6.024	6.972	24.793	10.075	19.48	2.166	0.247	3.311	8.645	27.272	7.211	14.184	8.982	7.633	5.747	134.615	8.333	10.0	3.717	12.738	76.47	15.306	12.285	15.831	13.513	15.706	58.968	600.508	10.582	24.691	95.505	10.869	35.514	-1	67.796	9.302	10.309	44.943	55.555	5.376	12.195	32.786	3.738	-1	9.433	3.533	27.45	72.916	14.084	25.125	8.869	17.441	4.285	5.649	26.143	-1	15.306	11.869	4.854	13.333	6.211	-1	15.544	13.245	26.315	19.23	19.48	10.0	18.292	4.132	21.956	13.651	16.042	11.235	8.982	105.691	3.067	1.553	8.086	138.584	-1	-1	3.861	3.273	63.719	1.427	2.118	4.171	4.801	2.366	7.51	6.013	2.497	3.149	10.619	0.57	13.114	9.74	4.454	8.968	103.092	14.323	5.464	8.571	5.056	12.896	41.666	2.294	20.942	8.264	16.46	6.048	5.405	14.876	3.886	2.666	14.991	7.259	3.003	5.836	6.747	3.021	16.447	11.744	3.003	9.419	11.869	8.522	8.869	8.849	8.771	-1	772.378	98.039	13.636	441.176	7.5	7.092	30.237	1.569	1.845	116.462	7.5	1.605	3.464	4.054	4.823	5.208	21.333	156.908	7.22	5.524	6.557	3.978	20.737	7.326	6.116	13.447	4.95	5.934	10.909	9.433	7.299	1.414	2.199	-1	13.468	9.554	10.948	7.326	12.903	9.237	5.221	200.927	3.921	3.188	40.241	4.41	28.368	42.959	3.656	14.388	4.219	6.864	-1	7.317	10.101	20.27	7.49	2.752	2.712	2.475	10.101	4.739	25.782	14.675	4.103	6.756	20.512	0.515	4.958	305.679	2.958	3.699	2.366	19.78	13.559	14.035	45.009	49.403	7.22	1.778	9.367	3.411	1.242	112.068	26.315	21.276	15.325	10.309	23.622	148.148	26.785	52.631	17.857	27.272	50.0	46.875	10.204	0.711	25.362	52.631	6.369	77.348	-1	22.727	22.222	48.192	73.17	116.071	38.095	200.0	31.746	-1	83.87	13.333	15.625	100.0	584.175	13.333	90.09	18.987	16.853	60.24	-1	28.169	28.169	10.928	16.759	15.503	9.9	20.408	24.39	61.855	46.511	8.714	41.237	98.039	84.745	42.253	599.999	49.019	99.067	0.602	-1	26.49	-1	42.735	7.575	10.948	11.194	9.09	17.316	35.087	79.661	-1	33.898	12.711	11.56	19.48	12.5	11.299	40.404	12.875	17.094	9.09	76.923	17.751	17.241	16.129	568.181	207.317	12.711	9.345	-1	6.944	11.811	-1	19.417	4.819	13.245	13.452	160.714	257.142	11.811	165.441	166.666	3.663	11.904	31.007	3.821	6.507	19.718	26.548	534.671	175.0	48.387	19.23	8.849	5.025	8.241	107.142	9.433	3.086	9.584	20.648	140.0	20.27	18.633	4.926	41.237	6.389	-1	4.288	-1	28.571	74.074	24.59	5.509	32.0	31.25	17.964	31.914	19.417	44.048	7.782	46.511	124.401	101.351	148.148	94.488	185.185	17.857	6.734	34.482	33.898	13.157	78.947	3.69	27.027	35.532	32.608	3.241	13.986	61.538	13.333	9.554	25.641	16.129	-1	2.312	58.823	18.292	3.367	4.545	6.25	2.805	7.352	25.641	0.198	10.526	9.852	44.247	12.422	20.92	29.556	6.06	10.869	6.451	14.778	4.993	3.218	13.574	13.513	2.894	3.546	6.198	26.315	26.548	26.785	1.216	24.59	25.21	25.423	4.032	2.296	4.835	28.925	70.707	44.334	100.0	94.736	68.627	97.826	77.777	78.651	89.887	101.123	100.0	101.123	78.651	100.0	101.123	77.777	78.651	100.0	100.0	62.068	100.0	101.123	101.123	101.123	-1	73.77	-1	73.77	15.625	7.017	9.09	20.833	46.875	54.545	9.345	186.046	7.518	5.952	12.82	8.62	2.439	8.23	8.163	8.298	8.264	7.905	8.298	8.23	1.69	7.751	7.326	8.264	8.196	8.196	8.196	8.196	2.375	25.104	8.403	159.663	8.403	2.04	7.389	0.159	2.649	15.81	1.497	-1	0.8	-1	2.802	0.615	31.531	-1	1.587	40.229	1.777	-1	11.437	44.871	0.969	7.891	0.94	1.819	14.373	44.871	44.025	43.478	21.25	3.484	22.727	58.823	57.553	8.862	25.862	72.289	72.727	81.632	78.947	73.17	9.88	13.847	0.978	4.629	-1	-1	-1	-1	8.403	32.894	32.894	32.467	32.679	6.25	92.833	23.648	77.464	6.593	109.339	6.696	8.528	5.059	5.612	4.651	4.338	11.73	3.053	3.12	6.06	7.425	21.582	14.492	4.705	9.523	50.359	49.999	5.524	25.862	4.618	16.501	32.679	32.467	32.679	32.467	32.679	32.679	8.51	1.949	9.771	16.949	2.288	4.376	5.494	16.949	11.811	5.524	5.291	19.607	17.142	11.857	11.718	7.211	13.157	10.563	18.099	17.241	5.284	11.811	18.181	18.604	15.094	18.433	25.51	18.867	22.727	30.487	31.496	22.346	57.692	150.943	74.074	134.615	39.215	39.215	57.692	38.461	-1	9.868	12.82	29.85	26.666	30.0	111.111	823.529	96.774	14.492	24.39	28.846	28.846	37.735	28.571	28.846	28.846	28.846	28.846	37.735	28.846	38.834	187.372	8.595	90.909	54.054	93.75	54.054	62.5	9.316	62.5	13.215	463.302	46.875	-1	13.392	497.536	-1	46.875	11.764	458.333	-1	47.619	7.853	499.999	-1	46.153	211.297	44.117	46.153	-1	282.913	21.126	-1	46.875	11.235	455.621	735.042	44.117	13.574	452.941	47.619	945.054	14.285	46.153	547.77	-1	10.563	483.253	47.619	-1	8.849	490.291	-1	46.875	12.195	45.454	596.899	-1	27.173	7.462	14.814	7.462	50.0	6.144	18.957	31.496	85.106	18.264	19.23	38.461	13.245	61.224	423.913	121.212	48.888	55.555	3.407	13.043	56.603	17.647	578.034	4.246	16.528	28.846	47.682	1.099	16.528	27.548	131.147	9.523	13.157	46.594	7.228	10.335	13.986	12.422	9.09	5.617	8.51	11.718	17.543	19.23	7.751	26.666	11.764	23.391	17.621	21.505	22.857	15.625	23.809	6.535	46.728	26.845	23.809	9.803	234.309	17.241	19.323	10.309	18.099	8.81	9.009	15.444	23.391	16.216	6.872	26.315	23.952	26.506	9.345	53.627	26.143	101.265	23.809	19.9	18.779	271.309	4.545	67.524	133.891	13.043	9.302	9.615	-1	27.027	23.121	25.477	104.727	10.638	11.764	67.632	16.949	23.952	28.169	18.433	23.529	23.121	
2.309	17.621	25.751	9.09	9.049	8.196	2.392	123.986	5.376	4.846	5.617	3.717	11.703	10.164	1.045	5.181	13.215	10.146	6.355	12.931	12.931	6.756	13.452	13.392	4.792	13.636	13.513	13.215	3.546	10.273	10.238	3.322	10.6	10.452	1.962	11.152	7.062	10.727	66.568	7.751	3.738	4.613	1.501	4.474	11.764	24.0	16.597	22.222	3.816	7.042	8.733	8.771	5.213	6.92	8.0	17.167	8.213	12.711	4.158	8.23	434.684	7.462	4.032	3.926	6.263	4.552	1.046	1.651	4.225	3.752	5.424	6.437	2.869	23.809	5.905	4.566	12.474	4.385	6.224	4.545	41.194	2.309	4.14	3.973	2.277	9.615	4.373	19.108	20.689	20.134	12.987	25.806	-1	1.256	1.104	1.419	2.654	1.657	0.943	4.499	3.314	-1	-1	4.357	5.633	6.622	5.42	9.09	6.472	12.903	32.258	19.354	13.071	17.482	5.576	-1	7.005	5.167	7.772	24.096	-1	1.47	2.727	21.739	21.739	12.448	25.21	25.423	25.423	6.535	19.867	20.408	7.246	-1	20.979	-1	4.83	3.472	13.913	278.508	376.086	10.526	23.437	23.076	5.263	12.145	23.622	22.9	1.564	11.461	9.202	-1	12.295	5.305	11.267	28.571	15.037	1.137	157.36	1.54	6.96	6.097	12.195	6.593	20.547	20.408	77.709	9.433	17.241	17.751	229.411	10.243	18.072	11.08	5.555	5.807	7.987	27.728	10.769	10.075	31.088	16.152	3.009	8.086	3.015	9.36	25.495	8.484	3.708	6.082	8.038	8.103	8.156	4.535	11.872	5.008	6.048	3.044	-1	6.64	18.036	392.75	7.228	5.847	11.933	11.547	5.813	11.933	11.99	12.847	16.491	17.751	17.751	9.836	19.48	4.139	4.316	154.205	49.18	77.777	77.777	47.619	64.22	64.748	76.923	0.828	9.271	78.651	78.651	72.164	76.923	77.777	73.684	0.738	19.607	62.5	64.814	0.769	8.771	76.923	77.777	0.69	9.222	76.086	77.777	78.651	76.923	77.777	77.777	58.333	77.777	77.777	76.923	74.468	0.659	22.082	66.037	31.674	70.0	76.923	63.063	73.684	74.468	76.086	77.777	76.923	77.777	70.0	76.086	77.777	77.777	76.923	77.777	0.699	7.47	77.777	52.631	0.666	8.706	77.777	74.468	77.777	76.923	77.777	61.403	67.961	77.777	77.777	77.777	77.777	67.961	75.268	77.777	0.661	5.681	77.777	44.303	76.923	100.0	0.642	11.984	100.0	77.777	77.777	50.724	75.268	77.777	76.923	29.914	66.666	79.646	76.923	77.777	57.377	76.086	34.146	21.084	0.653	-1	-1	-1	-1	-1	-1	-1	-1	0.385	77.777	77.777	77.777	77.777	68.627	77.777	60.344	70.0	76.923	77.777	0.719	14.198	76.923	77.777	77.777	74.468	77.777	77.777	77.777	77.777	77.777	77.777	76.923	100.0	77.777	77.777	78.651	77.777	77.777	41.176	77.777	76.923	77.777	42.944	77.777	77.777	77.777	72.916	76.086	34.313	77.777	76.923	76.923	36.842	77.777	47.297	48.275	75.268	55.118	77.777	77.777	77.777	77.777	76.923	69.306	69.306	59.322	0.682	7.954	77.777	76.923	77.777	73.684	77.777	77.777	77.777	42.168	77.777	77.777	0.641	15.184	77.777	78.651	78.651	0.64	0.59	0.652	0.599	6.003	54.687	77.777	0.637	9.333	0.643	20.172	0.633	0.582	22.435	77.777	0.659	0.604	0.676	6.763	0.66	8.149	76.923	77.777	0.663	0.59	0.322	60.344	77.777	0.67	0.643	9.735	31.39	66.037	0.644	0.633	0.624	0.591	13.779	32.407	0.637	0.621	8.303	0.634	0.644	0.614	11.538	100.0	100.0	97.826	0.699	0.662	0.692	0.656	15.317	0.712	-1	73.17	136.363	-1	-1	72.58	-1	72.58	-1	-1	69.767	-1	-1	72.58	138.461	-1	72.58	138.461	-1	72.58	136.363	-1	-1	-1	67.164	138.461	138.461	-1	73.17	132.352	130.434	-1	73.77	134.328	138.461	-1	69.767	-1	65.573	-1	72.58	-1	64.516	123.076	-1	73.17	-1	-1	36.0	3.14	41.125	15.267	51.282	8.426	12.765	71.661	14.018	18.691	42.056	156.521	13.824	13.698	9.174	18.779	27.906	13.888	9.389	14.084	14.018	14.084	36.866	14.018	3.954	22.556	61.224	73.17	76.923	21.739	81.081	107.142	11.494	83.333	81.081	10.948	85.714	83.333	54.945	83.333	14.778	50.0	49.18	10.135	477.575	12.448	32.967	15.873	115.384	27.149	13.888	17.857	26.755	160.714	10.928	14.44	27.522	3.957	10.309	10.273	10.344	121.126	5.464	22.727	201.834	4.854	20.512	1.863	-1	2.26	11.428	0.332	15.706	9.345	9.216	13.698	8.379	7.125	20.27	26.315	15.873	148.76	22.346	13.44	13.513	22.9	12.82	54.901	33.175	0.501	0.558	5.141	8.333	13.043	12.5	1.036	2.185	13.461	22.988	37.572	24.39	39.325	17.964	20.967	56.91	56.88	39.37	12.345	4.518	8.988	16.853	31.22	4.878	6.396	8.077	6.024	2.45	8.438	8.264	8.196	8.097	1.631	101.239	219.801	793.014	150.406	16.064	1.712	2.877	2.489	33.511	2.873	462.998	7.905	214.285	54.687	31.872	0.666	154.533	12.295	677.026	19.204	2.717	12.605	2.577	8.196	8.298	8.298	1.255	7.968	12.448	8.264	185.185	1.659	8.196	8.298	3.944	13.888	8.756	16.556	14.084	14.084	14.084	13.201	14.084	10.6	28.801	4.689	2.403	12.048	4.172	16.0	8.097	2.77	2.828	2.869	3.59	6.779	6.578	6.578	6.578	3.78	6.944	7.22	7.092	7.272	2.59	8.196	6.872	6.849	7.067	25.948	1.29	7.843	10.723	13.215	1.494	7.067	6.802	7.968	6.849	2.38	7.547	3.389	14.545	1.332	11.312	4.119	9.615	2.783	7.326	14.035	5.494	2.044	2.617	8.403	4.872	14.652	2.547	7.092	10.752	7.168	2.326	3.412	20.71	13.972	2.006	8.695	8.264	5.586	9.433	3.409	7.446	4.333	3.174	2.525	2.436	4.489	3.033	6.263	0.532	2.61	3.436	8.196	4.06	3.428	12.5	2.466	2.375	2.918	5.995	2.642	3.994	1.265	7.751	3.851	11.261	12.412	-1	0.745	3.492	10.309	1.327	1.654	62.169	7.604	0.795	2.094	2.797	0.283	12.765	3.696	1.934	8.064	2.69	1.176	3.787	2.645	5.561	13.793	3.432	11.538	3.686	14.388	4.166	2.728	12.195	2.567	2.366	2.685	3.395	5.115	22.748	11.363	3.177	46.747	19.567	0.284	6.237	2.283	2.973	5.361	2.442	1.492	3.558	6.369	5.121	2.159	2.148	5.055	3.211	2.656	0.158	-1	0.735	3.521	8.771	2.254	1.845	-1	18.469	2.364	3.601	9.544	2.481	2.04	2.389	2.197	1.125	0.567	2.328	3.778	2.181	2.463	3.102	3.048	2.43	5.434	-1	1.029	5.383	102.614	3.067	55.447	34.034	33.106	-1	37.758	4.667	2.849	5.251	3.034	2.45	2.433	-1	2.724	2.063	3.752	2.386	-1	-1	-1	-1	-1	-1	-1	-1	-1	-1	-1	-1	-1	-1	-1	-1	-1	-1	-1	-1	-1	-1	-1	-1	-1	-1	-1	-1	-1	-1	3.588	5.328	32.258	32.608	10.0	23.076	23.255	15.789	24.316	10.701	3.086	5.565	17.751	17.142	4.106	3.025	274.017	10.799	39.325	10.463	5.514	22.9	22.9	5.524	23.076	3.072	84.835	39.348	97.919	632.247	6.779	106.628	13.513	212.543	5.379	26.315	39.735	10.638	7.073	25.806	5.486	6.968	39.473	5.044	7.707	3.215	2.439	7.211	15.306	21.276	4.398	5.899	7.352	-1	6.521	7.159	4.636	6.578	6.644	17.605	3.284	4.158	8.426	26.086	5.836	24.39	2.27	4.672	477.697	161.29	14.492	3.71	0.5	3.717	4.514	3.71	4.629	3.663	5.42	91.011	4.705	11.29	6.211	718.552	25.28	4.819	53.511	3.091	7.812	31.456	10.389	8.0	2.176	21.126	7.142	2.721	6.134	3.768	109.4	120.057	124.255	124.766	128.313	312.048	4.683	2.463	4.807	3.883	0.516	15.06	3.968	3.773	4.854	5.102	2.597	4.651	59.936	12.797	1.718	5.434	370.466	4.838	8.086	3.906	3.144	2.976	4.357	20.56	150.11	10.416	9.546	4.566	3.816	5.067	-1	7.211	5.791	7.832	741.022	30.927	31.914	3.448	8.818	6.369	22.222	22.222	5.347	22.058	22.058	-1	7.68	8.403	4.395	4.123	4.819	2.989	6.369	16.241	13.605	14.173	13.232	13.157	-1	-1	0.529	-1	-1	-1	-1	-1	-1	-1	-1	-1	-1	-1	-1	-1	-1	-1	-1	-1	-1	-1	-1	-1	-1	-1	5.199	22.727	23.255	22.556	5.208	20.134	20.27	7.042	24.793	25.21	11.627	48.426	21.739	19.23	58.139	22.9	22.9	56.657	23.255	23.076	56.657	23.255	23.255	6.41	25.641	13.698	3.984	9.685	10.416	9.546	7.13	8.048	6.607	7.832	9.28	6.525	6.98	8.146	10.389	8.869	592.288	33.557	24.0	2.502	19.48	26.143	63.876	23.952	18.75	17.777	159.016	8.0	2.406	16.666	16.393	16.666	9.009	18.181	23.809	23.936	7.326	13.071	13.888	9.345	14.018	14.018	87.227	16.949	17.021	16.423	23.376	23.376	23.437	13.513	25.0	28.571	48.78	14.084	49.689	25.0	28.301	13.745	32.388	20.0	8.097	22.556	36.496	35.714	15.267	13.422	13.953	13.245	14.018	17.301	5.988	10.948	4.032	13.289	463.858	6.153	12.552	12.145	6.269	11.904	37.854	7.843	1.133	13.215	8.196	-1	7.575	12.096	-1	8.287	4.301	7.604	21.604	18.779	8.13	-1	12.345	9.009	2.475	8.097	22.653	8.264	11.952	36.496	8.771	17.391	8.264	8.62	16.806	8.196	11.952	6.993	36.912	45.351	16.326	26.548	12.096	30.612	41.86	43.062	37.914	43.062	42.857	42.857	38.095	43.062	45.0	44.117	37.037	43.062	37.558	45.0	43.478	5.988	11.494	23.076	22.9	10.135	20.0	11.235	21.428	22.222	22.388	10.135	19.867	12.0	23.809	23.809	13.745	40.54	81.081	5.524	33.018	30.303	8.595	20.134	20.0	13.1	26.086	12.931	25.641	12.244	24.39	12.875	25.641	25.21	13.745	27.586	27.397	142.857	600.806	921.259	-1	436.507	-1	246.031	-1	480.0	444.444	-1	629.921	-1	303.462	401.459	928.571	648.0	-1	-1	451.612	480.0	-1	-1	-1	248.0	568.0	7.017	22.727	17.964	6.825	23.529	11.834	11.494	11.764	7.49	9.803	20.942	20.833	25.806	19.354	7.352	-1	7.518	7.575	7.246	7.462	15.444	49.645	44.117	29.411	21.897	7.518	40.247	25.974	26.845	-1	2.745	0.345	3.49	0.367	353.305	7.547	7.22	7.117	61.538	16.597	11.029	12.605	16.736	14.652	16.666	52.757	14.388	27.586	-1	-1	-1	6.681	11.583	21.739	23.255	7.633	8.368	20.958	14.981	21.505	16.528	62.015	448.979	11.45	30.075	3.084	13.605	3.039	-1	3.851	26.666	12.448	16.26	16.393	16.129	17.928	76.335	66.666	442.211	8.438	32.653	12.195	8.23	16.393	24.793	12.437	15.873	16.129	-1	-1	11.029	14.492	13.289	101.214	165.198	25.179	91.216	27.173	20.408	25.7	10.452	6.451	27.397	7.874	3.809	5.847	3.642	6.25	3.558	5.899	3.184	5.277	3.533	5.917	3.35	5.602	12.0	10.135	28.688	56.451	11.538	11.235	6.837	10.204	22.813	-1	-1	-1	40.955	98.039	10.452	704.0	8.81	16.393	15.873	15.748	20.746	-1	13.559	13.071	100.536	173.611	6.802	27.21	7.352	28.776	14.251	130.548	42.134	10.416	16.194	21.052	14.836	6.688	12.765	3.952	4.844	761.589	22.779	8.0	18.575	7.751	46.511	10.714	13.559	11.583	-1	14.705	7.22	7.246	18.666	8.752	12.82	17.964	18.75	1.839	18.404	7.782	10.869	14.749	59.69	10.016	38.461	46.838	8.064	11.07	8.0	8.368	8.403	280.701	11.904	16.556	12.345	17.191	318.135	12.244	3.546	8.869	16.042	8.67	11.56	35.222	5.758	5.154	5.347	14.492	98.113	663.157	8.113	2.538	1.896	240.926	9.868	19.607	19.736	130.165	9.375	14.925	22.058	37.735	1.435	7.142	6.968	3.623	19.685	7.547	72.463	43.795	6.564	6.097	12.345	14.598	547.889	307.377	143.631	-1	-1	-1	-1	-1	-1	-1	-1	-1	-1	-1	-1	3.508	4.958	3.552	3.558	3.514	3.496	5.328	3.558	6.342	19.679	1.467	3.883	1.743	4.878	2.484	22.341	2.677	4.195	4.354	68.222	22.9	107.142	10.869	43.478	43.795	7.692	22.727	1.805	64.62	331.36	77.821	287.179	5.0	13.192	82.382	5.836	7.978	4.866	5.347	173.624	4.866	4.504	11.07	11.111	5.738	13.793	14.705	11.235	0.847	25.712	3.118	10.169	9.966	3.448	15.0	14.778	15.151	14.084	25.706	27.624	27.548	22.9	5.571	3.023	26.881	2.214	4.451	15.957	3.428	5.008	16.129	4.823	16.042	4.665	10.752	3.009	37.634	3.361	3.205	7.451	2.551	5.61	2.828	5.412	1.421	124.177	9.216	5.427	3.305	11.135	32.258	32.258	32.467	32.467	32.467	32.258	32.258	32.467	31.055	32.258	31.645	32.258	32.467	32.258	32.467	32.258	32.258	32.258	32.258	32.467	32.467	32.258	32.467	32.051	31.847	32.258	25.806	32.467	32.467	32.258	32.467	32.258	32.258	32.467	50.632	32.258	32.467	32.258	26.143	32.467	32.258	26.041	32.258	32.258	32.258	25.974	32.258	32.051	32.258	32.467	32.467	32.258	32.258	32.258	32.258	32.258	32.467	31.055	29.585	23.364	30.12	29.761	29.411	78.512	580.188	419.58	384.615	412.587	806.896	-1	-1	868.421	-1	212.328	529.411	391.608	896.551	496.503	-1	275.784	387.755	479.729	885.906	408.163	-1	374.149	547.297	780.0	872.483	393.333	-1	-1	378.378	993.333	91.78	745.454	795.918	-1	379.31	404.109	209.459	-1	897.959	373.333	884.353	486.301	-1	547.297	410.958	-1	4.754	19.108	1.403	3.695	20.27	3.654	3.012	23.668	11.627	17.647	3.824	6.644	16.556	133.333	6.644	6.622	5.72	6.302	399.772	4.962	10.256	2.255	6.928	13.793	14.184	14.184	6.833	13.289	21.978	9.049	13.468	6.684	7.246	14.184	4.444	21.126	20.905	7.547	14.598	14.598	8.09	6.321	6.684	5.772	5.042	5.514	20.689	41.379	14.76	28.368	3.616	22.9	3.407	7.181	7.352	14.814	8.23	8.163	19.677	7.648	7.025	5.057	19.656	9.07	6.024	9.28	8.016	8.869	33.747	6.211	1.676	13.303	25.925	6.726	3.436	5.617	5.042	6.015	6.637	25.21	7.194	4.431	5.424	7.211	37.267	11.627	3.891	7.042	6.802	7.299	4.451	4.398	6.756	11.834	6.688	6.802	3.49	5.093	12.195	6.896	10.126	187.66	-1	1.36	5.291	2.976	9.95	7.547	7.547	8.403	-1	-1	-1	-1	4.893	13.953	19.704	17.167	392.314	4.651	4.716	4.739	5.882	7.06	7.111	7.285	7.067	2.551	2.857	10.309	2.316	4.823	14.354	2.364	3.616	16.129	0.554	5.385	5.793	2.447	3.921	1.901	3.875	3.465	12.364	36.303	3.191	14.055	5.813	11.6	6.289	4.629	4.866	1.653	9.966	7.843	1.784	8.595	238.636	38.961	38.961	3.477	7.573	0.715	3.024	217.564	5.805	3.503	16.62	13.274	10.526	11.278	10.38	78.804	7.393	6.389	9.448	8.287	5.504	12.605	12.345	18.867	16.666	0.854	23.076	4.848	15.151	7.481	11.363	15.094	11.363	11.363	15.151	10.416	2.399	15.151	11.32	10.238	8.498	26.548	26.315	7.575	22.222	24.193	24.193	24.193	6.109	10.676	18.404	8.241	25.862	25.862	6.109	26.548	7.874	24.39	86.1	7.481	14.492	22.556	15.037	21.897	120.095	3.448	81.73	9.95	5.128	7.915	8.771	7.614	8.849	8.174	8.733	216.123	-1	15.81	0.97	113.793	8.347	7.234	10.27	9.671	11.583	4.149	5.449	5.703	22.058	8.67	26.548	148.014	4.716	8.595	5.39	17.094	3.355	13.1	1.754	6.097	2.976	4.618	7.168	7.984	11.131	13.368	11.363	10.282	5.928	4.64	7.272	-1	78.369	5.405	4.866	21.186	5.347	6.237	5.847	5.514	181.869	1.331	3.252	6.968	10.781	4.909	2.405	13.698	13.698	1.848	85.02	11.32	6.741	1.35	11.32	3.412	3.012	4.571	2.51	3.518	2.979	5.882	15.748	5.908	3.508	2.38	19.417	19.607	1.59	5.893	4.31	96.61	10.856	4.341	868.231	4.716	8.695	824.82	2.846	3.492	7.092	24.39	7.853	24.39	7.228	24.193	9.316	21.582	21.126	2.781	1.862	6.772	46.153	50.0	33.898	32.786	3.577	10.752	1.509	11.111	9.596	5.244	3.139	14.388	79.136	8.928	2.437	5.576	7.407	18.442	7.547	4.724	455.851	0.94	17.094	3.236	4.444	6.973	13.574	11.92	218.061	5.692	6.928	5.514	8.633	3.558	5.119	3.007	3.809	3.496	2.531	673.383	25.959	8.385	9.74	4.065	228.451	12.944	17.676	65.031	119.658	19.464	11.278	5.172	2.247	6.896	8.333	6.396	3.189	0.996	4.231	4.405	5.474	5.263	3.289	6.525	5.244	4.304	4.83	3.189	3.424	4.878	4.405	4.291	5.964	5.244	4.273	5.882	5.597	5.226	13.409	6.224	3.364	4.552	9.708	24.024	24.096	24.096	24.096	-1	5.154	20.689	20.833	84.024	6.012	2.512	188.861	14.598	14.285	14.705	14.598	13.513	14.705	14.705	14.814	14.705	19.607	19.48	1.62	16.611	2.138	10.362	4.629	6.441	27.777	3.386	6.637	14.705	4.683	4.958	9.276	7.984	32.061	37.8	151.079	69.084	3.831	20.583	-1	8.908	4.444	8.948	6.7	2.469	3.74	22.927	7.908	7.518	46.875	46.875	2.647	2.423	3.663	3.318	29.661	-1	1.532	12.931	17.467	35.087	2.976	19.375	20.27	40.449	2.638	8.771	27.692	1.204	9.661	3.994	4.285	14.218	3.521	14.285	11.566	0.31	3.095	3.164	2.024	0.471	2.234	3.039	2.902	9.09	1.754	16.209	21.126	21.126	15.503	36.585	63.492	6.349	2.846	1.537	3.696	2.808	10.471	268.656	10.256	3.937	-1	-1	12.903	12.738	4.166	4.158	2.724	11.56	11.56	2.594	102.589	806.06	6.423	558.504	4.58	46.831	3.086	103.896	5.347	2.557	6.814	3.694	2.592	3.875	41.463	2.645	87.078	28.938	6.485	5.263	4.838	4.363	2.022	3.2	5.479	4.87	6.864	63.211	2.567	4.261	15.306	15.228	1.661	2.798	1.501	4.694	9.868	4.123	4.587	-1	19.849	1.959	12.861	1.169	4.16	4.846	2.207	5.405	1.299	3.683	5.442	5.701	5.09	4.794	5.217	4.184	4.005	6.423	93.959	20.689	25.51	13.888	259.259	13.888	65.739	18.072	17.857	444.444	4.651	85.365	2.751	3.603	6.0	3.322	5.484	4.024	2.427	9.259	9.118	4.338	5.128	9.803	4.524	2.389	3.703	1.657	3.389	2.485	3.054	4.363	1.043	3.249	5.511	11.611	39.024	38.834	39.024	38.095	38.834	39.024	38.834	39.024	38.647	39.024	38.834	38.461	39.024	39.024	38.834	38.647	38.834	39.024	38.834	39.024	38.834	38.834	37.914	16.722	23.255	24.193	24.0	4.769	17.857	17.857	5.78	18.181	2.624	5.3	20.134	11.494	20.0	8.988	234.726	21.428	28.985	10.752	15.544	37.593	45.112	18.115	8.875	8.823	3.929	5.617	-1	-1	5.442	24.096	4.291	14.285	29.673	10.6	6.644	39.355	8.645	9.259	4.335	4.103	0.235	6.772	3.726	5.788	25.925	7.476	2.56	5.076	2.372	-1	4.189	6.504	8.833	1.675	4.255	9.685	28.795	7.281	4.5	89.639	4.149	21.126	21.126	21.126	8.928	21.897	21.897	5.145	20.547	20.833	7.653	23.437	12.096	24.193	4.777	18.633	18.633	29.929	114.285	21.978	228.571	58.064	71.428	858.181	20.27	107.913	66.666	72.463	71.942	101.449	201.438	30.592	18.083	12.195	144.927	115.107	6.787	4.878	15.151	5.181	14.814	3.3	8.223	0.162	435.714	5.617	14.388	115.942	7.936	12.658	4.95	5.221	5.249	7.092	27.21	4.514	13.986	1.203	2.45	5.952	7.957	4.405	94.444	16.713	3.929	6.185	3.992	4.975	7.853	6.339	7.751	3.759	4.319	15.151	5.524	9.363	7.782	7.751	35.019	-1	-1	6.802	7.633	23.437	23.255	3.87	6.928	7.425	5.988	23.809	6.25	21.582	21.897	21.897	6.696	7.915	24.59	24.793	4.059	20.547	20.0	2.485	23.809	9.202	1.082	117.117	15.075	1.339	4.195	23.622	361.378	15.564	4.754	12.422	25.157	4.854	0.788	7.853	4.683	194.053	189.024	7.263	17.793	5.102	6.4	2.574	122.429	1.956	8.264	8.733	8.62	8.583	5.256	4.694	20.725	1.885	7.272	96.947	3.358	12.311	0.765	2.828	1.534	2.463	1.071	1.498	3.058	2.949	4.371	2.364	0.846	1.579	2.38	0.255	-1	2.646	35.369	40.133	40.268	36.697	-1	32.726	19.201	-1	3.007	5.454	5.347	10.714	1.782	3.061	4.958	7.812	7.311	1.971	4.842	28.455	7.894	98.54	398.55	780.952	716.346	149.038	339.712	346.153	267.942	288.461	622.009	264.423	-1	12.82	90.382	114.285	10.638	10.81	11.235	6.329	12.578	8.746	16.759	11.363	-1	-1	6.315	3.891	8.152	11.461	5.42	34.81	15.131	10.526	47.501	16.566	5.366	116.968	539.325	19.169	12.82	6.451	202.279	43.392	21.806	6.451	12.765	12.931	54.285	153.846	48.305	54.755	154.506	52.269	51.873	8.281	8.113	1.047	16.949	32.051	32.679	32.679	32.679	32.467	32.679	32.258	25.974	32.679	32.679	26.143	32.679	32.894	25.974	32.679	32.051	26.143	26.143	32.679	32.894	32.679	32.894	32.679	32.679	32.679	32.679	32.894	22.222	26.315	32.894	26.143	32.679	26.737	32.051	32.679	32.679	32.679	32.679	34.013	26.143	34.013	32.467	32.679	46.666	34.013	32.467	26.143	32.679	32.679	32.679	34.013	32.467	34.013	25.806	32.679	32.679	30.487	32.679	32.467	32.679	32.679	32.258	32.894	34.013	32.679	31.446	27.21	26.143	32.467	26.143	25.974	29.069	32.894	32.051	32.679	34.013	26.143	32.467	25.157	32.258	32.679	32.679	32.679	26.143	34.013	32.679	32.467	32.679	32.679	32.679	25.641	32.679	25.974	25.974	28.409	32.679	32.679	32.467	32.679	16.077	32.467	25.806	32.679	32.679	32.467	32.679	32.467	32.679	32.051	25.974	32.679	32.467	32.679	30.864	30.12	31.847	32.258	25.974	25.477	32.679	32.679	32.467	25.974	32.894	32.679	32.467	32.894	32.679	32.467	32.894	32.467	32.894	34.013	29.069	25.974	24.242	32.894	32.467	26.315	32.679	32.467	32.679	32.679	32.467	32.679	26.315	32.679	32.679	29.761	32.679	12.626	26.315	32.679	32.894	32.467	26.143	32.467	32.467	25.806	32.051	25.806	32.258	25.974	25.974	32.679	32.467	32.894	32.258	32.467	29.411	25.974	26.143	32.679	32.258	32.679	32.679	31.847	32.894	32.679	32.679	32.679	32.679	32.467	31.645	24.242	31.645	25.125	33.557	32.258	13.559	19.607	6.849	111.801	13.605	6.802	160.377	609.609	493.67	534.782	261.146	461.538	842.276	651.898	525.974	490.196	685.022	516.447	821.487	205.128	-1	735.955	203.821	218.14	470.588	912.765	552.631	885.35	435.064	966.183	254.658	969.325	282.894	14.084	27.272	26.785	14.778	29.411	29.411	90.747	20.134	20.134	9.404	19.108	18.987	5.172	17.857	18.072	13.043	25.862	11.278	22.222	12.396	25.862	17.605	18.099	36.697	36.764	33.057	36.697	36.697	36.697	27.522	39.682	36.036	40.178	70.175	79.646	5.454	13.888	8.849	25.806	25.641	13.392	15.29	10.204	17.964	24.539	20.408	21.186	248.0	6.976	26.785	17.543	20.202	26.785	37.383	26.548	26.315	34.782	18.633	7.751	13.986	10.676	10.638	203.98	25.408	11.029	13.559	14.285	12.82	9.063	16.46	16.528	9.28	13.745	-1	15.473	19.138	19.23	7.042	19.867	89.655	570.922	27.522	26.785	35.087	8.733	12.658	12.658	4.273	24.844	338.878	422.734	19.867	10.256	23.529	9.708	52.344	78.534	25.139	13.55	36.697	13.824	22.222	26.548	13.245	14.084	28.169	11.673	15.625	5.309	31.496	29.411	40.178	70.175	11.111	12.658	8.241	15.075	87.571	214.463	25.0	1.965	23.529	11.235	6.872	10.126	14.285	4.746	122.977	10.452	16.949	13.513	60.606	-1	12.195	9.493	25.495	10.563	9.433	6.41	-1	207.843	10.152	13.392	7.677	13.1	10.563	-1	14.354	36.437	18.181	447.498	47.272	-1	30.612	15.923	63.694	12.328	-1	8.51	9.174	11.709	5.859	12.345	11.396	7.722	77.798	14.492	9.708	19.23	14.184	14.634	9.09	-1	10.135	13.937	13.1	23.148	0.942	5.681	9.677	7.042	10.489	67.319	14.336	40.0	32.653	5.571	0.521	318.407	177.777	8.875	19.607	7.352	12.295	13.392	7.604	6.097	10.964	13.043	11.583	14.141	0.94	12.461	11.764	1.607	737.483	9.036	-1	11.811	11.396	156.599	10.121	26.315	26.315	10.169	33.333	4.059	119.85	124.555	26.548	14.778	-1	40.322	8.264	57.142	-1	11.99	3.649	19.271	5.464	10.695	13.698	9.09	19.607	9.244	27.586	21.739	16.129	25.157	22.857	22.988	20.27	16.216	27.586	53.691	24.096	107.594	19.23	20.547	20.979	29.585	23.809	17.751	27.027	29.94	26.49	19.354	88.397	25.974	38.461	26.845	41.095	20.27	20.134	10.81	20.833	18.292	28.735	27.777	23.668	18.867	25.316	36.363	20.547	33.112	17.964	19.23	20.512	20.134	20.689	5.576	18.181	29.585	20.547	26.49	18.867	25.316	18.181	20.27	24.539	27.777	17.857	19.354	18.987	23.952	5.594	19.607	16.949	20.27	104.294	107.594	8.787	20.833	24.844	19.23	25.974	12.012	19.23	23.121	44.025	20.689	3.139	20.134	26.666	27.397	32.467	18.518	21.39	36.809	26.143	20.979	19.48	16.853	22.727	18.75	38.961	27.322	20.134	33.333	20.408	9.063	23.529	19.736	25.104	80.357	62.5	37.383	0.719	126.76	52.631	3.849	117.341	184.156	5.649	13.586	33.464	2.619	6.779	5.868	5.446	-1	-1	-1	-1	-1	-1	-1	-1	-1	-1	-1	-1	-1	-1	-1	-1	-1	-1	-1	-1	-1	-1	-1	-1	-1	-1	-1	-1	-1	-1	-1	-1	-1	-1	-1	-1	-1	-1	-1	-1	-1	-1	-1	-1	-1	-1	-1	-1	-1	24.793	33.333	32.52	495.384	2.996	-1	48.78	908.355	21.428	16.666	22.277	47.619	24.0	39.062	49.18	49.586	48.78	56.451	132.203	-1	43.795	26.2	-1	49.18	85.937	24.193	84.615	45.112	55.118	46.153	48.387	55.555	534.979	54.263	49.18	175.355	24.0	23.809	24.793	153.543	41.322	97.56	47.619	28.571	62.5	412.087	-1	-1	-1	872.34	-1	-1	-1	-1	-1	15.384	-1	723.756	607.734	695.652	808.988	171.122	531.914	934.782	-1	-1	-1	891.304	-1	-1	-1	-1	-1	-1	-1	-1	11.611	14.953	17.278	16.632	15.841	17.021	14.925	11.126	8.988	9.661	11.51	12.578	12.82	12.461	13.333	16.597	44.444	35.398	31.847	15.384	8.333	6.315	6.172	8.316	6.493	6.302	6.302	6.396	6.369	6.048	8.547	8.658	8.658	8.658	6.302	6.237	10.845	6.302	8.658	8.264	8.658	6.507	8.565	8.565	6.493	13.698	8.658	5.893	20.725	13.745	12.931	12.875	12.931	17.241	12.82	12.931	12.765	12.987	12.711	17.167	17.316	17.241	12.987	17.241	17.241	17.021	17.167	21.551	12.931	17.316	12.931	12.875	17.316	12.875	17.241	22.388	42.253	43.478	44.117	-1	-1	-1	-1	-1	-1	-1	-1	-1	-1	-1	-1	-1	-1	-1	-1	-1	-1	-1	-1	-1	-1	-1	11.152	7.462	22.099	9.174	22.388	11.049	33.707	11.173	11.194	13.761	33.519	11.173	44.692	11.173	9.174	9.174	18.348	13.761	9.174	23.622	46.875	46.875	29.411	50.847	52.631	58.823	20.689	40.54	40.54	41.095	41.095	40.54	40.54	40.54	103.448	200.0	200.0	15.151	29.702	29.411	30.303	8.902	28.846	24.59	50.0	53.571	25.862	43.478	52.631	51.724	584.21	107.142	14.492	75.0	78.947	78.947	187.5	176.47	125.0	428.571	27.522	48.387	51.724	52.631	51.724	45.454	49.18	50.847	50.0	37.974	49.18	49.18	50.0	48.387	46.153	49.18	61.538	47.619	66.666	62.5	8.522	26.086	24.193	117.948	80.745	45.454	45.454	17.543	31.25	31.914	27.777	23.076	47.619	46.875	14.354	14.15	33.707	33.707	75.0	75.0	69.767	61.224	120.0	107.142	39.473	63.829	65.217	65.217	73.17	33.707	65.217	31.25	63.829	58.823	63.829	63.829	25.21	46.153	48.387	48.387	21.897	16.759	62.5	66.666	26.785	235.294	60.0	57.692	31.914	60.0	60.0	60.0	15.0	46.875	47.619	46.875	14.018	30.303	36.585	151.898	111.111	107.142	413.793	111.111	111.111	52.631	100.0	107.142	69.767	44.776	54.545	48.387	61.224	60.0	17.857	31.578	28.571	57.692	45.454	100.0	103.448	13.698	27.272	27.777	28.571	42.253	75.0	75.0	39.473	90.909	90.909	90.909	23.255	45.454	46.153	90.909	12.5	15.789	32.258	42.857	38.461	76.923	76.923	12.605	107.142	107.142	6.036	32.608	14.705	29.411	14.705	29.126	54.545	103.448	12.931	25.0	25.0	22.727	46.153	15.0	36.585	53.571	107.142	66.666	85.714	32.967	20.27	63.829	120.0	23.622	49.18	25.21	51.724	25.423	13.888	564.604	21.126	20.408	21.428	14.388	21.126	34.482	336.569	-1	870.129	719.798	723.684	-1	-1	-1	-1	-1	935.064	-1	532.467	-1	9.677	19.607	19.607	35.714	107.142	30.303	61.224	60.0	28.301	88.235	88.235	16.393	32.258	24.39	46.153	25.21	48.387	65.217	176.47	18.633	36.585	22.388	44.776	44.776	43.478	85.714	12.931	37.037	35.714	14.705	29.126	42.857	88.235	85.714	43.478	85.714	28.846	57.692	58.823	88.235	88.235	30.303	53.571	83.333	85.714	19.354	39.473	33.707	214.285	428.571	1.05	1.908	1.897	12.396	24.193	-1	10.6	8.379	10.489	16.574	14.563	29.126	10.489	36.585	50.847	107.142	40.0	26.578	44.692	47.058	47.058	47.058	47.058	47.337	44.444	47.058	47.058	44.444	42.105	46.511	45.197	47.058	42.105	43.956	66.666	333.333	129.032	-1	225.0	62.5	66.666	125.0	156.25	12.69	16.759	7.142	10.204	8.0	10.309	9.9	10.0	10.101	9.433	10.101	7.936	9.708	9.433	8.888	32.258	14.814	218.75	16.0	25.21	16.806	24.793	9.523	16.666	16.393	24.096	-1	229.166	39.473	47.619	78.947	66.666	41.237	125.0	304.347	-1	37.5	85.714	88.235	15.706	6.976	20.833	21.052	21.052	21.052	19.607	19.801	10.256	21.897	40.54	58.823	43.478	43.478	54.347	54.054	62.5	63.492	109.09	103.448	78.947	142.857	70.175	12.012	30.769	20.725	14.563	16.877	12.195	20.408	10.101	30.303	18.348	17.777	19.801	32.967	43.01	42.553	35.398	67.226	33.898	37.037	63.829	74.829	355.555	94.339	54.545	391.941	102.941	117.647	57.692	23.529	83.333	-1	102.941	164.556	22.388	17.751	32.0	38.461	43.478	206.896	43.795	162.162	166.666	117.647	121.212	235.294	61.224	79.545	113.207	118.644	98.36	105.263	105.263	66.666	43.956	28.901	26.315	32.679	26.315	20.277	26.143	22.222	78.947	103.896	51.282	72.289	111.111	100.0	51.948	59.701	25.316	349.206	75.757	73.17	47.058	73.394	127.659	35.398	136.363	42.553	74.074	80.0	5.076	9.803	10.0	10.0	20.618	10.309	47.337	100.0	100.0	101.265	100.0	18.518	48.275	5.555	17.857	21.739	10.869	21.978	37.593	92.307	0.361	-1	51.948	24.0	153.846	24.0	79.365	78.125	93.75	104.477	132.352	107.692	51.612	112.5	37.974	112.5	109.756	32.967	61.224	12.82	23.255	23.076	26.548	15.748	476.744	23.255	51.282	76.923	40.816	36.585	51.282	5.571	23.255	20.408	43.478	95.238	200.0	95.238	235.815	132.075	22.222	29.85	29.85	26.315	144.827	21.739	28.169	30.303	29.85	18.404	23.076	23.076	29.411	22.9	22.388	23.076	24.0	68.965	16.574	21.505	21.621	16.666	16.853	40.268	21.505	5.167	7.462	65.789	9.569	34.482	29.85	34.482	31.746	32.786	2.918	29.85	8.797	25.806	542.372	558.441	61.538	-1	6.607	17.964	103.448	178.571	37.735	-1	126.232	5.063	24.59	-1	-1	-1	38.095	19.047	37.735	36.036	38.095	35.714	27.272	21.126	267.973	41.666	41.666	23.255	66.666	86.956	58.823	80.0	13.513	38.961	24.0	39.473	23.437	8.658	18.75	83.87	100.0	10.526	122.866	8.108	7.425	9.324	15.873	24.193	7.751	35.087	69.306	74.074	71.428	8.281	11.904	20.242	13.157	11.142	25.862	39.215	19.23	8.968	33.707	21.978	102.04	153.846	147.826	51.282	34.482	50.632	11.56	37.037	15.075	27.027	66.666	70.175	6.364	444.444	79.646	19.138	19.323	-1	-1	-1	-1	622.95	-1	20.833	240.384	32.608	238.095	-1	83.333	37.974	29.411	55.045	32.679	54.347	4.069	101.851	36.363	33.232	14.851	148.76	137.108	105.769	6.224	30.592	21.601	67.567	-1	64.935	384.615	18.292	97.222	75.757	51.282	543.478	50.847	117.647	4.796	52.132	23.255	44.444	0.62	25.641	-1	51.282	9.036	20.0	17.341	57.971	-1	55.276	108.91	108.91	29.629	61.855	90.909	43.956	11.08	157.894	300.0	300.0	333.333	115.384	51.282	-1	12.658	16.949	33.057	24.59	21.126	29.411	44.117	51.724	-1	-1	-1	16.393	33.613	26.086	-1	9.389	26.315	20.0	18.779	26.548	35.714	13.404	15.151	33.333	40.322	8.733	33.333	74.918	189.463	602.015	-1	16.597	34.188	26.315	119.999	18.018	35.398	26.315	17.021	32.0	24.59	16.46	33.057	24.793	16.393	21.39	16.393	17.021	34.482	25.641	12.987	25.641	16.528	32.0	24.793	18.779	9.661	16.393	24.39	32.786	17.241	26.315	35.087	11.111	11.363	17.467	34.782	26.548	40.404	17.021	25.423	33.613	17.021	25.0	33.898	63.492	16.877	32.52	24.39	16.46	32.786	25.21	16.877	33.898	25.21	34.482	16.806	34.188	253.086	353.982	62.5	366.071	500.0	366.071	386.792	398.058	-1	327.868	370.689	-1	738.255	347.457	-1	62.5	371.681	-1	383.177	383.177	375.0	381.355	288.732	-1	283.687	115.942	383.177	350.427	357.142	353.982	305.343	-1	362.831	16.949	25.21	33.333	15.81	33.613	24.793	16.597	25.0	33.333	347.826	16.528	32.786	24.59	17.857	28.985	22.471	65.573	42.553	17.021	25.862	-1	370.37	19.047	320.754	93.22	48.78	18.867	285.714	20.618	48.913	16.064	25.0	33.898	390.476	17.316	24.0	33.613	16.806	34.482	25.0	40.0	78.947	78.947	28.368	16.949	33.333	16.877	33.333	25.0	10.526	16.483	10.928	48.387	94.488	16.26	36.363	51.282	34.482	18.518	35.087	26.548	46.052	78.651	13.274	16.597	26.785	36.363	14.388	-1	0.395	17.094	25.423	34.188	4.431	10.434	-1	16.528	32.786	24.793	17.021	32.786	24.59	-1	-1	10.169	16.877	17.094	25.862	34.188	-1	-1	314.285	14.134	25.423	33.898	23.622	23.437	24.0	-1	-1	17.094	26.785	36.363	394.23	17.777	34.188	25.641	14.814	36.036	27.027	17.543	34.482	25.862	11.32	33.898	34.782	17.621	34.782	25.862	17.699	26.785	35.714	18.099	34.782	26.548	17.467	26.086	33.613	17.167	36.036	26.548	14.388	24.59	29.702	41.237	17.316	35.398	26.315	26.845	-1	-1	-1	-1	940.445	16.877	25.0	33.057	16.46	32.786	24.59	7.425	10.309	12.875	8.547	16.597	24.59	32.52	601.092	17.621	26.785	35.714	419.354	129.032	9.036	23.952	92.105	153.846	238.095	222.222	111.111	19.047	19.417	28.571	12.987	34.883	26.315	35.714	16.666	50.0	39.473	76.923	-1	9.389	16.129	10.638	16.26	30.172	10.909	136.986	74.626	73.17	30.075	438.297	97.916	25.641	17.751	22.222	32.258	174.496	-1	22.727	63.829	177.215	7.812	7.832	39.772	15.873	60.869	13.84	26.315	24.793	7.425	64.955	48.076	87.719	32.258	5.128	10.38	47.619	10.204	32.258	-1	-1	-1	-1	-1	-1	297.101	72.664	897.102	50.761	50.955	40.314	390.476	413.679	68.181	53.37	6.55	4.366	32.967	39.215	346.938	54.054	217.391	142.857	35.398	25.641	12.5	8.888	326.923	482.954	19.607	360.36	68.181	22.058	15.306	15.384	28.985	26.315	7.272	26.548	-1	31.578	19.23	51.546	2.061	9.146	9.009	14.705	81.967	377.358	26.666	630.655	5.747	26.086	63.492	12.269	9.367	29.85	11.299	3.048	3.086	73.394	77.586	23.809	18.181	14.851	106.06	16.574	147.368	16.574	152.173	100.0	68.181	24.39	17.699	24.793	26.49	6.25	22.598	9.615	343.347	-1	366.071	-1	-1	17.241	16.483	10.471	13.071	6.349	24.691	38.461	5.277	9.554	8.333	25.862	-1	46.511	191.78	45.454	56.603	37.037	10.869	5.194	-1	23.952	27.397	29.197	11.235	716.049	365.914	10.309	0.265	19.417	49.019	16.216	15.957	41.666	3.326	3.853	21.582	6.006	40.54	0.906	-1	49.586	35.398	14.705	-1	727.272	33.222	23.255	60.15	-1	12.345	31.746	62.559	108.108	104.693	15.267	355.501	28.368	-1	8.62	8.875	21.582	33.333	27.472	77.519	20.979	263.598	7.547	57.142	11.235	18.433	18.957	14.598	17.937	15.151	9.345	3.003	7.853	146.067	14.084	3.322	-1	-1	16.949	31.007	11.834	253.521	19.607	243.243	26.666	24.691	6.741	12.048	31.746	87.248	27.027	23.255	20.618	10.101	-1	11.363	387.096	12.903	34.482	102.941	2.538	100.0	32.608	51.724	86.956	18.726	14.598	21.897	7.299	16.759	20.202	15.151	17.341	47.619	25.806	17.467	3.571	9.95	344.537	6.451	18.181	4.938	12.903	9.569	24.793	29.126	30.303	8.032	20.27	14.354	78.651	5.763	17.543	31.746	13.289	211.864	31.25	15.228	24.39	-1	19.607	24.39	23.809	15.748	21.126	20.0	141.176	11.363	23.076	8.0	18.691	12.727	-1	90.225	20.618	21.126	17.543	30.303	58.823	161.572	34.482	16.778	16.26	28.571	10.526	19.23	13.422	0.942	54.794	17.391	32.608	22.346	30.612	4.716	23.622	23.474	48.78	15.075	24.193	64.516	75.342	16.304	17.605	7.407	26.785	8.771	11.428	-1	17.866	17.391	344.226	-1	-1	50.505	398.734	7.633	31.25	19.417	-1	19.607	9.803	261.682	33.898	34.188	28.776	13.043	32.0	8.81	57.692	100.0	48.543	13.1	31.25	13.274	58.823	19.108	19.108	15.151	25.316	9.132	85.106	6.787	5.617	40.0	24.0	33.557	28.409	51.724	45.801	162.162	13.986	27.777	38.461	24.39	27.972	16.129	16.431	81.081	34.188	16.194	19.607	93.75	8.474	25.974	13.986	74.766	406.619	24.096	95.238	11.494	16.949	112.426	30.303	2.169	30.612	13.953	16.853	174.089	35.294	278.26	19.417	20.833	5.602	14.705	16.853	35.928	194.444	-1	0.197	32.258	540.966	50.847	-1	22.9	385.964	114.285	9.554	32.608	30.927	764.705	50.0	111.111	10.362	14.354	22.988	22.058	24.59	8.888	18.518	20.0	12.931	8.888	5.434	13.245	48.387	28.268	16.736	15.873	1.403	18.072	43.103	213.74	8.896	48.543	76.923	14.652	26.315	34.09	12.195	6.024	29.85	32.786	22.727	6.578	161.29	8.888	48.387	24.193	33.707	19.108	68.181	17.241	37.837	17.341	6.493	5.97	637.921	34.883	8.474	10.83	29.411	312.252	189.274	20.202	97.826	14.354	109.09	66.666	75.471	17.543	3.663	19.736	17.543	46.391	23.529	92.485	126.984	59.523	76.923	15.228	33.898	-1	14.492	86.956	50.847	16.574	18.691	19.323	-1	13.02	56.338	2.597	-1	16.393	14.423	17.391	29.411	27.586	29.702	-1	38.961	8.064	10.05	20.618	31.578	16.949	13.392	8.426	25.806	8.81	16.0	17.964	6.036	13.44	-1	7.604	89.552	21.39	21.276	-1	93.457	148.936	9.661	6.389	16.949	35.087	16.326	29.197	33.557	23.148	31.578	38.461	18.867	14.018	20.979	22.222	11.299	7.847	53.097	12.738	11.406	2.421	-1	8.771	23.809	81.081	27.272	27.027	7.142	8.333	9.803	171.779	13.333	20.0	4.008	28.571	147.727	23.255	21.276	89.552	4.842	12.658	121.212	737.5	25.316	53.691	124.999	15.873	47.5	-1	43.478	19.417	11.56	82.474	103.896	8.81	27.777	56.338	32.786	-1	12.658	4.31	43.478	164.705	23.255	44.247	16.949	25.423	5.342	7.722	48.192	-1	15.151	12.903	5.714	20.942	10.471	-1	35.294	25.316	13.157	39.106	34.09	15.151	8.902	5.235	74.324	16.736	25.0	22.988	28.037	106.122	3.034	9.345	7.772	181.036	28.006	-1	3.003	3.755	95.689	4.878	3.696	6.677	8.81	5.347	11.058	7.583	0.693	4.728	21.621	5.805	12.944	9.74	7.272	13.201	112.359	180.283	9.195	12.552	5.714	17.066	41.095	6.359	20.512	10.204	24.691	56.603	39.274	18.404	2.525	4.842	20.706	17.467	3.629	11.673	18.587	2.237	16.393	23.333	8.23	20.689	16.949	8.522	8.968	17.777	15.384	-1	816.216	98.039	18.867	280.032	11.857	10.46	47.619	3.787	3.484	119.626	12.295	3.703	7.334	9.404	13.043	3.984	20.779	157.276	4.716	9.367	6.6	10.752	21.428	6.92	12.084	17.241	5.134	14.545	13.1	9.328	11.583	1.342	6.507	-1	13.377	5.893	4.411	4.784	12.861	3.581	5.235	201.55	8.086	3.428	38.61	14.545	28.776	11.187	7.272	14.598	5.602	7.281	-1	1.83	10.169	5.128	16.064	3.712	3.125	4.149	15.325	4.934	53.435	16.279	11.718	11.538	30.651	1.698	5.128	542.124	9.174	8.695	4.048	29.315	13.559	14.035	49.04	65.61	7.722	3.202	17.316	5.105	1.137	112.068	28.368	30.0	15.325	11.363	28.846	148.148	27.027	50.0	17.857	26.086	41.095	46.153	10.452	10.05	27.237	50.505	7.352	77.777	-1	14.018	20.202	48.192	71.428	448.275	37.735	250.0	31.746	-1	83.87	20.576	37.974	100.0	840.193	18.404	125.0	36.144	15.544	9.861	-1	28.169	27.777	13.698	16.759	15.384	12.048	50.847	18.181	71.428	22.222	43.01	41.666	98.039	98.039	42.253	560.0	49.019	196.759	0.594	-1	25.477	23.255	48.543	13.157	25.21	11.194	9.174	20.833	41.666	87.36	-1	74.074	15.706	13.513	18.633	15.544	11.363	39.603	15.789	20.833	38.461	76.923	21.582	21.164	19.417	543.478	144.067	15.873	13.986	-1	11.764	11.764	-1	30.075	18.518	13.333	13.888	142.857	264.705	29.556	245.901	166.666	7.751	13.422	41.45	23.529	6.912	36.649	31.25	114.274	26.315	108.433	25.423	15.873	16.0	51.724	103.448	27.027	3.875	14.925	94.594	175.0	29.126	16.304	13.245	40.404	8.695	-1	5.574	-1	13.245	74.074	77.922	10.362	32.0	32.0	29.411	31.25	37.735	451.923	11.173	190.476	134.02	187.5	153.846	150.0	189.873	107.142	11.363	34.482	33.613	41.095	78.947	14.285	27.777	77.348	32.608	5.581	13.245	43.01	10.526	-1	21.505	19.607	-1	2.484	59.701	18.987	3.571	5.291	20.202	4.31	7.326	41.095	0.132	22.556	17.094	45.045	36.363	35.211	51.282	29.85	17.699	17.094	43.902	8.869	6.622	13.215	13.215	2.877	8.51	7.194	24.793	25.0	25.21	12.987	24.59	25.423	25.423	3.968	5.555	11.848	31.963	78.651	50.847	100.0	101.123	78.651	101.123	78.651	78.651	89.887	101.123	97.826	101.123	78.651	101.123	101.123	75.268	76.923	100.0	101.123	101.123	101.123	101.123	101.123	100.0	3.126	74.38	5.772	142.857	18.957	7.722	9.049	30.534	50.0	55.555	96.774	163.265	7.058	22.471	24.096	22.727	4.21	8.333	8.438	8.438	8.474	8.064	8.438	8.403	8.403	7.843	7.518	8.403	8.333	8.298	8.333	8.298	3.316	25.751	8.51	163.09	8.547	4.246	9.09	0.672	4.04	15.81	22.58	12.275	45.161	12.229	38.888	44.585	43.75	12.218	41.916	46.052	45.161	-1	22.151	46.052	12.149	44.871	12.115	12.115	45.161	45.751	46.052	46.052	29.772	3.824	33.834	58.394	58.823	20.689	44.444	76.433	79.47	76.923	78.947	78.431	52.434	52.434	5.671	6.309	-1	-1	-1	-1	16.233	31.446	31.847	31.055	31.055	7.22	155.95	24.734	78.853	5.067	111.888	6.88	11.834	6.607	11.695	4.716	7.194	20.1	4.842	6.43	2.89	10.033	20.0	14.814	7.352	8.782	51.094	51.47	8.62	25.862	6.802	16.611	32.679	32.467	32.679	32.679	32.679	32.679	7.352	2.816	14.285	21.201	8.333	8.368	8.368	24.0	14.218	8.403	8.403	2.293	20.27	19.48	19.354	19.736	27.777	20.833	26.143	25.974	9.009	17.857	24.539	27.397	27.586	12.738	31.847	20.547	26.143	31.055	11.049	39.215	58.823	156.862	66.666	134.615	39.215	39.215	58.823	39.215	-1	18.633	14.705	27.397	26.315	44.117	88.888	756.756	100.0	15.873	31.25	31.578	31.25	42.105	31.25	31.578	31.578	31.578	31.578	41.666	31.578	42.105	231.738	83.333	85.714	52.631	93.75	60.606	62.5	25.423	62.5	22.727	420.833	46.153	-1	23.437	485.576	-1	42.857	23.255	458.333	-1	46.875	23.255	497.536	-1	45.454	376.865	46.153	46.875	-1	378.277	46.153	-1	46.875	23.809	450.292	905.263	46.875	23.437	463.855	46.875	955.555	23.809	46.875	593.103	-1	23.809	483.253	46.153	-1	24.0	492.682	-1	46.875	22.9	47.619	611.111	-1	21.276	6.825	15.748	11.049	49.18	9.174	17.937	31.007	93.023	-1	21.052	39.215	20.618	58.823	423.913	129.032	44.897	58.823	14.285	28.846	55.555	27.777	416.666	11.363	21.164	31.25	52.325	4.803	31.496	80.645	131.147	18.404	16.853	62.801	26.086	14.184	14.76	13.513	9.578	20.0	18.867	34.883	38.095	37.383	15.228	19.801	38.834	25.316	26.315	37.037	6.92	26.086	40.816	15.81	57.971	24.539	3.944	39.215	500.0	42.105	43.01	18.348	35.087	16.666	18.691	28.985	4.987	28.301	32.52	32.258	33.613	57.591	16.806	38.288	31.25	201.257	28.571	31.25	43.956	519.92	13.245	123.529	200.626	14.354	1.941	33.333	-1	24.539	19.323	3.745	-1	9.685	20.0	242.774	32.967	7.042	43.478	24.39	44.444	42.105	
1.091	15.936	23.346	7.662	8.368	11.811	2.232	116.304	4.75	3.488	5.263	3.466	15.8	21.996	-1	4.938	9.063	12.178	5.405	12.987	17.441	8.287	16.949	16.853	8.108	16.666	16.759	16.666	6.315	12.295	12.345	4.398	8.928	9.708	2.105	13.274	13.333	12.912	81.669	13.44	7.561	0.88	1.249	5.102	15.873	25.21	20.304	29.702	5.194	10.869	8.032	8.547	6.896	9.779	12.135	22.471	10.695	16.666	5.376	10.582	539.106	11.111	7.518	8.219	8.219	9.09	0.164	3.88	5.244	4.444	6.423	8.595	0.135	47.808	7.058	8.875	29.197	7.782	7.731	11.494	47.281	5.917	9.389	8.595	4.796	6.042	7.042	13.953	14.15	14.218	10.152	20.618	10.282	1.261	1.471	1.818	2.479	2.49	2.654	3.616	2.483	-1	-1	3.46	4.618	5.235	4.329	6.079	5.102	10.309	25.51	15.384	9.049	11.961	7.211	5.05	10.416	5.167	8.45	24.752	-1	1.858	8.771	17.543	17.543	8.498	17.241	17.241	17.241	7.614	14.851	14.634	11.627	-1	16.949	-1	5.865	5.249	4.454	190.404	380.498	8.522	16.483	16.483	5.714	8.522	16.574	16.483	5.291	10.554	8.13	-1	8.042	5.361	10.389	30.211	16.0	3.565	237.093	2.835	8.379	7.915	7.978	6.756	13.761	13.761	54.363	11.933	14.705	14.705	187.05	6.768	9.077	5.442	5.586	8.547	8.347	6.496	14.198	3.759	11.45	26.378	5.347	7.263	6.06	5.628	18.072	15.317	4.672	8.13	8.532	8.532	8.347	17.699	36.342	7.075	7.915	5.194	-1	10.373	12.875	364.014	5.714	5.291	8.431	11.185	4.901	8.532	8.431	14.15	17.628	14.423	14.423	7.518	14.851	4.42	4.608	120.731	76.923	122.807	127.272	125.0	125.0	150.0	122.807	0.705	10.309	88.607	31.818	106.06	122.807	114.754	120.689	0.648	22.875	125.0	125.0	0.691	12.259	125.0	60.869	0.657	9.162	66.037	101.449	125.0	125.0	125.0	111.111	50.724	125.0	127.272	127.272	122.807	0.642	17.199	125.0	125.0	75.268	45.161	112.903	122.807	125.0	57.377	122.807	125.0	118.644	122.807	125.0	125.0	122.807	125.0	125.0	0.627	13.779	125.0	122.807	0.628	10.558	125.0	52.631	101.449	120.689	97.222	70.0	63.063	125.0	118.644	125.0	81.395	50.724	63.063	84.337	0.622	18.087	125.0	82.352	116.666	77.586	0.646	10.625	112.5	56.91	52.631	125.0	76.086	125.0	125.0	125.0	106.06	152.542	127.272	125.0	125.0	55.555	118.644	120.689	0.641	-1	-1	-1	-1	0.388	125.0	125.0	0.728	15.384	125.0	125.0	35.175	116.666	114.754	125.0	104.477	111.111	66.037	60.869	0.761	4.605	122.807	125.0	125.0	125.0	116.666	122.807	125.0	60.344	125.0	125.0	98.591	103.448	125.0	44.871	78.651	83.333	104.477	58.823	125.0	87.5	99.999	68.627	120.689	57.377	122.807	53.846	67.307	47.297	41.42	125.0	87.5	56.0	125.0	72.164	127.272	127.272	114.754	28.455	102.941	102.941	92.105	125.0	112.903	127.272	127.272	0.612	12.173	125.0	125.0	120.689	125.0	125.0	81.395	125.0	45.454	82.352	102.941	0.661	11.006	120.689	20.895	46.979	0.66	0.627	0.602	0.643	33.816	33.816	94.594	0.654	8.027	0.656	10.294	0.645	0.627	7.777	125.0	0.642	0.613	0.63	12.367	0.626	22.95	-1	0.369	0.654	0.588	15.625	125.0	88.607	0.639	0.628	24.999	120.689	125.0	0.657	0.633	0.604	0.624	9.497	122.807	0.637	0.599	125.0	0.679	0.579	0.651	8.042	160.714	111.111	61.224	0.705	0.701	0.624	0.714	6.698	0.652	-1	52.325	101.123	-1	-1	53.254	-1	50.847	-1	-1	51.724	-1	-1	49.723	101.123	-1	53.254	97.826	-1	47.872	98.901	-1	-1	-1	44.554	86.538	95.744	-1	43.902	100.0	102.272	-1	46.632	102.272	101.123	-1	48.913	-1	43.956	-1	53.254	-1	46.511	88.888	-1	49.45	-1	-1	51.724	4.371	41.85	10.989	21.978	12.295	9.375	139.24	20.547	27.777	62.937	225.0	20.833	20.547	13.888	27.21	41.666	20.833	13.888	20.979	20.833	20.979	55.555	19.23	5.379	16.393	28.571	32.967	31.25	17.751	32.258	35.294	16.949	33.707	32.967	16.853	34.482	34.482	55.248	34.482	25.641	51.724	50.847	15.789	970.443	65.217	71.428	16.853	32.608	77.922	7.812	9.523	36.036	81.818	10.928	15.209	46.875	17.751	19.867	19.867	19.867	74.394	25.316	62.5	591.928	10.989	33.613	6.23	936.724	1.288	9.615	0.271	9.584	6.342	7.092	22.058	24.793	28.037	10.989	12.605	12.605	50.847	18.716	27.472	12.931	10.38	5.145	22.222	77.262	0.562	4.83	23.255	14.925	13.698	14.563	0.351	4.469	11.804	19.417	62.2	20.512	32.71	15.384	20.733	56.68	73.809	39.215	10.51	4.716	9.153	14.634	37.078	4.576	12.658	9.765	5.309	2.785	13.245	12.987	12.987	12.903	1.711	161.184	347.962	-1	238.709	30.303	12.658	12.422	19.607	243.093	13.114	-1	12.5	323.353	81.871	48.192	19.48	746.913	19.48	-1	33.816	4.155	12.605	3.003	12.738	13.245	13.157	12.658	12.269	19.867	13.245	290.322	13.157	12.5	13.157	6.622	19.417	12.106	22.321	19.417	18.779	19.417	18.348	19.512	14.563	55.464	6.24	2.767	14.925	5.376	21.857	11.235	3.039	3.466	3.278	4.366	7.575	8.51	7.194	8.658	3.846	7.352	6.92	6.896	7.22	2.747	7.326	6.944	6.849	6.993	11.154	3.472	11.299	11.331	16.216	2.114	7.299	7.092	6.802	8.196	2.068	9.049	3.956	20.304	5.643	13.736	6.033	10.309	12.383	7.984	17.167	7.278	2.083	3.466	10.471	4.716	16.46	4.048	10.05	15.075	10.05	2.767	3.554	25.735	25.83	2.503	9.756	9.259	5.228	10.471	5.444	9.126	2.053	3.597	5.722	0.68	4.175	3.745	7.874	0.477	2.642	4.724	9.478	5.115	4.285	13.1	4.115	2.427	1.541	7.861	2.444	1.82	2.61	8.733	3.184	11.148	17.113	-1	1.034	1.053	14.563	3.448	1.867	40.239	9.049	0.801	2.164	3.35	0.229	15.625	3.996	1.638	8.474	3.067	1.564	5.008	3.311	5.482	14.981	5.016	13.215	3.415	10.989	1.902	2.735	13.698	1.154	1.223	2.694	3.577	4.878	28.537	5.692	2.305	52.036	15.966	2.054	6.578	1.99	4.518	5.298	2.567	1.24	4.213	6.103	4.86	2.472	2.642	4.93	3.348	0.932	0.127	-1	2.688	4.291	8.344	2.638	2.447	-1	3.108	4.672	7.874	12.747	7.228	2.244	3.086	2.587	0.818	0.345	2.56	3.307	2.395	0.548	6.637	9.493	0.782	10.666	-1	1.262	6.92	317.391	4.854	91.639	56.105	53.543	-1	53.127	5.673	3.496	10.204	2.475	3.095	2.436	-1	2.314	1.96	4.098	2.764	-1	-1	-1	-1	-1	-1	-1	-1	-1	-1	-1	-1	-1	-1	-1	-1	-1	-1	-1	-1	-1	-1	-1	-1	-1	-1	-1	-1	-1	-1	4.021	12.82	25.21	25.423	12.448	25.862	24.0	10.416	32.653	20.594	13.071	6.802	13.043	13.043	4.987	2.341	224.021	13.55	40.792	12.867	7.874	15.463	15.544	7.832	16.666	5.181	98.643	51.785	97.205	571.928	4.962	80.61	6.818	136.16	5.718	18.779	28.169	14.423	6.65	18.867	9.685	6.65	28.436	3.179	5.256	2.46	2.673	8.13	16.853	17.721	3.931	5.228	7.067	-1	5.607	5.692	3.926	3.738	6.451	17.482	3.663	3.809	6.329	15.075	5.338	15.789	2.333	3.603	363.238	108.024	10.471	3.616	0.467	3.472	2.832	2.116	2.6	3.539	4.83	50.911	3.46	7.415	5.217	524.242	21.428	3.424	57.971	3.407	5.172	8.186	9.049	4.761	1.248	15.151	1.56	2.232	5.249	2.583	50.392	84.836	113.143	115.53	118.188	240.706	5.05	5.54	7.672	5.376	0.238	13.495	2.754	2.534	3.367	3.603	2.227	3.466	29.275	12.75	1.459	4.889	250.218	4.249	4.155	2.816	2.797	2.724	4.255	16.442	96.797	7.448	6.289	2.82	2.564	3.054	710.328	4.761	4.36	6.048	349.768	18.518	18.072	2.706	7.824	5.424	15.075	15.075	3.911	14.925	14.778	-1	5.257	6.884	3.527	3.731	2.624	2.597	6.067	14.583	19.193	13.996	15.021	15.28	-1	-1	0.511	-1	-1	-1	-1	-1	-1	-1	-1	-1	-1	-1	-1	-1	-1	-1	-1	-1	-1	-1	-1	-1	-1	-1	4.893	14.285	14.423	14.285	8.108	16.216	16.216	8.823	17.647	16.216	9.74	64.102	18.518	19.354	63.897	19.108	17.543	64.724	19.23	19.354	64.935	19.108	18.292	8.928	17.045	12.084	5.457	8.264	7.889	8.81	7.889	6.211	5.291	5.964	7.889	7.874	7.874	7.843	7.662	8.163	-1	-1	15.404	2.421	15.873	21.276	46.251	19.323	15.228	8.264	95.098	3.571	10.695	11.111	10.989	10.989	4.065	13.197	21.634	21.791	3.472	9.523	9.661	5.865	8.928	9.375	57.971	7.766	11.299	3.236	21.479	21.479	21.531	5.059	17.341	18.987	37.037	2.318	36.697	17.441	18.987	3.493	8.088	15.748	2.898	16.666	26.881	27.173	11.173	6.153	6.097	6.451	9.009	13.55	3.496	-1	2.6	7.104	339.3	11.363	5.639	5.703	2.82	8.714	15.286	2.234	0.901	6.263	6.734	-1	1.994	3.891	561.29	3.588	0.984	3.35	5.003	5.547	2.604	-1	2.454	4.016	1.371	0.562	16.867	3.831	6.369	5.141	4.491	8.784	3.533	5.641	2.883	4.347	2.747	3.151	18.549	18.066	11.142	7.29	5.494	12.244	35.294	36.0	31.496	35.433	36.144	36.144	32.0	36.0	36.0	36.0	32.258	37.037	23.46	35.294	36.144	3.2	6.535	16.129	16.129	5.253	15.544	5.514	16.216	15.228	16.759	3.952	15.544	5.692	16.949	17.142	5.427	13.761	29.411	2.34	32.558	30.042	4.47	14.354	14.634	4.68	17.341	5.952	17.647	5.769	17.441	5.66	17.441	17.543	5.412	20.833	21.505	80.225	440.828	668.571	942.857	319.767	-1	176.136	742.857	333.333	320.0	931.818	462.427	737.43	169.51	310.734	646.408	452.513	896.174	-1	312.849	337.078	906.593	725.274	718.232	175.141	396.648	3.311	18.099	12.875	3.59	17.543	9.09	9.049	6.696	3.623	3.906	16.877	17.021	20.512	14.851	3.552	-1	3.669	3.745	2.906	2.728	7.648	38.251	27.777	19.138	16.759	3.355	21.848	20.408	20.512	672.179	5.943	1.254	2.079	0.347	287.394	3.724	3.766	3.656	12.944	7.782	5.813	9.036	11.527	6.968	10.899	29.769	7.518	12.738	-1	-1	-1	3.488	5.917	18.072	17.647	3.59	3.012	8.706	7.092	19.23	7.067	27.972	295.798	5.454	22.857	2.399	7.22	10.443	-1	1.738	21.276	5.988	11.834	11.904	11.494	10.404	56.497	21.534	296.296	5.333	14.466	5.649	3.676	11.904	17.647	6.172	11.21	11.363	-1	-1	5.639	11.173	3.095	67.204	140.449	14.537	66.831	20.576	6.535	14.925	5.484	5.319	21.39	3.61	2.176	5.633	2.378	6.825	2.936	7.352	1.218	6.779	3.058	7.067	2.932	7.49	4.83	5.11	7.478	36.458	5.628	4.231	4.756	9.389	11.173	-1	-1	-1	20.134	49.875	5.172	520.094	3.502	11.56	7.434	11.834	9.057	-1	6.779	9.216	74.183	146.771	3.502	21.39	2.861	17.167	9.36	72.15	34.482	8.174	11.428	15.306	8.012	1.298	5.802	9.546	4.56	359.375	13.245	3.676	9.661	3.891	16.574	2.398	2.344	5.136	6.88	5.738	3.787	3.69	7.284	0.774	1.764	9.884	9.836	1.773	8.13	3.738	3.916	7.923	46.578	6.507	14.666	27.21	3.565	5.586	3.676	3.663	3.731	179.043	5.347	8.802	5.747	8.968	246.467	5.692	1.253	5.291	9.677	2.608	8.928	17.968	2.657	2.706	2.173	7.194	63.569	572.727	1.526	2.217	4.545	307.692	3.865	15.625	15.625	79.847	4.862	10.695	16.042	6.024	1.89	2.567	2.673	1.315	5.241	2.053	27.173	16.528	3.051	2.202	10.416	8.021	374.376	259.515	104.536	-1	-1	-1	-1	-1	-1	-1	-1	-1	-1	-1	-1	3.062	4.83	3.412	3.424	3.361	3.344	5.11	3.436	1.968	14.113	1.444	3.487	6.379	5.366	2.46	30.084	3.603	4.918	4.573	64.846	15.384	75.376	10.238	29.556	29.702	5.434	16.129	1.995	80.321	259.259	80.0	259.259	5.221	9.689	97.597	5.736	8.356	5.277	4.926	173.131	5.797	4.754	9.404	9.375	5.979	11.94	13.651	10.273	2.702	28.749	4.477	7.653	7.518	4.237	12.5	12.605	12.711	12.987	22.522	22.522	22.123	19.911	4.454	20.661	20.703	2.145	4.076	12.195	4.225	4.36	13.392	4.026	12.145	4.934	8.23	2.982	26.819	3.139	2.747	5.241	2.89	5.069	2.087	5.625	1.369	105.52	7.722	5.856	2.666	5.015	23.474	23.364	23.584	7.092	23.584	23.364	23.255	23.255	23.364	23.474	23.474	23.474	23.364	23.474	23.584	23.474	22.935	23.364	23.584	23.474	23.474	23.255	23.696	23.584	23.584	23.474	18.867	23.584	23.255	22.624	23.041	23.364	5.78	23.474	36.866	23.255	23.364	23.364	18.779	23.584	23.255	23.474	23.584	5.78	23.474	18.867	23.255	23.584	23.584	22.727	23.584	23.584	23.584	23.255	23.584	23.584	23.474	23.474	23.364	23.584	23.584	23.474	23.584	90.332	391.719	275.229	258.215	274.418	534.246	686.635	-1	613.953	763.888	144.859	378.504	256.88	604.651	328.703	759.259	232.294	255.605	331.775	613.953	281.69	-1	254.629	380.281	544.186	596.33	276.995	748.858	756.88	264.15	620.833	97.667	390.476	544.186	755.76	259.433	278.301	146.226	-1	613.953	264.15	599.078	333.333	668.161	378.504	280.373	760.368	7.537	15.228	1.377	3.648	13.513	2.153	1.337	19.138	9.433	14.084	0.126	5.063	12.69	97.826	5.089	5.089	4.359	4.761	265.81	4.474	7.843	1.918	1.886	9.95	10.204	10.101	4.792	9.876	16.666	4.914	9.779	1.574	7.915	10.256	5.037	13.392	21.505	5.361	10.309	10.582	7.949	1.478	6.134	3.868	3.07	4.629	15.075	28.301	10.025	19.607	3.78	16.574	1.097	4.362	3.963	9.9	6.611	8.676	14.569	4.901	3.811	4.331	7.005	6.896	0.264	6.546	1.556	5.277	11.222	3.541	0.861	4.31	20.034	3.712	3.378	7.444	5.042	8.908	7.142	26.151	4.005	2.329	4.279	3.937	10.771	8.247	5.141	3.836	4.942	3.931	4.341	3.88	3.906	7.448	4.79	5.226	3.599	8.108	17.647	11.428	16.0	304.166	-1	2.275	10.989	0.585	12.422	5.42	10.869	15.625	-1	-1	-1	-1	11.07	17.857	25.157	23.529	633.865	7.168	7.22	7.092	8.032	8.196	8.196	8.474	8.163	4.282	10.695	17.441	10.452	12.658	23.255	7.547	8.51	25.641	0.464	10.83	13.85	7.662	12.145	8.333	10.067	20.348	27.777	58.981	8.498	28.451	4.518	11.961	8.064	7.425	10.869	-1	-1	10.443	4.629	8.108	130.434	20.833	19.736	17.303	17.682	1.113	7.5	306.61	11.594	4.351	29.411	15.463	9.463	13.824	13.824	121.848	13.468	7.38	24.193	12.096	5.725	13.274	9.584	10.638	11.406	6.211	17.964	12.461	12.539	6.578	9.404	12.539	9.404	9.375	12.5	8.746	2.3	12.5	9.404	8.645	8.955	16.949	18.867	8.474	16.216	17.045	15.384	16.759	9.146	17.857	14.778	9.523	18.633	18.75	8.771	17.543	8.333	16.666	84.848	8.595	12.121	18.292	12.195	17.647	132.545	4.228	58.823	7.518	5.97	8.982	5.988	9.009	6.024	8.982	6.024	184.48	781.818	14.059	4.761	47.653	12.69	7.575	10.837	5.175	18.292	6.079	6.079	9.09	18.292	9.836	19.607	91.928	3.205	8.823	5.747	11.235	5.747	10.489	1.928	5.405	4.819	4.75	10.666	13.201	10.05	14.534	11.527	11.56	8.928	6.042	5.83	-1	104.821	6.451	5.747	27.624	5.747	2.039	3.75	3.592	69.017	1.533	5.78	6.451	8.196	4.651	4.975	20.689	20.833	4.559	127.659	17.441	17.543	3.712	18.633	2.19	1.725	2.208	0.815	1.269	0.924	1.532	10.025	1.182	6.0	4.75	71.428	64.516	4.587	8.67	4.83	24.75	21.176	7.462	-1	7.772	27.118	-1	1.875	5.905	5.119	15.625	5.415	15.957	5.357	16.216	6.342	15.706	15.706	2.481	1.61	13.698	150.0	150.0	100.0	95.238	2.666	6.825	1.47	6.06	7.861	4.862	2.036	10.309	57.291	8.213	2.152	1.705	3.138	14.851	5.681	3.46	85.344	0.741	11.111	3.407	3.478	5.773	27.261	9.027	164.725	5.033	6.276	3.783	6.514	1.235	3.836	3.032	3.616	2.412	2.522	615.763	34.482	10.443	8.241	5.025	246.223	7.054	24.137	70.357	95.563	18.14	33.333	2.129	2.724	5.78	5.87	5.319	3.514	5.952	8.522	6.637	7.653	6.396	4.132	8.83	6.437	5.87	5.208	1.155	4.608	8.62	7.653	7.751	8.13	6.134	4.282	5.976	6.147	10.909	24.999	10.563	6.837	6.864	15.18	30.188	29.197	30.188	30.303	8.714	8.0	15.957	15.957	100.997	7.125	2.695	137.323	10.471	10.471	10.752	10.695	10.471	10.695	10.752	10.81	10.752	18.691	12.711	1.293	12.239	3.792	14.492	3.629	5.997	21.775	3.257	6.864	9.174	4.175	4.792	5.896	6.339	29.37	30.136	116.666	54.347	3.546	12.371	-1	7.905	2.722	10.335	7.905	3.846	2.047	20.312	5.357	5.376	20.27	19.867	3.685	4.566	11.718	4.189	28.225	-1	1.422	11.32	15.267	30.534	3.921	22.67	27.95	54.711	4.016	12.195	18.442	1.006	13.422	6.849	6.396	19.23	6.06	20.547	17.741	2.271	4.179	5.555	1.624	2.359	1.928	3.454	0.561	10.964	6.042	16.905	15.625	15.625	32.52	23.809	75.949	4.796	7.228	4.739	8.714	4.415	8.968	239.999	8.62	4.457	-1	-1	8.888	8.888	4.914	4.926	4.246	8.438	8.163	2.789	82.268	593.75	7.471	430.297	3.947	37.117	2.628	68.965	3.741	1.269	9.174	3.024	2.306	4.106	42.131	1.731	70.938	20.737	3.16	7.812	4.559	1.874	1.214	2.551	6.097	4.341	3.151	42.662	2.272	3.811	11.627	11.583	0.865	5.145	2.366	6.944	7.281	4.784	4.597	-1	44.14	5.11	16.0	6.593	12.396	14.925	5.395	6.644	4.504	4.514	12.658	11.013	1.885	5.583	5.241	6.072	1.171	8.064	72.538	16.393	26.178	10.81	206.989	10.928	84.415	14.634	14.423	333.761	3.378	63.636	3.338	3.795	4.885	2.022	3.405	3.048	3.382	8.042	8.042	3.386	3.898	11.32	4.687	2.034	3.531	1.464	3.944	3.198	3.405	3.628	0.48	1.136	7.201	17.13	29.629	32.52	32.52	31.496	32.52	32.52	32.52	32.388	32.388	32.52	32.258	32.388	32.653	32.128	32.653	32.52	32.52	30.534	32.128	32.52	32.388	29.85	32.653	56.179	16.666	16.949	17.045	7.211	14.423	14.423	7.142	14.084	3.618	6.849	13.698	8.097	13.698	10.204	170.96	15.151	20.512	15.0	14.962	19.762	30.0	24.509	6.818	6.711	5.076	8.658	-1	-1	8.83	72.514	4.694	10.101	21.786	7.142	4.106	31.746	6.369	6.546	6.302	4.934	0.189	7.518	7.092	9.195	4.07	10.899	5.141	4.687	3.883	-1	6.696	9.237	8.65	7.444	4.866	11.019	32.544	7.653	5.931	105.047	7.317	14.778	14.778	14.778	7.832	2.473	15.544	7.125	14.218	14.218	7.299	14.563	7.481	14.851	7.633	15.306	15.306	43.589	79.207	19.305	163.265	42.654	51.02	610.608	23.136	75.757	47.619	51.282	51.282	71.794	142.131	41.343	25.773	7.782	103.092	73.732	8.426	5.617	10.81	8.0	13.114	4.566	12.953	0.165	417.808	6.521	8.733	70.484	8.196	58.823	5.555	4.854	5.649	10.178	15.094	5.235	10.152	-1	5.763	5.263	8.356	5.405	77.537	18.575	5.763	7.731	5.698	9.09	8.356	9.876	0.775	5.102	5.263	15.075	5.479	9.96	7.005	8.032	35.294	-1	-1	4.662	7.444	14.705	14.705	3.942	5.597	5.042	9.09	18.072	8.241	16.393	16.853	16.666	8.0	7.481	15.306	15.306	5.484	15.384	14.851	5.617	15.0	8.849	1.191	132.788	15.075	3.067	14.851	4.87	353.171	8.429	3.416	10.0	19.512	5.434	1.471	8.771	4.694	160.621	160.206	7.812	28.625	7.075	10.282	4.784	298.368	3.144	13.245	13.245	11.976	12.5	6.633	16.835	27.21	6.211	12.269	159.292	12.82	28.125	2.325	5.167	4.535	4.962	4.914	2.945	5.976	2.177	7.393	3.012	1.376	2.286	-1	3.278	-1	2.362	42.307	45.283	46.875	46.332	-1	-1	19.295	-1	-1	3.712	3.886	12.552	0.904	3.861	2.535	9.416	8.491	2.035	1.737	11.484	3.37	55.977	333.333	648.221	586.614	124.497	280.632	289.156	224.0	240.0	513.833	219.123	-1	10.909	43.405	66.901	4.282	8.438	8.403	4.494	8.968	1.588	3.75	9.174	65.017	47.43	3.363	1.047	3.87	4.592	2.145	16.467	13.487	5.673	44.044	7.988	2.09	55.861	400.0	6.451	8.928	3.034	150.105	19.945	7.777	1.769	10.6	10.6	45.023	126.76	21.227	31.224	117.263	32.094	29.363	4.449	4.305	0.94	9.31	26.881	16.447	26.455	26.737	26.737	26.881	26.737	26.881	26.737	26.881	21.39	26.737	26.881	21.39	26.737	26.737	21.505	27.027	26.737	26.595	26.737	26.737	26.881	26.737	26.737	26.737	26.881	26.881	26.881	26.737	21.39	26.595	26.737	26.737	26.737	26.737	27.027	26.881	27.777	21.505	26.455	26.881	26.881	38.043	27.777	26.737	21.052	25.38	26.737	26.595	27.777	26.595	27.777	21.39	26.315	26.737	26.881	26.881	26.737	26.881	26.595	26.737	26.455	27.777	26.881	26.178	21.39	26.881	26.595	26.737	21.505	26.881	26.737	26.737	26.737	27.472	26.737	26.881	21.276	26.737	26.881	26.881	26.737	21.276	27.777	26.737	26.881	26.881	26.881	26.315	26.881	13.44	25.906	21.052	26.881	26.881	26.315	26.595	26.881	14.005	26.595	21.39	26.881	25.38	26.315	26.737	26.315	26.595	26.455	20.833	26.595	26.455	26.595	26.881	26.737	26.455	26.737	20.942	20.942	26.595	26.737	26.455	21.39	26.737	26.881	26.881	26.315	25.641	26.881	26.315	26.881	25.51	27.777	26.737	20.942	21.505	26.881	26.881	21.621	26.737	26.595	26.455	26.595	14.45	26.881	26.881	26.178	26.595	24.875	26.595	26.737	21.39	26.595	26.455	26.315	21.505	26.595	26.881	21.39	26.315	21.39	26.881	21.39	26.881	26.737	24.875	26.881	26.881	26.881	26.881	26.737	21.39	26.881	26.881	26.881	26.737	26.881	26.881	26.737	26.737	26.737	26.455	25.906	25.906	20.1	26.595	26.737	26.881	25.906	7.59	16.483	5.763	93.264	11.299	5.747	91.397	548.648	388.059	-1	219.251	753.926	-1	427.385	428.571	278.81	-1	662.447	-1	131.147	-1	326.683	168.421	989.583	358.208	-1	420.0	735.449	358.288	-1	209.183	831.578	231.182	6.0	17.647	17.441	2.181	17.045	17.045	64.885	16.393	15.957	4.601	15.873	15.789	5.565	13.157	10.752	5.067	17.964	5.555	16.483	6.024	18.518	9.345	9.411	25.157	26.595	25.316	25.316	25.157	25.157	18.867	28.248	25.157	19.78	52.98	58.823	16.666	2.525	4.535	19.323	21.164	5.825	7.012	8.333	14.705	20.202	16.759	9.765	172.222	5.102	17.341	11.32	15.748	17.441	24.096	17.341	16.483	22.598	13.392	6.833	10.61	8.0	4.731	126.543	44.444	50.847	8.81	12.738	8.298	6.263	9.925	10.256	4.21	11.363	-1	11.678	20.887	20.997	2.249	17.142	73.446	447.348	18.987	18.867	24.539	3.561	11.461	11.461	2.886	21.052	254.511	314.364	16.304	8.528	19.047	8.791	13.296	61.559	25.495	10.101	24.39	8.31	3.176	19.867	5.018	7.518	22.857	7.731	9.852	3.807	19.512	4.449	19.736	52.98	3.984	7.894	0.214	5.758	80.921	8.356	22.727	1.2	11.152	3.571	8.849	6.568	6.097	7.481	58.551	3.161	12.0	4.702	36.585	-1	3.94	4.273	20.547	7.731	4.75	4.089	-1	146.408	4.444	4.815	4.813	7.109	0.677	5.226	7.792	18.145	8.988	351.605	29.545	4.418	11.928	8.474	20.304	4.566	2.018	2.82	4.21	3.03	4.379	6.908	9.433	2.249	81.673	5.486	2.985	12.345	6.622	4.573	5.059	-1	4.807	7.259	6.036	10.141	5.639	3.838	5.87	4.291	4.926	86.477	3.03	15.384	11.477	1.02	0.512	178.77	106.489	4.769	9.685	6.479	5.119	6.651	3.929	3.605	5.747	7.407	5.597	9.575	4.739	5.524	5.385	1.061	300.275	5.586	-1	5.376	4.629	90.791	8.09	9.661	9.615	5.454	5.934	2.671	58.661	67.961	14.319	8.275	15.283	16.778	5.208	37.837	-1	4.273	3.529	11.435	3.537	5.012	5.524	3.278	4.273	8.759	14.44	3.125	10.83	14.234	14.388	9.111	10.791	10.791	14.598	29.411	13.333	57.046	10.6	9.677	10.38	16.447	4.848	11.07	14.285	18.587	14.492	10.791	47.904	12.307	21.201	14.652	20.338	10.791	10.752	8.474	10.83	10.563	17.543	13.029	14.76	10.791	14.388	20.408	10.6	10.799	10.638	10.452	14.084	10.416	9.677	4.504	10.869	15.873	10.204	14.705	10.869	14.545	10.791	10.101	12.121	14.184	9.584	9.771	9.615	13.114	12.121	9.708	11.029	20.618	58.219	59.859	18.248	10.452	13.745	10.869	14.76	13.157	9.966	14.44	25.735	9.677	8.791	10.948	14.035	14.705	18.382	9.554	13.029	21.818	14.388	9.584	10.909	10.344	13.468	10.344	20.477	17.482	10.38	17.064	10.273	10.169	3.241	9.966	20.27	35.294	30.612	14.134	0.36	42.452	9.708	3.358	101.163	168.233	51.546	52.083	173.469	3.613	41.237	5.494	5.208	-1	-1	-1	-1	-1	-1	-1	-1	-1	-1	-1	-1	-1	-1	-1	-1	-1	-1	-1	-1	-1	-1	-1	-1	-1	-1	-1	-1	-1	-1	-1	-1	-1	-1	-1	-1	-1	-1	-1	-1	-1	-1	-1	-1	-1	-1	-1	-1	-1	85.714	125.0	95.238	-1	117.647	-1	206.896	-1	65.217	71.428	31.914	146.341	103.448	185.185	157.894	133.333	176.47	225.806	661.016	-1	222.222	176.47	-1	150.0	289.473	85.714	234.042	157.894	199.999	-1	6.833	259.259	-1	233.333	157.894	544.117	103.448	107.142	103.448	661.016	178.571	324.324	162.162	6.756	22.222	193.298	963.414	-1	-1	506.172	-1	629.629	-1	-1	-1	7.712	-1	-1	-1	372.093	900.0	395.061	316.455	472.527	-1	-1	-1	506.172	903.225	-1	-1	-1	647.727	540.322	-1	1000.0	7.407	12.5	7.744	13.722	14.184	5.383	9.592	7.285	8.743	12.924	11.315	13.289	12.82	15.444	13.513	9.888	15.444	81.632	12.722	45.454	14.234	38.961	10.83	14.545	11.538	10.948	10.989	11.32	11.32	10.83	14.869	15.384	15.625	15.564	11.029	11.111	19.455	11.07	15.503	14.388	15.564	11.627	15.267	51.282	38.961	93.023	97.56	11.194	121.212	3.861	53.571	52.631	56.603	75.471	56.603	56.603	57.692	48.387	56.603	71.428	75.471	72.727	56.603	75.471	75.471	75.471	76.923	94.339	56.603	75.471	57.692	57.692	76.923	56.603	75.471	12.295	142.857	157.894	166.666	-1	-1	-1	-1	-1	-1	-1	-1	-1	-1	-1	-1	-1	-1	-1	-1	-1	-1	-1	-1	-1	-1	-1	11.538	10.256	71.428	21.505	64.516	33.333	107.142	36.363	37.037	31.578	109.09	36.363	145.454	36.363	20.408	21.276	42.553	32.258	21.276	18.633	60.0	60.0	6.896	50.0	53.571	55.555	30.927	96.774	100.0	56.603	65.217	96.774	100.0	96.774	0.806	37.974	38.461	15.384	125.0	120.0	120.0	31.25	107.142	10.6	25.21	26.086	51.724	136.363	157.894	12.396	266.187	38.961	10.526	35.714	36.144	36.144	12.552	37.037	39.473	40.0	10.989	26.785	26.548	27.027	27.272	27.027	27.272	27.272	27.522	27.272	26.548	26.086	26.785	27.272	27.027	27.027	36.363	26.548	35.714	36.363	8.547	75.0	73.17	21.925	74.712	214.285	200.0	10.033	27.522	30.927	29.411	14.084	125.0	136.363	9.433	25.0	150.0	10.526	31.914	32.967	33.333	8.595	40.0	40.0	1.913	37.037	38.461	37.974	37.974	2.676	30.303	9.259	30.0	28.846	29.702	29.702	10.489	13.1	32.258	29.702	13.157	17.543	47.619	54.545	34.883	545.454	142.857	142.857	11.363	28.571	28.846	30.0	38.961	230.769	136.363	230.769	30.0	69.767	125.0	52.863	38.461	39.473	153.846	38.961	38.961	9.063	34.09	34.883	35.294	8.086	35.294	37.974	36.144	37.037	9.708	85.714	10.169	35.294	6.147	38.461	34.09	42.253	100.0	88.235	111.111	8.064	33.707	30.303	11.029	42.253	42.857	42.857	28.571	78.947	19.108	42.857	24.793	19.108	157.894	157.894	25.21	78.947	78.947	10.452	11.45	34.482	5.964	43.478	11.278	214.285	21.126	214.285	5.87	38.961	11.857	30.927	30.612	111.111	250.0	12.145	30.612	8.45	37.5	9.404	31.914	13.824	36.144	15.873	47.619	11.952	39.473	15.306	57.692	6.912	4.914	242.304	14.851	18.518	18.75	12.422	18.518	13.245	102.463	-1	-1	-1	-1	-1	-1	-1	-1	812.091	-1	-1	976.19	-1	12.552	37.5	37.5	11.111	34.883	18.404	60.0	58.823	11.363	33.707	33.707	14.492	88.235	11.152	34.482	13.452	31.914	9.966	40.54	1.176	96.774	13.043	300.0	300.0	8.645	32.967	9.23	24.39	21.897	55.555	214.285	13.698	33.707	33.707	10.791	34.09	21.739	60.0	61.224	10.169	40.0	6.666	24.793	7.371	41.095	22.222	96.774	65.217	12.5	37.037	6.976	27.027	27.027	13.392	150.0	20.689	16.393	21.428	14.423	39.473	15.625	187.5	13.761	32.258	12.931	38.961	17.021	19.753	34.632	34.934	33.472	34.042	34.934	34.934	34.934	34.782	34.782	33.472	34.782	34.782	33.472	34.782	34.782	17.167	27.397	151.898	54.054	513.157	109.756	27.027	27.397	53.333	65.789	43.859	13.452	2.252	6.756	6.622	6.756	6.578	6.711	6.756	6.666	6.666	6.711	6.802	6.666	20.408	63.829	6.557	88.607	6.024	14.778	9.803	14.634	9.852	9.756	9.569	9.708	-1	142.857	14.563	28.169	43.478	40.54	12.738	50.632	162.79	-1	18.404	56.603	57.692	9.9	15.789	90.909	83.333	86.956	90.909	95.238	95.238	29.411	15.873	272.727	400.0	300.0	300.0	384.615	25.316	57.971	51.948	82.191	82.191	83.333	109.589	55.555	7.532	15.037	19.047	14.563	17.167	9.584	20.408	9.756	31.496	18.518	12.944	20.0	7.936	23.529	23.255	22.857	29.304	20.0	75.812	34.482	37.671	244.274	42.016	27.777	289.972	62.5	53.097	28.037	16.949	38.834	-1	636.363	36.211	26.315	32.608	35.714	68.181	34.285	69.767	60.606	72.289	48.192	45.454	37.383	61.538	15.665	30.701	41.958	51.47	44.776	44.444	44.444	26.548	19.23	25.0	45.977	57.471	46.511	22.352	46.511	11.799	45.112	66.666	30.769	48.0	61.855	63.157	30.075	19.512	9.389	218.362	19.531	34.482	8.456	62.5	60.0	25.641	62.5	29.411	46.875	39.473	18.518	41.666	47.619	47.619	105.263	50.0	163.265	421.052	400.0	258.064	421.052	86.956	318.181	17.857	62.5	68.965	34.482	71.428	21.551	272.727	0.27	-1	11.976	7.792	172.413	14.563	90.909	94.339	105.263	134.615	176.47	132.075	35.398	310.344	107.142	214.285	310.344	12.711	27.027	30.927	69.767	68.181	90.909	44.444	216.931	13.452	16.0	41.666	25.316	16.949	28.985	27.777	103.448	111.111	5.524	20.408	40.0	20.833	-1	172.697	57.142	200.0	181.818	133.333	180.722	57.142	133.333	166.666	200.0	9.584	15.957	15.957	21.164	15.789	15.384	9.584	11.718	17.094	17.964	74.074	75.471	52.631	57.692	42.452	70.175	6.191	7.496	1.437	55.555	117.647	105.263	117.647	125.0	117.647	3.271	13.986	10.135	45.977	-1	-1	-1	-1	2.664	7.575	33.936	102.04	21.276	642.533	72.48	8.097	15.873	12.903	-1	1.119	15.686	10.05	18.867	19.9	19.9	19.9	26.785	73.17	911.111	142.857	142.857	11.428	31.25	41.237	24.39	34.682	21.428	42.253	26.785	42.253	22.388	5.141	30.303	240.74	275.862	14.851	198.895	9.287	9.345	10.416	13.333	18.987	25.0	18.518	49.999	37.037	36.697	5.547	8.021	13.089	9.259	8.658	28.037	20.408	20.833	62.5	187.5	117.647	30.864	49.382	88.541	21.978	18.957	32.0	46.511	250.0	200.0	83.333	27.586	26.845	51.612	85.106	23.195	11.527	24.539	-1	-1	-1	-1	322.717	-1	49.18	62.656	2.944	49.115	341.463	29.702	5.882	19.455	44.117	16.666	54.347	1.917	33.333	18.518	25.404	13.043	101.983	317.241	423.076	7.537	16.376	16.791	18.45	-1	28.735	121.58	57.692	636.363	357.142	13.289	234.375	61.224	120.0	4.75	54.455	4.073	22.727	0.558	8.928	-1	28.985	9.316	25.423	-1	-1	-1	106.796	261.904	366.666	9.478	27.027	50.847	12.121	57.971	11.538	46.875	46.153	46.153	23.136	28.985	-1	24.59	42.105	181.818	150.0	22.058	90.909	130.434	28.301	5.586	4.889	4.207	28.776	181.818	150.0	-1	7.042	49.382	80.0	17.094	150.0	137.931	7.836	19.512	8.928	4.975	27.21	173.913	155.629	135.703	495.85	925.311	54.794	190.476	150.0	67.073	9.411	200.0	150.0	56.338	190.476	150.0	16.666	200.0	150.0	66.666	100.0	107.142	40.816	190.476	150.0	9.287	230.769	31.25	190.476	150.0	23.529	14.705	55.555	157.894	200.0	34.188	150.0	173.913	33.898	32.786	32.0	200.0	150.0	14.035	31.496	150.0	200.0	62.5	115.384	190.476	22.598	16.597	190.476	150.0	62.5	190.476	125.0	17.937	190.476	142.857	8.438	61.538	190.476	154.716	123.076	19.455	128.93	203.045	128.526	123.123	127.329	-1	112.994	122.159	-1	186.757	160.784	-1	15.243	166.007	-1	123.493	112.328	126.506	126.05	140.41	-1	117.994	72.859	128.93	105.128	120.481	32.232	128.205	-1	140.41	33.333	107.142	121.212	30.075	200.0	150.0	40.0	150.0	190.476	112.994	28.985	181.818	150.0	31.914	105.263	5.97	40.816	24.39	57.142	93.75	986.547	104.166	7.299	158.878	8.842	21.739	7.142	138.613	7.272	20.594	76.923	142.857	200.0	128.125	38.834	150.0	142.857	52.631	190.476	142.857	11.811	37.5	37.5	16.194	76.923	137.931	15.936	190.476	150.0	27.777	65.217	27.397	21.818	63.492	14.814	12.461	21.276	15.306	13.559	181.818	150.0	127.272	291.666	19.867	40.0	150.0	200.0	9.95	925.558	0.385	13.986	142.857	190.476	7.255	5.524	39.325	51.948	200.0	157.894	21.505	173.913	157.894	8.764	129.411	6.479	12.578	11.142	142.857	190.476	-1	-1	132.53	65.573	142.857	137.931	62.5	187.5	142.857	-1	-1	50.0	150.0	181.818	111.413	37.037	190.476	150.0	60.606	190.476	150.0	28.776	200.0	142.857	37.5	173.913	153.846	31.25	200.0	142.857	31.007	150.0	160.0	38.834	200.0	142.857	25.806	136.363	200.0	29.197	190.476	142.857	12.121	68.181	43.478	3.108	16.877	190.476	150.0	83.333	-1	-1	-1	-1	-1	102.564	150.0	200.0	102.564	190.476	142.857	12.5	25.423	31.578	21.052	93.023	150.0	200.0	321.637	102.564	150.0	153.846	121.118	34.482	19.108	16.393	46.052	75.949	38.167	30.769	50.0	18.691	20.0	29.702	44.776	93.75	14.598	16.853	11.695	35.294	17.647	34.883	-1	10.752	10.928	10.928	10.989	25.179	16.759	109.89	25.641	28.708	29.739	430.962	220.657	35.714	11.904	28.037	41.666	91.228	-1	12.5	36.144	86.419	45.454	1.56	199.999	9.523	106.06	97.56	142.857	58.823	5.042	76.213	32.258	66.666	15.789	18.691	68.181	150.0	16.129	10.695	-1	-1	-1	-1	-1	-1	175.213	183.406	-1	174.672	173.16	180.616	174.468	602.383	14.925	159.663	3.836	17.543	14.423	18.433	183.453	19.801	34.965	30.769	16.46	24.539	26.49	33.333	129.77	346.938	16.042	152.091	84.905	75.0	46.875	47.619	90.909	14.018	86.956	214.285	-1	54.545	19.047	29.239	-1	16.853	13.274	39.215	294.117	158.102	41.666	580.288	10.416	18.867	48.192	38.461	11.08	9.049	68.965	2.386	2.012	43.715	47.619	24.096	56.603	-1	-1	-1	65.42	16.042	20.172	28.169	21.428	11.299	76.923	83.333	30.769	31.496	14.336	5.464	246.913	-1	177.489	-1	-1	66.666	6.681	10.309	10.989	41.666	38.461	11.56	5.263	9.259	6.666	58.823	663.917	19.704	98.591	17.647	18.292	8.241	8.23	3.868	-1	22.598	5.221	16.736	52.631	232.0	236.628	2.325	11.494	20.618	49.019	12.195	9.146	37.037	4.009	4.228	136.363	5.305	16.042	0.987	74.074	153.846	30.075	66.666	-1	236.162	161.29	15.384	52.98	-1	31.25	9.803	93.55	88.888	-1	13.986	717.073	9.852	-1	14.423	8.403	46.875	3.868	104.166	98.039	14.851	947.368	5.42	16.0	10.791	19.512	1.184	18.181	31.496	12.422	6.696	125.0	8.379	382.352	48.78	2.188	-1	-1	16.26	16.806	111.111	95.744	10.869	31.69	12.048	12.82	5.917	27.777	13.245	59.09	28.301	14.814	10.989	9.615	-1	9.478	32.52	5.333	15.384	35.897	1.941	52.941	16.853	19.736	278.26	1.972	48.78	7.957	11.494	93.75	5.934	52.631	40.0	19.23	74.074	56.338	3.773	17.391	147.482	5.136	16.26	4.819	51.282	66.666	21.428	12.875	15.503	18.867	21.126	27.272	34.313	3.968	14.184	11.235	36.697	93.984	11.834	78.947	12.145	643.162	55.555	18.518	26.315	11.627	14.851	9.9	79.47	11.441	29.702	22.388	11.049	6.73	-1	324.324	75.471	11.45	11.73	12.578	13.333	440.476	17.045	119.047	13.071	21.428	74.074	20.202	97.56	0.943	13.289	13.888	24.59	108.108	16.216	6.92	166.666	23.809	36.697	26.086	0.85	23.255	43.824	35.294	29.239	10.309	15.306	60.606	60.606	-1	7.63	6.6	101.152	0.126	946.112	23.584	-1	28.985	23.255	19.801	-1	10.869	43.478	78.651	12.903	12.903	11.834	11.406	8.676	21.978	11.07	16.949	24.752	5.628	14.869	18.518	7.905	3.363	15.957	7.104	4.405	13.513	18.691	1.392	3.152	50.505	21.582	15.723	89.285	10.033	20.833	57.385	4.576	8.771	7.299	6.818	57.971	17.543	14.83	26.946	14.545	18.867	11.627	13.452	8.51	7.168	25.641	38.461	614.285	9.09	24.291	5.434	7.125	319.327	5.089	3.735	9.868	7.978	22.222	117.166	7.853	108.843	12.048	8.426	10.0	6.23	7.142	4.573	82.352	-1	0.199	19.354	931.283	37.974	-1	28.301	305.555	32.0	41.095	22.9	21.582	101.562	14.084	22.388	11.627	48.387	12.121	73.17	11.857	35.087	9.478	16.806	50.847	36.363	7.575	15.503	23.904	28.753	68.965	5.602	1.169	12.096	13.477	66.666	25.252	25.906	6.079	30.303	8.547	6.396	45.454	1.525	5.298	4.854	8.426	3.773	27.397	35.714	19.736	12.345	8.152	35.714	32.727	18.779	85.365	35.714	5.427	10.869	-1	12.931	1.772	0.607	20.202	353.603	236.22	14.598	35.294	50.0	32.786	17.543	20.512	10.05	4.065	23.076	5.865	123.287	9.523	39.119	95.238	31.847	25.559	23.255	7.812	-1	76.923	3.112	11.764	10.948	9.456	8.658	-1	9.652	18.604	2.227	8.438	42.553	7.092	8.771	11.494	51.282	11.07	2.552	21.126	11.904	6.191	5.405	10.989	8.298	8.695	4.651	8.771	11.494	50.0	8.403	2.042	7.716	-1	0.694	34.883	133.333	11.904	-1	65.789	134.615	35.087	47.619	9.756	20.408	53.333	61.538	96.153	30.303	44.117	20.833	15.957	130.434	68.181	12.5	66.666	35.175	30.303	24.096	30.612	2.785	0.475	6.514	5.454	16.042	7.518	1.912	6.711	5.633	74.074	103.321	13.888	12.738	6.825	12.195	30.805	10.344	20.661	10.849	13.793	7.009	436.363	424.46	6.349	13.536	124.542	11.111	66.433	-1	9.523	9.174	8.928	38.461	28.88	40.816	7.326	22.471	3.921	-1	7.246	0.89	77.777	79.772	15.463	64.102	9.216	16.129	7.947	2.361	15.873	-1	7.894	6.908	8.583	9.478	13.888	-1	8.849	10.101	7.434	102.941	13.333	26.315	18.018	2.528	65.476	47.058	50.847	3.929	20.134	89.887	2.873	-1	8.379	218.484	-1	-1	4.716	8.733	119.354	5.484	4.716	8.064	7.707	3.508	11.2	18.97	0.774	6.06	28.503	-1	9.925	7.751	4.75	10.335	116.279	105.035	7.858	8.45	4.92	21.624	17.241	5.641	14.285	14.88	26.315	16.949	79.268	103.448	1.573	6.349	23.192	13.84	4.901	8.595	13.157	5.747	13.227	18.867	5.649	15.748	11.235	8.771	10.61	9.779	10.204	-1	521.138	66.666	26.282	403.981	8.645	8.333	34.313	2.747	2.512	177.496	8.379	2.564	6.097	8.356	4.983	4.87	16.806	106.012	5.509	3.724	5.0	1.384	9.316	5.0	5.633	19.163	6.309	5.449	7.444	2.577	6.289	1.513	2.341	-1	10.282	7.751	7.772	5.319	10.23	7.936	4.464	141.766	2.316	4.531	14.378	10.075	20.304	12.162	3.35	10.152	2.355	4.531	-1	3.452	8.021	15.625	5.361	1.84	1.901	5.813	6.884	1.908	20.172	11.345	4.58	5.802	14.134	0.729	6.521	338.543	2.362	3.222	1.716	10.638	11.142	11.111	37.216	21.198	4.395	1.366	7.604	3.221	6.622	48.872	16.528	11.235	72.727	53.571	30.0	53.097	14.423	27.272	49.18	16.853	30.927	18.75	10.791	4.555	42.424	20.92	4.065	241.379	803.956	15.706	14.869	23.809	37.037	54.166	12.987	28.279	65.573	-1	245.283	51.02	15.625	19.801	-1	10.452	53.191	9.259	78.947	25.773	-1	97.56	100.0	5.952	66.666	11.695	4.987	10.169	10.362	17.492	15.209	33.333	22.099	49.504	54.347	14.634	210.0	23.364	103.785	0.615	-1	39.215	-1	20.833	32.258	18.633	37.037	21.505	97.56	190.476	219.626	-1	22.346	76.923	6.279	23.076	96.774	52.631	22.222	76.923	59.701	21.164	66.666	81.081	102.564	11.173	250.0	86.734	54.545	11.834	95.041	22.222	35.714	-1	200.0	9.9	34.482	66.666	66.176	130.434	31.088	213.27	92.198	6.211	36.363	65.04	8.784	7.772	225.806	200.0	535.648	101.449	52.023	14.492	7.692	10.989	39.473	78.947	20.833	4.237	42.857	41.666	81.395	14.354	93.75	55.555	100.0	27.397	-1	4.734	-1	16.877	29.126	29.268	68.965	22.222	21.164	18.292	15.463	11.695	205.24	30.769	29.411	198.473	156.25	111.111	108.108	157.894	20.27	32.786	96.774	84.21	21.126	48.387	5.128	10.309	191.78	21.582	13.667	11.111	21.621	57.142	-1	108.108	19.607	851.485	0.156	150.0	14.778	8.928	6.289	14.285	3.809	26.315	272.727	0.11	19.607	12.121	26.178	15.503	116.279	41.095	10.204	14.705	37.037	84.905	5.979	8.174	16.304	16.129	6.472	6.472	9.433	18.633	18.867	18.867	2.61	16.666	17.045	17.142	2.739	2.049	3.728	4.765	127.272	81.081	163.636	163.636	127.272	152.542	127.272	127.272	140.35	160.714	163.636	160.714	122.807	155.172	147.54	120.689	127.272	160.714	160.714	142.857	163.636	163.636	166.666	163.636	-1	53.254	-1	53.254	17.817	5.952	9.09	17.543	26.315	29.411	33.962	90.909	4.021	8.163	7.067	5.698	2.861	12.987	12.422	13.245	13.157	12.345	13.245	13.157	13.071	11.904	10.638	13.157	12.987	12.658	12.987	12.82	3.115	33.333	11.235	212.29	11.299	1.06	13.888	0.207	3.11	10.989	6.289	0.745	4.857	-1	4.467	8.86	6.796	-1	0.572	1.171	36.649	-1	3.227	37.037	0.927	36.649	-1	1.139	35.532	26.615	36.269	36.458	21.85	3.838	25.495	44.692	44.692	16.26	30.69	57.142	56.872	56.872	56.603	56.074	35.805	35.805	4.285	6.688	-1	-1	-1	-1	12.019	23.696	23.584	23.584	23.584	4.773	97.352	20.958	41.198	5.444	88.397	8.746	8.602	7.159	6.92	3.926	5.249	25.889	6.472	2.372	4.357	6.564	14.492	10.335	3.937	6.591	35.532	36.082	3.846	17.964	3.745	13.736	26.881	27.027	26.881	27.027	27.173	12.886	6.535	2.028	7.092	13.513	0.797	3.759	3.891	9.868	7.389	3.795	2.923	3.1	8.403	6.896	10.489	8.771	13.029	10.909	13.559	13.157	2.583	9.868	6.22	13.245	13.245	7.407	17.857	10.135	14.134	17.301	14.705	24.096	58.823	160.0	81.632	140.0	40.816	40.0	61.224	40.0	-1	18.867	33.333	181.818	111.111	13.636	35.398	241.379	24.39	65.217	150.0	107.142	150.0	210.526	150.0	150.0	150.0	150.0	150.0	181.818	136.363	200.0	741.935	9.433	21.276	14.084	21.276	13.333	14.184	8.823	23.121	13.636	385.496	40.54	726.415	7.832	437.229	1000.0	41.666	13.333	398.963	-1	41.666	14.285	435.344	927.71	41.095	271.505	42.253	41.095	987.179	228.506	41.095	962.5	40.0	13.636	420.765	699.186	40.54	12.048	418.478	40.0	781.818	13.698	34.883	518.072	962.5	14.423	420.833	40.0	819.148	8.333	433.476	1000.0	40.54	13.953	40.54	531.034	886.597	21.834	4.454	11.428	6.578	42.253	18.867	39.215	14.981	45.977	11.019	95.238	166.666	10.752	31.578	118.902	37.037	39.285	30.612	2.493	28.301	55.555	9.933	369.685	35.714	30.534	150.0	85.308	73.529	30.075	41.666	125.0	9.259	10.0	61.32	7.462	7.017	11.363	6.329	16.666	18.181	7.042	10.83	11.494	15.503	39.473	11.904	14.652	14.925	16.0	16.194	14.652	2.457	18.348	13.651	45.977	3.898	11.049	35.398	218.75	23.668	22.471	17.543	22.222	8.368	19.417	22.988	22.857	17.441	12.461	16.26	14.285	22.132	17.699	138.211	16.393	63.116	10.899	13.84	11.94	213.934	7.352	41.916	129.224	7.894	7.812	7.968	895.46	15.444	15.686	14.598	34.633	10.256	15.384	88.235	10.135	11.764	15.936	3.777	9.708	16.194	
2.463	16.326	23.622	8.438	8.474	11.673	2.244	116.43	4.651	0.785	5.291	3.472	13.088	22.184	-1	4.987	10.404	9.375	8.571	17.241	17.341	8.547	17.142	17.142	8.426	16.759	16.759	16.759	5.791	12.195	12.5	8.498	8.955	5.05	4.573	13.274	13.623	14.778	81.081	13.966	1.552	7.532	1.102	5.154	16.085	29.702	20.408	30.0	4.14	7.168	8.438	0.804	6.934	9.925	14.124	22.598	10.443	16.853	5.376	10.416	543.151	10.752	7.692	8.522	8.645	9.202	0.652	3.787	5.199	1.977	6.25	9.202	0.34	47.808	7.352	8.902	25.0	7.92	8.174	11.527	48.134	6.289	9.345	8.797	4.866	6.191	7.177	13.953	14.218	14.285	10.471	20.833	10.309	1.273	1.585	1.729	2.496	1.529	1.37	3.065	2.276	-1	-1	3.472	4.629	5.263	4.228	6.097	5.181	5.97	25.773	15.463	9.324	12.077	7.281	5.076	10.282	5.115	8.498	24.937	-1	1.855	8.849	17.441	17.647	8.522	16.304	17.341	17.441	4.552	5.328	11.45	11.73	-1	17.341	-1	5.882	1.694	24.169	134.533	334.191	6.944	16.574	16.574	5.665	4.8	16.574	16.393	2.797	7.561	5.747	-1	8.31	2.89	7.504	22.075	5.225	0.528	242.661	1.907	4.385	3.989	8.086	4.545	13.888	13.888	54.131	8.605	14.354	14.423	186.602	3.378	9.174	7.104	3.69	3.762	5.773	21.527	7.9	3.656	11.538	6.567	2.636	7.246	1.066	6.741	17.716	6.535	2.97	3.734	5.773	5.694	5.268	4.089	26.816	3.906	4.054	2.2	-1	6.858	13.554	497.376	2.005	4.761	5.714	4.273	5.263	5.668	5.773	7.38	13.221	14.423	14.423	7.537	15.075	4.887	4.189	99.198	49.18	127.272	127.272	127.272	55.118	163.636	122.807	0.724	7.179	127.272	127.272	120.689	129.629	116.666	127.272	0.692	9.831	63.636	127.272	0.714	9.308	127.272	125.0	0.688	5.15	70.707	127.272	70.707	92.105	58.333	78.651	127.272	127.272	70.0	125.0	122.807	0.649	23.89	127.272	112.903	64.814	66.037	66.037	101.449	82.352	43.478	127.272	77.777	45.751	122.807	65.42	129.629	129.629	127.272	127.272	0.646	8.717	127.272	125.0	0.633	10.769	127.272	127.272	127.272	127.272	127.272	127.272	127.272	93.333	127.272	94.594	97.222	125.0	111.111	127.272	0.66	7.314	59.829	122.807	99.999	163.636	0.631	23.684	128.571	127.272	122.807	127.272	24.137	58.333	27.667	67.961	127.272	166.666	43.478	127.272	111.111	127.272	127.272	65.42	0.615	-1	-1	-1	-1	0.362	50.724	127.272	0.706	18.518	127.272	127.272	63.636	86.419	58.823	80.459	127.272	125.0	127.272	107.692	0.727	8.928	90.909	93.333	127.272	127.272	127.272	127.272	104.477	127.272	109.375	125.0	127.272	54.216	111.111	125.0	129.629	127.272	127.272	129.629	129.629	127.272	127.272	58.333	104.477	127.272	33.98	129.629	127.272	125.0	127.272	61.946	127.272	39.548	125.0	127.272	92.105	72.164	71.428	127.272	101.449	101.449	72.916	127.272	125.0	57.377	101.449	0.637	13.513	129.629	129.629	76.086	127.272	94.594	127.272	127.272	127.272	72.916	129.629	0.643	8.962	127.272	129.629	127.272	0.68	0.656	0.632	0.614	9.9	127.272	127.272	0.64	7.847	0.659	6.375	0.662	0.611	12.006	127.272	0.638	0.621	0.618	11.686	0.643	9.628	-1	0.322	0.65	0.605	10.558	127.272	127.272	0.696	0.6	16.355	81.395	125.0	0.652	0.66	0.594	0.629	11.864	127.272	0.666	0.585	14.198	0.677	0.588	0.627	21.428	73.77	100.0	160.714	0.717	0.718	0.657	0.671	15.555	0.715	-1	42.452	95.744	-1	-1	53.892	-1	53.254	-1	-1	52.631	-1	-1	52.631	103.448	-1	53.571	103.448	-1	53.571	103.448	-1	-1	-1	27.355	103.448	102.272	-1	53.571	103.448	103.448	-1	53.892	103.448	102.272	-1	53.571	-1	47.619	-1	53.571	-1	47.904	90.909	-1	53.571	-1	-1	53.571	2.667	37.924	7.168	22.471	11.235	12.82	105.263	20.547	27.972	62.068	227.848	20.833	21.126	13.986	27.972	41.958	21.126	13.793	20.689	20.833	20.979	55.944	20.979	2.594	11.45	29.702	31.25	32.967	7.371	25.423	33.333	8.287	33.707	29.126	9.646	34.482	34.883	9.416	34.482	16.574	53.571	52.631	9.615	-1	65.217	73.17	10.526	35.294	3.405	7.272	9.569	16.666	83.333	8.298	32.0	46.153	9.677	20.0	20.0	20.0	68.91	16.666	64.516	-1	17.241	32.786	6.734	-1	0.763	10.638	0.273	15.706	18.75	6.666	24.793	36.144	36.585	17.241	20.27	17.441	104.651	50.632	49.019	37.5	17.751	15.957	35.989	124.999	8.968	13.422	13.513	3.257	9.404	8.086	0.367	3.535	12.237	17.467	59.633	21.39	34.146	15.789	20.344	53.846	66.666	40.816	10.835	4.665	9.302	14.251	39.145	4.64	8.645	8.726	5.217	2.801	13.245	12.903	13.157	12.903	1.707	160.655	349.056	-1	240.259	22.988	12.578	12.422	19.48	248.587	16.0	-1	12.5	335.403	85.365	49.079	19.736	737.804	19.607	-1	26.415	4.291	13.215	2.877	12.82	13.245	13.333	12.5	12.5	19.867	13.245	296.052	13.333	12.903	13.333	6.153	3.766	11.494	21.645	18.518	18.518	18.518	17.316	18.433	13.888	76.404	8.602	3.861	16.216	6.96	21.857	11.049	2.805	-1	4.524	3.565	6.644	6.389	6.688	6.472	3.838	6.451	6.6	6.578	6.329	3.703	6.578	6.389	6.289	6.535	47.706	5.235	10.989	22.284	16.393	3.484	6.896	7.434	6.514	6.451	5.291	10.582	5.161	20.202	8.787	12.224	1.915	2.179	10.752	8.676	16.949	10.101	3.616	5.291	10.582	6.872	17.316	5.089	10.204	15.306	10.204	5.841	4.739	15.981	25.83	5.333	9.708	9.756	10.695	10.335	8.196	16.666	6.611	8.595	8.113	3.496	10.05	8.31	8.379	0.72	0.576	7.025	9.389	7.142	7.556	15.075	4.434	3.696	6.342	12.594	6.23	9.009	5.586	11.173	3.083	24.39	20.14	-1	1.233	6.012	10.169	4.83	3.466	82.819	9.049	2.237	4.566	4.576	0.194	1.074	5.326	4.842	9.708	5.87	6.024	7.211	4.796	10.706	17.167	7.125	14.15	7.366	15.094	7.334	5.494	15.873	3.703	4.484	14.218	3.603	5.763	39.344	14.251	7.042	72.213	23.69	0.239	7.575	3.327	5.836	7.692	5.221	1.899	5.747	14.814	9.237	5.361	3.597	10.57	5.376	6.622	0.154	-1	3.891	7.407	14.669	5.037	1.313	-1	34.739	3.03	7.853	8.426	3.147	1.107	2.886	2.724	0.816	0.222	4.301	5.952	5.464	5.263	4.58	5.813	2.32	7.181	-1	1.007	5.617	249.828	3.125	70.283	41.82	41.262	-1	40.789	6.622	0.602	10.086	5.494	4.739	4.739	-1	4.672	4.784	5.361	6.072	-1	-1	-1	-1	-1	-1	-1	-1	-1	-1	-1	-1	-1	-1	-1	-1	-1	-1	-1	-1	-1	-1	-1	-1	-1	-1	-1	-1	-1	-1	2.973	5.607	25.423	25.641	8.902	25.423	26.548	10.344	24.024	8.78	11.627	4.754	13.1	13.1	3.22	4.024	194.607	8.928	32.74	8.939	5.291	15.625	15.544	5.181	16.759	2.747	81.883	38.309	81.383	508.211	7.272	82.405	6.993	156.812	4.965	18.691	28.436	9.966	6.711	18.957	5.012	6.7	28.436	3.149	5.333	2.457	2.614	5.385	11.889	18.111	3.926	5.249	7.005	-1	5.87	5.681	3.921	3.717	6.302	18.248	3.752	3.703	3.68	6.172	8.108	15.957	3.552	4.065	362.841	108.359	10.695	3.616	-1	5.319	5.291	5.361	5.263	5.405	5.39	96.658	5.39	18.867	7.792	513.716	21.582	3.929	46.647	5.39	7.614	42.128	9.216	5.328	1.417	15.306	1.45	2.415	4.454	2.583	58.401	104.702	106.031	105.329	109.079	242.056	3.603	3.669	3.937	3.577	0.199	26.455	5.54	5.128	3.35	5.434	5.649	5.128	49.35	16.548	1.504	4.424	260.948	4.109	4.172	2.812	2.808	2.743	4.175	16.516	84.788	11.494	6.172	2.781	2.59	3.061	714.866	5.154	3.722	8.379	189.799	25.0	25.0	3.003	12.69	7.518	15.075	15.075	7.537	15.075	15.075	-1	5.263	6.872	3.401	3.727	2.649	2.522	6.662	10.494	19.23	16.574	15.021	15.789	-1	-1	0.534	-1	-1	-1	-1	-1	-1	-1	-1	-1	-1	-1	-1	-1	-1	-1	-1	-1	-1	-1	-1	-1	-1	-1	3.841	14.705	14.423	14.705	4.201	16.304	16.393	4.184	17.647	17.857	9.771	61.728	19.354	19.23	58.139	18.987	19.108	40.0	12.195	11.718	61.919	19.354	19.354	5.758	17.647	11.396	2.604	8.83	7.968	7.604	7.874	7.889	5.226	6.06	7.104	6.7	8.113	7.677	7.104	5.747	540.555	-1	20.168	2.425	15.873	21.276	52.064	19.801	15.384	12.383	102.754	5.555	11.111	11.111	10.989	11.049	6.116	16.539	21.739	22.004	4.975	9.478	9.615	6.116	9.404	9.463	58.577	11.363	11.331	14.586	21.531	21.479	21.582	9.554	17.341	19.108	37.383	9.174	37.383	17.441	18.987	10.204	15.625	16.806	5.899	17.341	26.041	27.472	7.092	10.854	9.287	9.661	9.433	12.195	5.208	-1	4.04	5.376	372.146	11.56	8.67	8.695	1.877	8.695	28.708	5.571	1.054	6.818	6.611	-1	5.602	8.064	804.982	5.87	3.514	5.115	14.925	12.903	5.221	-1	7.633	6.116	1.926	5.434	16.091	5.934	7.462	25.839	6.012	12.605	5.571	9.174	10.282	5.555	8.426	5.338	29.411	36.63	11.94	13.667	8.62	24.657	36.29	36.144	32.653	35.433	48.387	35.573	33.195	36.0	36.144	36.144	32.128	35.856	32.128	35.856	36.144	4.854	8.108	16.129	16.216	8.0	15.789	8.522	16.216	16.853	16.949	8.0	15.789	8.645	17.441	12.295	10.84	12.875	29.702	5.78	25.362	27.343	7.317	14.563	14.563	8.67	17.341	8.645	17.241	8.695	17.441	8.746	17.441	17.441	10.869	21.857	21.621	105.97	447.447	680.232	970.588	325.443	-1	184.523	764.705	357.142	333.333	964.705	476.19	785.714	224.736	327.38	692.307	479.289	964.705	-1	333.333	357.142	970.588	781.065	769.23	184.523	420.118	5.235	9.9	14.018	5.115	18.518	9.345	9.216	8.379	5.555	7.772	17.543	17.167	20.618	15.463	5.434	-1	5.464	5.602	5.633	4.914	11.235	38.043	31.746	22.727	16.853	5.586	32.994	21.052	20.725	-1	4.127	4.659	1.757	0.36	287.394	4.878	5.602	5.649	18.604	12.422	9.259	9.316	12.048	11.049	11.049	34.536	11.299	18.099	-1	-1	-1	5.235	7.936	15.873	15.789	5.263	6.191	16.627	10.23	21.164	11.428	40.201	299.319	8.645	22.988	2.803	10.526	10.416	-1	3.076	21.052	8.875	11.695	11.834	11.764	13.333	57.142	40.816	295.798	7.259	23.255	8.955	6.024	12.048	18.072	8.389	11.337	11.389	-1	-1	8.31	10.928	10.554	83.612	145.631	17.994	60.948	20.746	16.393	20.183	8.241	5.376	21.505	5.235	2.945	3.448	2.352	5.194	2.375	4.866	3.913	2.881	2.61	6.134	2.666	5.361	8.875	7.425	18.97	38.461	8.62	8.62	6.25	9.195	17.391	-1	-1	-1	30.69	68.376	7.228	522.565	5.882	11.627	11.976	11.904	14.88	-1	10.781	8.888	82.872	142.045	5.376	21.505	5.102	20.512	12.605	97.847	34.482	8.241	11.764	15.584	10.638	9.049	8.746	6.25	4.857	477.178	17.953	5.698	14.669	6.024	31.578	0.723	9.523	8.797	7.943	11.267	3.395	4.95	14.17	1.493	9.118	14.598	14.778	1.924	13.921	5.83	5.825	11.494	52.631	8.13	30.136	35.335	4.535	8.379	5.524	6.042	6.024	183.333	7.957	13.262	9.23	12.024	258.649	6.928	2.336	7.407	13.824	6.944	9.216	27.283	-1	4.424	4.415	10.526	83.601	557.522	9.195	3.838	5.05	328.767	7.853	15.706	15.706	105.704	4.694	10.638	15.957	27.322	1.16	5.361	5.376	2.604	12.953	5.479	56.818	33.426	5.208	5.39	11.111	10.989	382.653	470.383	131.513	-1	-1	-1	-1	-1	-1	-1	-1	-1	-1	-1	-1	3.448	4.893	3.454	3.454	3.454	3.454	5.181	3.454	5.514	12.988	1.603	4.287	5.788	5.535	2.383	30.193	3.577	4.942	4.658	49.222	15.625	75.376	10.238	29.85	29.85	5.555	16.574	1.759	80.482	259.259	80.971	262.91	5.305	9.652	96.439	1.373	8.45	5.291	5.333	160.104	6.042	4.777	9.615	9.677	6.24	12.345	13.179	9.933	2.915	26.001	4.724	7.614	7.444	6.756	13.333	13.698	13.636	18.672	21.008	22.123	20.833	18.0	3.952	20.576	20.833	4.098	6.109	12.244	6.451	6.756	13.513	6.134	12.244	5.434	5.988	5.964	28.925	4.376	4.587	8.88	4.555	5.154	3.338	8.35	1.787	144.636	8.213	8.771	3.929	11.99	23.584	23.584	23.696	23.696	23.584	23.696	23.696	23.584	23.696	21.645	23.696	23.584	23.584	23.584	23.584	23.696	23.584	23.696	23.584	23.696	23.696	23.364	23.809	23.696	23.696	23.696	18.957	23.809	23.696	23.584	23.696	23.584	23.584	23.809	37.383	23.696	23.696	23.696	4.64	23.255	23.584	23.696	23.584	23.584	23.474	18.867	23.474	23.584	23.584	23.584	23.584	23.584	23.584	23.474	23.696	23.584	23.696	23.584	23.696	23.696	23.696	23.584	23.584	90.909	392.971	284.36	260.663	279.62	551.886	699.53	-1	622.641	774.647	147.619	383.886	265.402	610.328	336.492	769.953	235.632	271.428	334.905	619.718	284.36	-1	260.663	382.075	549.295	613.207	279.62	769.953	771.028	266.666	699.53	106.518	392.971	551.886	769.953	260.663	279.62	147.619	-1	622.641	265.402	610.328	336.492	699.53	383.886	285.714	774.647	7.633	15.306	1.478	3.662	15.544	13.888	7.092	19.23	9.478	14.354	0.113	5.128	12.787	98.901	5.141	5.141	8.064	7.614	200.075	4.376	7.751	2.029	7.594	9.95	10.152	10.152	7.444	9.95	16.806	9.756	9.803	8.0	8.241	10.869	5.089	14.423	19.966	5.361	10.582	10.526	8.077	8.064	11.737	9.07	7.371	7.575	15.075	30.303	10.126	19.704	5.698	16.853	4.819	7.272	7.594	10.101	9.478	8.602	27.777	7.407	7.614	5.64	18.735	10.101	6.593	10.126	8.968	9.411	33.568	6.564	5.747	13.452	55.91	7.228	3.384	7.978	5.11	8.928	7.194	26.854	8.219	8.152	7.614	7.594	44.28	9.975	5.249	7.594	7.594	7.575	7.633	7.653	7.594	9.009	9.638	7.594	12.5	12.145	18.072	16.736	16.26	309.978	-1	2.547	10.869	4.132	5.291	10.869	7.968	7.042	-1	-1	-1	-1	12.295	21.428	31.007	22.727	626.03	6.92	6.944	6.896	8.121	8.179	8.247	8.483	8.23	4.246	10.0	18.072	10.676	13.215	24.193	8.583	8.547	26.086	1.149	10.948	9.823	7.518	11.627	10.309	9.433	5.737	28.368	59.782	8.426	21.844	4.518	12.106	9.345	7.444	11.111	-1	6.342	9.09	4.683	10.909	143.835	22.058	22.058	17.323	7.575	1.046	8.797	311.874	11.834	8.944	29.411	15.151	9.316	13.452	13.888	121.338	13.605	7.575	23.715	12.448	5.882	7.853	11.952	5.424	14.563	9.063	17.964	12.539	12.578	6.622	9.404	12.539	9.433	9.433	12.578	8.746	2.287	12.578	9.404	8.62	9.615	16.949	19.108	8.522	16.483	17.142	16.216	17.142	9.09	17.543	16.759	9.554	18.867	18.75	8.823	17.647	8.474	16.853	85.995	9.345	12.195	18.633	12.422	18.633	132.545	4.357	62.043	7.246	6.06	9.063	6.097	8.955	6.079	8.797	6.079	196.875	803.738	14.059	4.807	244.444	13.661	6.32	7.279	8.568	18.461	6.097	6.079	9.174	18.404	9.868	19.607	76.779	3.3	8.823	5.763	11.363	5.763	10.6	1.941	5.319	2.309	4.739	10.695	13.245	10.563	14.45	11.799	11.627	9.009	6.042	5.772	-1	83.472	6.622	5.698	27.624	5.78	9.063	7.915	6.224	172.21	3.71	6.41	9.345	12.345	8.498	8.823	6.315	16.949	4.47	75.675	8.356	17.751	9.584	18.987	3.711	0.811	1.56	1.023	2.111	2.83	1.726	14.598	2.936	10.416	36.363	76.923	74.074	5.514	7.481	2.164	180.665	21.428	8.174	-1	7.792	27.21	-1	10.344	9.316	8.13	16.129	8.174	16.042	8.174	16.129	7.692	15.544	15.625	3.305	1.658	76.923	157.894	88.235	105.263	100.0	3.853	8.368	1.437	7.604	7.692	8.021	4.914	11.111	60.773	10.61	7.407	7.915	11.718	23.136	7.476	5.905	73.953	0.828	11.299	5.221	5.235	11.6	14.705	14.04	201.834	7.5	6.976	7.978	12.195	7.874	7.371	10.869	5.479	4.784	5.427	-1	21.1	8.316	6.711	3.322	173.036	6.7	15.73	38.534	97.902	13.468	16.333	2.017	2.747	5.78	5.859	5.319	3.558	5.87	8.45	6.88	8.356	6.048	4.454	8.298	6.479	5.628	5.136	3.407	3.61	5.464	6.465	8.403	8.571	8.021	5.83	7.772	7.978	5.649	14.583	5.357	6.389	10.033	14.787	30.418	30.418	30.303	30.303	5.722	3.846	15.789	15.873	68.181	3.708	2.518	165.605	10.869	10.638	10.81	10.81	10.582	10.928	10.869	10.869	10.869	9.153	13.1	1.29	12.315	3.663	14.992	3.571	6.319	20.44	3.703	5.484	6.864	4.75	4.739	6.031	6.289	28.885	30.095	116.666	54.347	3.325	12.889	-1	7.92	0.782	10.256	7.905	4.504	6.928	31.325	7.55	10.238	20.408	20.408	6.25	5.042	12.244	4.081	30.172	-1	1.419	12.195	15.209	32.52	2.59	14.504	40.089	59.405	6.369	12.345	18.595	1.02	13.422	6.302	6.535	19.23	3.236	19.736	36.065	1.209	8.81	9.615	2.4	2.335	1.862	3.629	3.384	8.532	4.282	14.823	15.625	15.151	19.801	24.39	58.823	4.83	3.717	3.205	4.4	2.392	7.843	235.123	8.474	2.873	-1	-1	8.298	8.849	4.784	4.796	2.159	8.403	8.474	2.509	79.536	465.034	5.665	438.862	3.68	37.819	2.564	69.565	4.127	1.309	7.285	2.926	2.364	1.655	30.685	1.731	70.615	20.979	4.96	4.232	3.75	1.876	1.186	3.086	6.504	3.44	3.131	44.603	2.157	4.087	11.673	11.627	2.2	3.584	0.978	3.508	7.228	3.194	2.475	-1	29.835	1.944	15.564	3.931	12.048	14.563	4.341	7.299	1.571	4.535	8.016	11.235	1.996	5.122	4.497	9.118	1.15	7.575	69.651	15.306	25.316	10.204	194.936	10.204	59.36	14.563	14.492	359.116	3.891	65.116	3.333	3.831	4.587	2.083	3.393	3.034	3.267	7.731	7.731	3.542	3.929	11.764	4.615	2.032	3.516	1.489	3.78	2.533	2.851	3.61	1.243	1.089	6.381	17.204	31.25	31.372	31.496	32.786	31.62	32.653	32.786	32.653	32.653	31.496	32.786	32.786	32.258	32.786	31.746	32.653	31.496	32.921	32.786	32.786	32.653	32.653	32.653	53.763	16.666	17.045	16.949	7.228	14.423	14.563	7.092	14.084	4.132	7.692	15.384	9.049	15.384	10.23	170.96	15.544	20.408	15.306	14.851	23.041	30.15	24.57	6.896	6.912	5.115	8.528	-1	-1	9.852	31.6	5.089	10.204	20.618	7.246	4.728	32.352	6.237	6.557	6.276	4.901	0.194	7.142	7.125	9.324	32.036	10.752	5.167	4.189	3.724	-1	6.423	9.302	8.65	7.462	4.889	11.142	31.976	7.299	5.966	106.353	6.396	13.1	12.931	13.043	7.874	15.625	15.625	6.912	14.218	14.285	7.281	14.705	7.407	14.15	7.653	15.384	15.306	43.927	82.051	18.05	164.102	43.062	51.282	808.219	23.195	77.72	48.543	49.504	51.813	72.538	129.032	41.558	23.696	10.224	84.033	80.402	8.522	5.681	11.235	8.097	13.114	4.297	11.52	9.708	297.56	7.518	9.708	79.207	8.264	61.224	5.649	0.546	5.681	10.178	15.384	5.235	10.471	-1	5.73	5.244	8.333	5.474	66.406	20.547	5.665	7.792	5.434	10.025	8.547	9.9	0.785	5.167	5.681	14.925	5.494	10.288	7.029	8.179	35.573	-1	-1	4.132	4.885	14.705	14.778	5.05	5.119	4.918	4.297	18.292	5.714	16.393	16.853	16.853	4.702	4.043	15.306	15.384	2.827	15.384	15.544	4.201	15.228	8.746	0.803	45.375	17.647	3.891	15.306	15.544	260.693	8.385	2.362	10.05	19.512	3.571	1.13	5.791	3.194	126.144	128.63	4.754	14.312	4.219	3.381	3.401	235.294	2.109	12.82	12.738	12.738	12.738	-1	16.778	27.586	6.211	12.195	148.76	12.618	28.301	2.469	4.987	4.889	4.64	5.076	5.063	6.263	6.048	12.903	5.899	0.513	4.878	4.454	0.444	-1	2.785	38.327	43.321	43.165	38.709	-1	-1	43.19	35.573	4.255	6.479	6.493	12.931	1.234	3.708	2.633	13.986	4.749	1.043	4.081	23.728	6.564	82.906	336.048	555.932	591.269	125.506	287.449	289.156	223.107	240.0	520.0	221.774	-1	10.989	69.892	84.35	8.281	7.984	8.333	4.524	9.049	7.025	12.875	8.658	95.733	47.244	4.545	3.2	6.172	8.752	4.376	22.403	14.559	8.547	36.289	13.664	2.793	83.529	401.673	14.117	9.302	4.683	150.423	33.898	15.873	5.291	10.489	10.563	45.346	128.113	25.964	44.705	129.824	43.93	36.734	6.319	0.411	1.016	14.005	26.737	27.027	27.027	27.027	27.027	27.027	27.027	21.621	26.881	27.027	21.621	27.027	27.027	21.739	27.027	27.173	21.621	21.621	27.027	26.881	27.027	27.027	27.027	27.027	27.027	27.027	27.173	26.737	21.505	26.881	21.621	27.027	27.027	27.027	27.027	27.027	27.027	27.027	28.089	21.621	27.932	27.027	27.027	38.461	28.089	27.027	21.505	27.173	27.173	27.173	27.932	26.737	28.089	11.396	27.173	26.178	27.027	27.027	27.173	27.027	27.027	27.027	27.027	28.089	27.027	27.027	22.471	21.505	26.737	21.621	21.739	27.027	27.027	27.322	27.173	27.932	21.739	26.881	21.621	27.173	27.027	27.322	27.173	21.739	27.932	27.027	27.173	27.027	27.027	27.173	21.621	27.027	21.621	21.621	27.173	27.027	27.027	27.027	27.027	14.124	27.027	21.505	27.027	27.173	26.881	27.027	27.027	27.027	26.881	21.505	27.027	27.027	27.027	27.027	27.027	27.027	27.173	21.39	21.621	27.027	27.027	27.173	21.621	27.173	27.027	27.027	27.173	27.322	27.173	27.027	27.173	27.027	28.089	14.409	21.39	21.621	27.027	27.027	21.621	26.455	26.881	27.027	27.173	27.027	27.027	21.505	27.173	27.027	27.027	27.027	27.027	21.621	27.027	27.173	26.881	21.739	27.173	27.027	21.505	27.027	21.621	27.173	21.621	21.505	27.027	23.584	26.737	27.027	27.027	27.027	21.505	21.739	26.881	27.173	27.173	27.173	27.173	27.173	27.027	27.027	27.027	27.027	27.027	27.027	21.621	27.027	27.027	27.932	26.881	11.428	16.393	5.78	95.238	11.494	5.78	139.344	556.164	419.354	670.299	224.043	770.053	879.456	539.267	440.217	409.836	852.054	839.572	908.592	174.863	-1	572.052	172.972	-1	393.442	446.875	435.233	743.315	362.162	-1	222.826	854.054	229.946	9.063	17.751	17.751	8.13	16.304	16.304	71.629	17.045	16.949	7.832	15.873	15.873	7.142	9.009	13.761	9.345	18.633	7.874	15.789	9.345	18.518	14.367	12.658	25.157	27.027	25.477	25.477	25.316	25.316	19.108	28.409	25.316	30.1	52.98	60.0	16.759	11.331	7.49	21.505	21.276	9.009	13.333	8.45	14.492	21.505	16.759	15.243	184.523	5.033	17.647	13.274	15.686	17.647	24.539	17.647	17.751	23.391	13.761	7.109	10.723	7.614	5.291	126.934	245.614	51.724	11.173	12.738	11.235	5.988	10.362	10.256	7.648	11.363	-1	5.053	20.997	21.108	5.73	17.241	72.222	463.637	18.072	18.072	23.529	7.648	11.527	11.461	2.247	17.543	250.912	349.723	16.483	8.547	19.138	8.791	53.392	83.487	28.753	11.655	22.988	8.426	16.666	20.0	10.899	11.527	22.727	7.751	9.756	4.854	20.725	20.408	30.201	53.333	8.152	7.957	6.06	9.868	127.139	141.215	7.518	1.21	17.391	8.645	11.299	7.504	11.56	8.174	79.331	7.159	12.552	8.645	37.5	-1	9.324	6.276	20.224	5.836	4.854	4.514	-1	146.408	6.514	9.063	5.925	9.345	8.264	8.108	2.274	26.785	10.81	376.184	10.483	8.797	11.904	12.106	41.152	8.806	0.325	5.54	6.993	5.428	4.457	8.213	9.638	5.464	80.867	10.443	6.25	12.5	10.282	9.316	3.87	-1	2.4	10.752	8.086	15.432	7.653	3.649	6.237	5.376	6.833	109.126	11.08	23.46	23.255	3.816	-1	204.146	126.482	6.535	11.904	7.518	-1	8.522	5.899	7.936	6.045	9.933	8.771	11.146	9.708	7.504	8.522	1.62	498.171	5.94	8.645	8.522	9.685	114.942	9.615	17.857	18.181	8.379	10.152	3.108	84.432	74.547	16.949	3.799	-1	23.255	5.376	38.514	-1	8.818	3.846	14.04	6.25	8.948	-1	6.43	11.363	9.049	15.325	2.614	11.029	15.094	13.84	5.788	10.676	10.869	14.925	29.629	14.598	62.962	10.6	11.194	11.278	6.535	3.305	10.309	15.037	19.083	14.869	11.32	35.398	14.925	22.9	12.232	22.9	10.752	11.32	9.913	11.194	11.194	17.543	15.094	15.209	10.948	14.76	21.582	10.676	18.45	10.416	10.273	14.869	11.194	11.406	5.3	11.583	18.587	11.278	14.492	11.07	15.037	11.194	10.948	9.07	14.869	9.966	11.152	11.32	14.336	5.082	10.101	11.194	13.186	60.07	55.374	6.578	10.638	12.048	10.676	13.289	8.928	11.029	12.5	23.728	11.32	5.082	11.363	8.733	15.094	18.115	11.029	12.658	21.201	14.084	10.135	10.752	10.033	13.513	10.752	21.126	16.835	10.83	17.985	10.714	6.849	6.849	10.869	19.23	46.391	32.258	14.981	-1	52.941	22.222	3.436	99.297	165.74	48.543	44.247	163.461	3.521	40.0	5.452	5.159	-1	-1	-1	-1	-1	-1	-1	-1	-1	-1	-1	-1	-1	-1	-1	-1	-1	-1	-1	-1	-1	-1	-1	-1	-1	-1	-1	-1	-1	-1	-1	-1	-1	-1	-1	-1	-1	-1	-1	-1	-1	-1	-1	-1	-1	-1	-1	-1	-1	6.968	148.148	68.965	-1	142.857	-1	214.285	-1	47.619	74.074	19.067	206.896	107.142	178.571	214.285	206.896	193.548	259.259	469.879	-1	214.285	166.666	-1	113.207	392.857	115.384	333.333	222.222	233.333	193.548	214.285	199.999	-1	241.379	214.285	406.593	111.111	103.448	115.384	88.838	185.185	428.571	206.896	11.235	21.978	243.506	963.414	-1	-1	525.641	-1	653.846	-1	-1	-1	9.615	-1	-1	-1	410.256	911.392	405.063	324.675	551.282	-1	865.8	-1	525.641	-1	-1	-1	-1	730.769	697.916	-1	525.974	12.638	15.655	15.355	15.81	16.064	15.444	15.209	15.444	16.032	16.032	16.597	15.594	15.968	15.748	15.625	15.065	22.857	75.471	104.166	74.074	14.598	10.989	11.07	14.869	11.718	11.111	11.07	11.494	11.406	10.909	15.267	15.564	15.625	15.686	11.07	10.6	19.531	10.101	15.625	12.698	15.625	11.718	15.325	15.325	11.764	166.666	15.686	11.764	102.564	83.333	57.692	53.571	55.555	75.471	57.692	90.909	56.603	58.823	57.692	75.471	76.923	75.471	56.603	76.923	78.431	75.471	76.923	96.153	57.692	76.923	56.603	56.603	76.923	57.692	76.923	88.235	142.857	166.666	166.666	-1	-1	-1	-1	-1	-1	-1	-1	-1	-1	-1	-1	-1	-1	-1	-1	-1	-1	-1	-1	-1	-1	-1	32.967	24.39	75.471	21.739	75.0	37.037	111.111	37.735	37.5	31.914	113.207	37.037	148.148	37.037	21.505	21.739	42.553	32.608	21.505	30.303	61.224	61.224	10.489	42.253	60.0	62.5	46.153	90.909	88.235	88.235	90.909	90.909	90.909	90.909	19.354	38.461	38.461	11.627	130.434	130.434	142.857	17.964	107.142	13.824	26.785	27.027	76.923	157.894	157.894	19.607	100.09	38.961	12.605	49.18	50.0	50.847	20.0	37.037	40.54	40.54	13.1	25.423	26.086	25.641	24.193	26.548	26.548	27.522	24.0	25.0	26.785	27.027	27.027	22.556	23.076	26.548	35.398	27.272	35.714	35.714	17.441	75.0	71.428	657.142	70.556	250.0	200.0	15.625	29.126	27.777	24.193	103.448	214.285	230.769	11.363	25.21	166.666	15.463	33.333	33.333	31.914	19.867	40.0	40.0	15.789	38.461	39.473	26.785	39.473	15.228	30.303	14.705	29.702	29.126	30.303	30.0	16.216	30.927	32.258	31.914	49.18	12.552	54.545	55.555	71.428	545.454	142.857	142.857	15.151	30.0	30.0	30.0	44.776	250.0	230.769	250.0	31.25	71.428	120.0	53.097	39.473	39.473	155.844	38.961	39.473	17.543	17.647	17.751	17.751	12.295	21.897	37.037	36.144	37.5	49.18	96.774	14.634	34.883	18.75	38.461	32.608	47.619	107.142	111.111	115.384	8.196	33.333	33.333	19.867	42.857	42.253	42.857	46.875	88.235	21.897	42.857	83.333	26.785	157.894	166.666	39.473	78.947	78.947	12.987	34.883	13.043	11.406	45.454	96.774	214.285	115.384	214.285	19.607	39.473	12.396	26.315	26.785	68.181	250.0	14.925	27.027	19.736	38.961	18.404	34.482	12.605	15.0	23.809	47.619	19.607	39.473	28.037	57.692	20.833	12.987	633.661	19.48	13.157	19.108	12.422	18.867	27.777	645.962	-1	930.555	-1	-1	-1	-1	-1	-1	-1	-1	-1	1000.0	-1	18.987	37.5	37.974	8.823	35.294	29.702	60.0	60.0	11.32	34.09	33.707	51.724	100.0	16.949	34.883	16.393	32.608	20.689	40.0	46.875	96.774	142.857	300.0	300.0	16.949	34.09	11.406	26.315	26.315	115.384	230.769	16.853	34.09	33.707	16.949	34.09	17.751	62.5	61.224	20.833	12.195	13.1	24.793	5.747	38.961	46.153	96.774	66.666	18.518	37.037	14.018	27.027	27.027	73.17	150.0	22.556	13.953	22.556	13.761	46.875	115.384	230.769	16.129	33.333	19.607	39.473	17.316	25.316	34.782	34.782	34.934	34.782	34.782	34.934	34.934	34.782	33.472	34.782	34.782	34.782	34.782	34.042	34.782	17.543	27.397	133.333	54.794	527.027	109.756	27.027	27.777	52.631	67.567	9.14	13.513	4.048	6.756	6.578	6.849	6.622	6.756	6.756	6.666	6.711	6.451	6.25	5.813	21.276	63.829	8.064	88.607	8.0	14.563	9.803	14.705	9.803	9.803	9.756	14.598	-1	148.648	22.058	28.169	44.776	41.666	17.021	50.632	175.0	-1	27.777	55.555	52.631	9.966	15.625	80.0	95.238	90.909	95.238	95.238	95.238	41.666	142.857	300.0	444.444	300.0	333.333	555.555	42.253	58.823	54.054	83.333	82.191	84.507	111.111	55.555	9.345	30.612	19.607	14.634	17.167	9.74	20.304	9.95	30.534	18.264	13.468	19.607	17.441	22.346	24.242	23.391	33.472	20.512	18.518	37.037	49.773	250.0	47.619	29.702	297.222	48.951	40.0	19.354	13.071	36.036	-1	636.363	76.923	51.724	30.927	71.428	66.666	35.087	71.428	63.829	74.074	50.0	45.454	45.977	83.333	24.59	31.111	45.112	52.631	45.454	45.454	45.454	25.316	22.598	-1	-1	-1	-1	-1	-1	12.539	48.387	64.0	32.0	47.619	62.5	62.5	32.258	26.143	11.976	205.128	28.409	34.883	21.276	46.511	61.224	22.099	62.5	28.571	44.444	31.088	26.315	43.478	40.0	52.631	111.111	55.555	266.666	444.444	320.0	444.444	444.444	125.0	291.666	17.857	68.965	71.428	34.482	71.428	106.382	214.285	-1	-1	24.39	30.927	200.0	29.702	102.04	100.0	122.448	140.0	180.0	140.0	145.454	281.25	111.111	219.512	225.0	14.563	28.037	47.619	65.217	71.428	111.111	47.619	227.146	50.0	10.309	44.117	8.547	16.574	28.571	19.801	176.47	125.0	5.063	20.618	41.237	20.618	250.943	210.843	57.142	222.222	200.0	142.857	199.24	57.142	142.857	200.0	200.0	13.452	16.042	15.957	21.164	15.873	15.957	15.957	17.964	37.735	65.217	114.285	114.285	90.909	100.0	55.727	111.111	7.246	10.683	26.455	47.619	133.333	95.238	133.333	125.0	125.0	2.901	190.476	19.607	46.511	-1	-1	-1	-1	3.397	11.45	57.915	101.01	21.276	594.142	48.817	3.59	4.622	-1	-1	-1	16.666	10.05	20.0	20.1	20.1	20.1	21.739	75.0	672.131	125.0	142.857	11.428	33.333	43.01	24.691	34.883	9.375	41.666	25.423	42.253	26.548	7.782	13.888	232.142	258.064	6.329	205.714	4.021	8.982	3.395	66.666	12.448	16.129	17.777	52.631	36.363	37.037	6.644	8.174	13.513	9.411	9.638	15.873	11.428	18.181	66.666	187.5	125.0	31.055	50.0	61.371	21.978	9.456	29.197	55.555	272.727	214.285	71.428	28.169	25.641	53.333	97.56	19.65	14.705	10.695	328.205	-1	-1	44.776	338.53	-1	73.17	83.612	28.301	83.892	411.764	30.0	14.705	25.38	45.112	21.276	57.471	4.53	51.401	18.867	51.162	13.953	120.401	730.158	647.058	11.952	21.476	16.744	27.027	-1	29.585	163.265	130.434	700.0	555.555	22.222	583.657	57.692	120.0	4.273	71.428	11.494	23.255	0.585	14.705	-1	29.411	5.964	16.574	96.774	363.636	-1	186.44	379.31	379.31	18.604	42.553	51.724	19.512	57.971	23.437	46.875	46.875	46.875	65.217	28.985	-1	78.947	105.263	200.0	150.0	71.428	95.238	136.363	30.769	-1	-1	0.758	108.108	210.526	150.0	-1	44.444	50.632	83.333	102.564	150.0	190.476	28.248	21.978	11.494	27.027	105.263	200.0	186.234	154.801	501.048	936.974	105.263	210.526	150.0	81.28	105.263	190.476	150.0	105.263	190.476	157.894	68.965	200.0	157.894	47.619	200.0	157.894	102.564	200.0	150.0	115.384	230.769	28.368	210.526	142.857	27.397	16.393	105.263	157.894	200.0	102.564	150.0	210.526	66.666	66.666	105.263	200.0	150.0	22.346	105.263	150.0	200.0	105.263	157.894	200.0	25.0	97.56	200.0	150.0	105.263	200.0	157.894	102.564	200.0	150.0	11.834	102.564	200.0	154.135	174.672	29.761	149.09	250.0	167.346	167.346	168.032	-1	164.609	170.634	-1	339.506	175.213	-1	31.055	172.131	-1	164.658	180.616	172.131	194.805	179.039	-1	162.601	109.89	166.666	168.724	163.934	175.438	121.212	-1	176.724	105.263	93.75	190.476	108.108	181.818	157.894	105.263	157.894	200.0	163.934	97.56	200.0	150.0	39.473	111.111	11.627	41.237	24.096	105.263	150.0	-1	163.265	6.825	-1	23.605	21.505	7.462	133.333	7.168	32.846	61.538	150.0	190.476	179.824	105.263	150.0	200.0	105.263	11.019	157.894	16.759	36.144	37.037	19.512	105.263	210.526	105.263	210.526	150.0	46.511	90.909	12.195	29.126	62.5	12.048	19.9	20.942	15.384	108.108	190.476	157.894	99.999	280.0	78.947	105.263	150.0	200.0	12.82	919.002	0.392	54.054	130.434	200.0	5.741	3.828	47.297	95.238	142.857	150.0	105.263	200.0	157.894	81.967	122.222	0.31	12.618	105.263	90.909	200.0	-1	-1	189.655	86.956	150.0	200.0	176.47	100.0	200.0	-1	-1	108.108	150.0	200.0	168.724	105.263	200.0	150.0	105.263	200.0	157.894	102.564	200.0	96.774	52.631	200.0	210.526	105.263	210.526	125.0	74.074	157.894	200.0	105.263	200.0	150.0	105.263	150.0	200.0	105.263	210.526	150.0	105.263	56.603	69.767	20.304	105.263	102.564	157.894	108.108	-1	-1	-1	-1	-1	105.263	150.0	200.0	97.56	200.0	150.0	11.952	29.702	31.25	20.833	108.108	157.894	210.526	329.341	17.467	150.0	200.0	121.118	37.383	19.354	16.26	43.478	72.289	38.167	31.25	25.316	18.181	20.0	30.303	35.294	96.774	14.705	16.483	11.976	35.294	17.964	35.294	-1	5.249	7.194	3.502	4.301	21.021	0.486	206.185	30.674	29.411	30.303	436.44	224.88	42.105	8.547	28.037	41.666	91.228	-1	12.5	35.294	85.365	41.666	11.494	269.23	9.756	160.919	85.106	157.894	58.823	11.385	55.927	35.46	66.666	16.129	16.393	38.961	150.0	18.181	10.989	-1	-1	-1	-1	-1	-1	172.995	172.131	-1	172.413	161.29	167.346	174.468	773.833	15.0	75.396	10.452	17.857	22.058	18.181	-1	5.263	38.167	29.411	16.949	27.21	26.845	37.037	130.769	352.697	13.452	176.211	86.538	22.727	54.545	57.692	17.167	11.235	57.142	230.769	-1	53.571	19.417	29.761	-1	16.853	12.345	37.735	277.777	163.934	42.105	453.218	2.285	18.867	47.619	33.898	10.256	12.658	71.428	2.865	2.066	28.268	38.961	16.26	60.0	31.914	280.0	43.478	150.537	52.631	466.666	28.571	21.428	11.111	-1	65.217	3.917	18.433	18.433	7.092	267.558	-1	165.991	-1	-1	68.965	7.407	7.117	6.472	55.555	20.725	40.816	5.263	9.463	6.535	61.224	590.825	20.0	29.661	17.857	18.292	8.498	7.177	4.008	-1	22.727	5.649	17.167	31.25	235.772	233.974	6.802	0.263	20.202	51.546	12.552	12.5	36.697	6.535	5.194	130.434	5.319	16.759	0.987	-1	133.333	31.007	66.666	-1	252.964	77.519	15.384	52.98	-1	31.746	9.852	86.387	90.09	96.026	13.986	563.218	11.049	-1	15.306	8.547	48.387	18.348	94.339	92.592	14.925	887.323	5.899	16.393	11.764	19.704	19.9	16.26	21.621	12.195	0.814	2.042	7.518	371.428	51.282	2.1	-1	-1	18.348	19.323	125.0	61.224	12.195	44.117	12.195	9.546	5.94	29.85	8.771	49.429	30.0	16.129	11.235	0.408	-1	1.655	61.855	5.361	16.759	32.258	1.926	34.482	11.673	9.174	273.504	11.607	54.054	1.483	4.629	103.448	5.952	58.823	38.961	17.751	75.471	81.632	3.125	20.833	152.416	5.281	-1	4.444	51.282	76.923	21.428	12.931	15.267	20.833	21.126	24.39	33.816	4.132	14.184	11.56	40.816	94.339	4.629	93.75	12.244	680.995	58.823	19.354	30.612	19.801	4.538	10.256	66.298	11.467	30.0	142.857	6.369	7.843	-1	352.941	100.0	11.406	11.976	12.5	13.793	440.476	18.404	106.382	14.184	21.276	57.142	19.801	100.0	0.878	20.725	14.184	23.622	36.036	-1	3.496	150.0	14.534	37.735	14.925	10.0	23.391	44.176	25.862	9.523	10.81	16.129	68.965	64.516	-1	28.643	13.888	234.074	-1	-1	20.408	-1	31.746	23.809	20.408	-1	10.869	41.666	104.868	21.164	21.39	19.9	52.631	11.869	37.037	23.809	32.52	48.076	7.281	39.603	24.793	7.246	54.545	56.603	48.192	9.216	8.733	24.691	5.405	6.596	51.546	30.927	45.454	166.666	14.084	0.397	439.024	9.09	0.131	11.627	11.952	100.0	26.548	23.89	42.056	17.021	35.714	12.422	20.979	8.23	9.9	50.0	79.207	771.3	10.101	33.519	10.695	68.181	395.833	10.416	3.717	30.303	9.803	24.793	211.822	17.647	155.339	19.607	14.423	11.527	10.152	5.66	17.964	108.949	-1	-1	16.574	791.09	37.037	-1	28.846	314.285	33.613	49.18	22.727	23.437	102.362	14.184	12.048	8.51	103.448	13.513	85.714	7.712	36.363	9.433	17.316	51.724	37.037	37.037	0.802	24.193	14.953	10.362	6.191	1.278	16.216	18.939	109.803	27.173	30.12	16.0	57.142	9.933	14.285	39.215	4.273	5.025	16.0	26.315	4.87	56.497	-1	24.0	13.043	8.426	57.692	51.136	71.428	118.644	49.18	6.514	6.329	-1	19.607	7.025	1.631	25.316	467.455	162.162	9.029	53.892	78.947	52.863	22.222	31.496	12.5	4.842	166.666	14.084	173.076	14.705	55.944	86.021	32.051	43.478	19.48	11.834	-1	85.714	23.121	16.216	50.847	16.877	13.745	-1	13.623	20.942	2.463	13.333	16.46	30.927	19.047	19.23	133.333	15.544	-1	23.437	14.388	10.101	9.523	13.215	12.195	18.292	6.437	12.698	37.037	125.0	11.627	3.34	14.044	-1	105.263	31.578	0.332	12.269	-1	66.225	135.265	74.074	10.05	9.009	25.316	47.058	60.606	98.039	37.037	52.631	20.689	8.474	73.17	71.428	12.578	64.516	35.714	31.088	24.691	19.48	2.673	-1	37.037	8.264	20.134	6.41	12.738	10.489	3.992	71.428	85.889	13.888	19.801	5.83	75.471	64.039	17.543	71.428	36.585	15.503	8.645	470.588	449.523	10.526	46.783	723.404	15.503	220.93	-1	16.129	20.0	9.478	42.78	39.024	13.698	10.471	25.477	10.582	-1	9.779	4.866	134.615	132.075	29.702	80.645	6.299	18.867	5.145	48.78	23.529	-1	10.948	10.256	10.0	16.326	17.857	-1	18.987	12.5	12.578	225.806	22.556	31.25	31.578	5.076	152.777	70.175	107.142	8.13	30.303	106.885	3.067	1.043	8.13	269.588	38.636	693.012	4.75	4.405	114.669	5.454	4.889	8.08	8.264	3.367	7.7	9.628	3.546	6.269	28.846	6.072	10.309	7.751	4.728	10.335	84.541	123.439	7.952	8.62	4.938	49.531	17.341	8.456	13.468	9.208	25.0	17.751	65.0	49.45	3.161	6.389	22.251	14.084	6.289	8.645	13.02	5.154	8.756	12.567	5.649	15.503	11.299	5.988	7.22	8.492	10.781	-1	515.798	68.728	24.911	519.969	8.67	3.831	34.482	2.824	2.331	113.592	8.379	2.617	6.072	8.333	8.426	3.472	16.194	106.349	2.684	3.427	5.089	7.5	11.612	4.566	8.83	26.96	5.298	11.019	8.403	7.776	8.982	1.442	10.309	-1	10.389	4.854	2.291	3.372	10.282	4.273	4.347	155.688	5.905	4.054	33.388	10.178	20.304	30.508	3.984	10.204	4.464	5.181	-1	7.537	8.0	6.651	10.695	3.412	2.559	8.849	10.582	3.891	40.345	9.247	7.537	8.403	21.563	2.223	4.322	388.281	7.228	6.41	2.919	21.077	11.142	11.461	42.91	53.703	4.987	2.31	11.428	4.682	2.152	48.872	11.834	16.129	74.074	58.823	30.612	52.631	10.676	26.548	21.582	13.513	25.0	12.605	12.0	8.62	18.421	22.831	3.003	250.0	792.553	9.036	12.82	19.704	30.303	49.808	12.987	115.755	21.857	-1	132.653	64.935	15.706	20.833	-1	13.513	29.673	17.857	47.619	6.72	-1	102.564	105.263	8.368	36.144	11.627	5.347	14.218	10.309	21.126	15.384	48.78	14.652	54.347	53.763	10.033	210.0	15.723	146.551	0.57	-1	59.701	148.148	14.925	31.746	18.518	37.5	21.505	102.564	200.0	213.636	-1	15.384	78.947	11.904	23.622	103.448	8.583	14.388	76.923	64.516	40.816	81.632	85.714	102.564	7.547	247.524	57.627	76.923	14.598	56.372	23.809	24.096	-1	181.818	9.9	36.363	41.095	65.693	132.352	26.086	216.346	60.185	26.666	33.898	67.226	35.928	6.818	259.259	214.285	317.099	21.406	52.325	12.605	11.049	7.299	38.961	78.947	21.428	2.659	17.241	42.682	78.651	15.306	75.0	55.555	100.0	24.691	-1	5.02	-1	10.075	29.556	28.301	71.428	14.76	15.444	12.048	2.349	11.764	192.622	30.303	29.85	111.587	161.29	131.868	130.434	164.835	20.547	31.25	100.0	86.021	15.463	49.18	5.235	10.309	254.545	100.0	6.92	5.063	21.857	12.048	9.836	108.108	19.607	510.688	2.652	166.666	12.195	5.405	4.366	14.084	2.496	12.738	236.842	-1	15.957	12.578	6.112	12.422	121.951	41.379	10.582	15.503	40.816	40.178	6.908	3.562	16.483	16.483	3.105	6.43	9.933	19.736	19.867	20.0	8.645	16.853	17.045	17.142	2.656	5.291	5.694	53.435	129.629	84.112	166.666	166.666	129.629	166.666	132.075	132.075	148.148	166.666	83.333	166.666	129.629	166.666	166.666	129.629	129.629	166.666	163.636	166.666	166.666	160.714	166.666	166.666	4.0	54.545	8.154	105.882	20.725	6.557	5.847	17.241	28.037	28.846	50.847	90.909	5.905	10.101	10.81	9.478	6.644	13.071	13.333	13.333	13.333	12.422	13.245	13.245	13.245	11.976	11.173	13.245	12.987	12.987	13.071	13.071	4.024	32.967	10.989	207.65	10.928	4.83	10.714	3.861	4.761	11.019	18.617	10.172	36.842	11.775	35.175	37.234	37.433	11.743	37.037	37.433	37.433	-1	19.021	37.433	11.732	37.037	11.796	11.796	37.037	37.433	37.634	37.634	22.222	2.239	14.61	39.603	39.215	16.304	20.942	56.872	56.338	56.872	55.813	55.045	35.353	35.532	4.724	2.954	-1	-1	-1	-1	4.681	23.809	23.809	23.696	23.696	4.784	118.873	21.212	65.868	5.328	89.053	5.474	7.434	4.862	7.614	3.07	5.249	27.118	6.369	2.301	4.576	7.317	14.634	10.335	5.464	6.769	36.458	36.458	5.988	17.964	5.586	13.774	27.027	27.027	27.027	26.881	27.027	27.173	6.369	2.375	10.0	15.075	5.847	5.847	5.882	8.498	9.404	5.464	5.847	6.06	10.452	10.067	9.771	11.07	15.209	10.309	13.468	15.267	7.677	10.676	14.545	15.094	15.037	14.869	18.382	10.204	15.209	18.587	14.134	40.816	61.224	163.265	81.632	142.857	40.816	41.666	61.224	41.666	-1	25.423	86.956	200.0	105.263	13.824	27.972	245.614	26.086	75.0	157.894	157.894	150.0	200.0	157.894	157.894	125.0	150.0	142.857	200.0	150.0	200.0	736.0	21.126	21.582	14.084	21.582	14.388	14.285	3.432	20.408	20.979	410.569	40.54	-1	20.134	437.229	-1	39.473	20.833	420.765	943.925	41.666	20.833	441.048	987.179	41.095	331.147	41.666	41.095	-1	334.437	40.0	-1	41.095	20.689	416.216	843.137	40.54	20.408	418.478	41.095	860.0	21.126	41.095	534.161	562.043	20.689	433.476	41.095	-1	20.689	422.594	-1	41.666	21.126	41.666	534.722	934.782	8.431	3.816	12.121	14.492	42.857	23.255	42.553	15.686	47.058	14.76	27.397	200.0	10.989	32.258	84.598	37.383	28.35	30.612	17.857	28.846	55.555	12.875	364.963	66.666	30.769	150.0	129.496	49.019	76.923	82.644	133.333	12.931	12.658	6.564	8.571	10.666	10.928	6.172	33.783	20.0	11.173	15.789	22.988	23.952	50.847	15.81	24.096	23.529	15.748	23.391	23.952	18.75	23.668	38.461	50.377	11.396	23.529	40.0	173.374	24.691	23.668	17.857	22.857	8.51	13.245	24.096	23.529	20.0	20.304	21.505	21.164	40.892	18.691	207.317	20.408	178.77	8.752	18.181	22.727	374.461	7.092	65.625	131.958	15.706	5.305	9.216	-1	14.336	14.388	13.559	72.625	11.976	25.21	84.0	15.151	15.209	23.255	15.625	22.988	23.529	
2.71	16.194	23.346	8.23	7.518	8.928	3.344	116.178	4.716	1.616	5.277	3.454	21.793	10.526	0.489	2.447	9.615	9.594	8.196	16.949	17.142	5.464	16.574	16.574	7.009	16.853	16.853	16.853	3.436	12.295	12.448	3.851	6.849	8.955	1.447	13.333	8.896	14.218	80.213	9.259	8.35	5.194	6.501	3.831	10.169	29.556	19.704	30.0	3.361	8.968	7.547	7.633	5.428	9.852	5.181	22.598	10.723	16.666	5.347	10.416	539.608	10.638	5.226	5.514	7.894	5.78	1.255	3.745	5.366	4.352	6.382	9.259	3.766	26.344	6.896	5.859	13.392	6.072	8.152	3.055	48.543	2.386	4.854	5.94	3.179	6.191	2.147	13.513	14.285	14.285	10.443	20.833	0.418	1.048	0.924	0.885	2.339	1.282	1.135	3.062	2.469	-1	-1	3.478	4.629	5.263	3.795	6.097	5.181	10.309	25.773	15.463	10.416	12.077	2.892	0.132	4.901	3.355	6.681	16.611	-1	1.447	2.291	17.647	17.647	8.595	17.341	17.341	17.341	5.434	14.851	14.925	4.739	-1	17.441	-1	2.932	0.55	23.598	164.082	306.375	6.651	16.483	16.483	5.586	4.761	16.574	16.393	2.816	7.575	5.758	-1	8.31	2.989	7.22	20.703	5.252	0.529	242.661	1.882	4.531	3.984	8.086	4.552	13.824	13.888	54.992	8.71	14.705	14.705	189.781	1.908	8.982	7.168	4.909	8.605	8.547	27.027	5.247	3.364	11.857	12.643	2.65	7.299	1.061	6.578	17.716	6.499	3.015	3.72	5.767	5.714	5.246	4.106	26.793	3.911	4.054	2.197	-1	6.896	14.586	298.13	6.787	5.263	8.547	11.013	4.796	8.561	8.547	14.117	17.828	14.492	14.354	7.853	15.706	3.9	3.592	116.333	82.568	127.272	127.272	127.272	127.272	163.636	127.272	0.689	17.543	127.272	127.272	127.272	73.684	70.707	127.272	0.69	7.963	127.272	127.272	0.703	14.767	99.999	77.777	0.669	11.326	118.644	120.689	55.555	127.272	127.272	127.272	84.337	127.272	63.063	127.272	127.272	0.642	17.721	66.037	125.0	87.5	61.403	102.941	114.754	125.0	37.037	66.666	127.272	111.111	97.222	72.916	89.743	127.272	93.333	54.263	0.642	9.333	52.631	127.272	0.635	8.284	129.629	125.0	116.666	129.629	129.629	114.754	127.272	127.272	76.923	67.307	129.629	44.585	127.272	39.548	0.621	24.911	127.272	99.999	127.272	163.636	0.632	20.044	100.0	116.666	129.629	90.909	38.888	127.272	127.272	127.272	127.272	102.272	127.272	107.692	127.272	77.777	107.692	127.272	0.625	-1	-1	-1	-1	0.38	81.395	53.846	0.743	8.557	74.468	22.364	106.06	127.272	75.268	57.851	102.941	27.667	129.629	125.0	0.712	12.411	122.807	129.629	98.591	127.272	127.272	125.0	129.629	90.909	127.272	127.272	127.272	102.272	127.272	127.272	129.629	127.272	129.629	127.272	127.272	127.272	127.272	127.272	127.272	127.272	127.272	127.272	129.629	125.0	127.272	129.629	129.629	118.644	129.629	125.0	129.629	102.941	59.829	63.636	79.545	127.272	80.459	127.272	125.0	127.272	125.0	0.634	18.97	129.629	125.0	127.272	127.272	73.684	127.272	127.272	127.272	39.772	127.272	0.66	14.675	120.689	72.164	127.272	0.663	0.647	0.644	0.631	6.34	106.06	78.651	0.645	6.003	0.666	6.457	0.604	0.652	9.067	99.999	0.648	0.643	0.602	8.073	0.661	6.862	-1	-1	-1	-1	0.356	86.419	127.272	0.693	0.617	16.203	102.941	129.629	0.657	0.638	0.652	0.6	7.306	118.644	0.663	0.583	12.006	0.64	0.647	0.611	13.803	163.636	163.636	160.714	0.676	0.731	0.72	0.702	7.717	0.69	-1	53.571	100.0	-1	-1	53.571	-1	53.571	-1	-1	53.571	-1	-1	53.571	101.123	-1	53.892	103.448	-1	50.561	103.448	-1	-1	-1	53.892	103.448	102.272	-1	53.571	103.448	102.272	-1	53.571	103.448	100.0	-1	53.571	-1	47.904	-1	53.571	-1	47.619	35.714	-1	52.631	-1	-1	53.571	16.701	55.718	11.56	21.978	7.614	9.345	141.025	20.689	27.972	62.937	227.848	20.833	20.833	14.084	28.169	41.666	21.126	14.084	20.979	20.833	20.979	55.944	21.126	13.223	17.142	30.303	33.333	33.333	17.857	34.482	34.482	17.241	34.09	34.09	17.441	34.883	34.883	57.803	34.482	27.272	53.571	53.571	37.5	-1	73.17	71.428	17.341	35.294	93.75	7.812	9.523	36.529	83.333	11.299	46.511	40.54	21.582	22.388	22.727	22.9	76.106	27.027	64.516	-1	16.806	33.898	7.067	458.409	1.475	8.888	-1	15.706	18.867	7.722	25.0	46.875	47.619	17.241	20.27	17.241	102.272	50.632	50.0	37.5	17.751	15.873	49.295	125.448	-1	-1	-1	37.037	13.215	17.241	9.925	17.391	17.369	19.417	66.326	17.777	33.653	15.228	31.25	59.574	84.468	44.052	15.981	6.976	9.28	14.925	43.137	4.629	12.631	9.487	8.042	6.578	13.333	13.245	13.071	12.903	12.82	160.13	355.769	-1	241.83	31.055	12.658	12.5	19.607	275.0	15.748	-1	12.422	335.403	88.05	50.632	19.867	765.822	19.736	-1	46.204	8.021	16.042	6.644	12.987	13.245	13.333	12.82	12.195	19.736	13.245	294.117	13.245	12.903	13.245	9.302	18.604	13.698	25.252	22.099	21.978	22.099	20.512	21.978	16.574	78.886	4.624	3.48	15.706	7.832	20.725	10.582	4.366	4.338	4.366	3.577	6.688	6.349	6.25	6.269	4.016	7.462	6.153	8.51	7.22	4.008	7.49	7.168	7.22	7.168	46.017	5.05	10.638	22.222	16.304	4.158	7.434	7.142	7.194	7.017	5.037	10.101	5.235	19.9	2.217	10.224	1.966	11.494	11.594	8.565	14.035	10.373	4.728	5.434	10.81	6.861	17.167	4.089	8.196	12.295	8.196	4.926	4.335	26.022	25.735	4.545	8.771	8.583	10.61	8.83	6.912	16.129	6.319	2.994	8.316	4.115	10.05	8.042	8.379	5.115	5.277	8.196	10.989	7.017	6.593	13.1	4.739	3.937	6.479	10.799	4.597	7.025	5.305	10.582	2.83	28.735	20.59	67.375	0.822	6.726	10.638	4.773	1.121	95.528	10.471	0.869	4.75	4.739	7.812	15.625	5.997	4.123	8.13	5.87	1.015	6.741	4.484	11.086	17.777	6.88	13.761	7.067	14.285	7.444	4.784	13.888	4.366	2.621	14.218	2.237	4.962	41.166	14.285	6.198	70.121	33.928	4.975	6.607	3.824	7.352	9.433	5.208	3.154	6.16	17.142	9.546	4.83	3.603	6.067	6.06	6.6	0.143	-1	4.424	7.317	17.094	4.75	3.278	-1	34.912	0.583	8.264	15.652	6.55	0.846	4.694	4.219	2.735	0.166	4.329	5.893	4.854	3.669	7.751	9.966	4.376	11.267	-1	1.504	9.389	297.231	4.866	94.37	53.042	53.208	-1	85.635	8.316	4.728	10.432	5.698	4.434	4.434	-1	5.128	5.464	4.464	7.633	-1	-1	-1	-1	-1	-1	-1	-1	-1	-1	-1	-1	-1	-1	-1	-1	-1	-1	-1	-1	-1	-1	-1	-1	-1	-1	-1	-1	-1	-1	4.207	7.109	10.869	25.641	13.636	26.086	26.548	10.6	36.199	19.067	13.422	6.818	13.1	13.043	5.0	4.048	226.281	13.477	40.65	12.773	7.633	14.851	15.075	8.0	16.666	5.555	97.919	51.971	98.28	580.628	5.128	82.222	6.976	155.612	5.645	18.957	28.436	14.634	6.672	18.691	9.501	6.705	28.571	7.042	6.7	3.875	5.42	8.264	16.885	40.229	5.281	10.526	10.638	-1	9.493	9.708	4.862	5.524	15.831	26.041	5.73	5.747	8.45	16.759	8.13	15.957	3.164	5.361	362.445	136.186	10.989	5.524	-1	5.361	5.376	5.39	5.39	5.405	5.333	97.238	5.305	18.867	7.772	541.915	21.582	5.249	58.287	4.158	7.614	40.772	9.029	8.45	2.56	15.384	10.101	4.338	5.54	8.333	113.528	112.457	116.335	118.021	118.021	278.195	5.063	2.797	7.692	5.633	0.239	26.455	5.464	5.128	3.521	5.434	5.649	5.141	44.6	20.833	2.547	5.479	311.546	8.333	8.31	3.795	3.795	5.449	4.854	33.333	103.658	7.532	6.172	2.824	2.557	3.061	704.233	5.395	4.059	5.976	346.388	18.75	18.518	3.016	7.575	4.622	13.698	13.513	4.424	15.075	15.0	-1	12.345	10.335	4.545	5.943	5.05	5.037	11.614	15.151	21.321	19.189	15.151	15.332	-1	-1	0.524	-1	-1	-1	-1	-1	-1	-1	-1	-1	-1	-1	-1	-1	-1	-1	-1	-1	-1	-1	-1	-1	-1	-1	4.901	14.423	14.492	14.634	8.13	16.393	16.393	8.875	17.543	17.857	9.803	55.401	15.544	19.354	61.349	19.354	19.108	65.146	19.108	19.354	65.146	19.23	19.23	8.219	17.647	12.084	6.299	7.952	7.575	7.889	7.874	7.079	5.964	5.309	6.861	7.905	7.707	7.067	7.005	6.802	529.764	-1	20.236	2.427	15.873	21.39	51.785	19.801	15.463	12.307	116.446	5.555	11.111	11.049	10.989	11.049	6.079	16.581	21.686	21.686	4.975	9.569	9.661	5.97	9.463	9.23	57.851	11.363	11.363	14.61	21.531	21.479	21.582	9.584	17.441	18.987	37.209	9.584	37.209	17.441	19.108	10.152	22.922	23.952	5.917	17.341	27.472	27.472	11.299	11.331	9.287	9.433	9.316	13.774	5.167	7.109	3.831	10.84	376.269	11.494	8.62	8.645	4.545	8.733	27.713	5.524	0.984	9.584	6.722	-1	5.54	8.064	807.28	5.87	3.514	4.83	16.203	12.779	5.208	-1	7.633	6.134	1.93	0.594	15.555	5.882	7.481	25.252	5.917	12.82	5.347	9.569	10.23	5.509	8.45	4.702	26.829	36.697	7.299	11.952	8.571	24.523	36.437	36.0	32.128	37.344	37.656	36.29	32.0	36.0	36.0	36.144	33.195	36.0	33.333	36.144	36.144	4.842	8.086	16.304	16.216	8.0	15.789	8.426	16.304	16.759	16.949	8.021	15.789	8.62	17.241	17.142	10.84	14.778	29.702	6.688	17.994	23.255	7.159	14.285	14.563	8.902	17.857	8.823	17.647	8.928	17.857	8.746	17.341	17.341	10.84	21.621	21.164	103.801	433.139	657.303	942.857	316.091	-1	179.19	747.126	338.983	323.699	937.142	451.977	754.285	215.317	316.091	664.772	462.857	931.818	-1	321.839	344.827	937.5	745.762	742.857	177.142	405.714	4.64	18.181	11.538	3.937	12.698	7.812	8.968	8.522	5.479	7.772	17.241	17.467	20.725	15.384	5.479	-1	4.926	5.602	5.602	4.761	11.627	38.043	33.519	22.346	16.853	4.975	32.098	20.618	20.618	-1	0.508	2.104	9.324	0.359	286.912	5.571	5.571	5.633	18.691	12.779	9.259	9.287	12.307	11.08	11.08	41.198	11.267	20.618	-1	-1	-1	5.263	9.202	18.404	18.292	6.06	6.06	16.627	9.029	20.618	11.428	40.816	295.302	8.695	23.121	2.898	10.582	10.335	-1	3.099	21.052	9.146	12.121	12.121	11.976	11.464	50.251	42.78	296.795	7.272	23.738	8.695	6.006	11.976	18.072	8.319	11.363	11.389	-1	-1	8.403	11.173	10.554	79.197	140.712	17.031	66.339	20.661	15.584	20.146	8.196	5.194	21.621	5.208	4.357	3.389	3.273	7.22	2.971	4.784	5.154	6.349	4.629	7.462	3.846	7.968	8.746	7.425	19.283	38.461	8.695	7.556	6.153	8.51	17.391	-1	-1	-1	31.746	68.61	7.299	524.433	5.934	11.904	11.904	11.976	14.577	-1	10.752	10.695	83.518	142.857	5.376	20.512	5.037	20.304	13.1	96.525	34.642	8.152	11.869	16.438	12.195	10.84	8.902	6.182	4.758	521.148	17.543	5.714	14.563	6.263	30.15	7.407	8.908	8.695	8.159	10.554	4.629	5.602	14.028	6.015	9.287	11.904	12.32	1.915	14.778	5.763	5.253	11.52	53.254	10.948	30.136	36.429	5.747	8.498	5.54	6.097	5.934	183.333	7.978	13.123	9.009	12.219	262.036	8.902	2.347	7.233	13.986	6.944	9.302	20.89	4.68	4.587	4.424	11.876	84.415	555.882	9.216	3.906	5.357	328.767	7.853	15.625	15.706	74.644	7.092	10.526	15.789	27.247	2.2	5.405	5.42	2.666	14.044	5.479	56.338	33.898	5.226	5.333	11.111	11.009	468.424	417.181	131.188	-1	-1	-1	-1	-1	-1	-1	-1	-1	-1	-1	-1	3.43	4.878	3.436	3.442	3.448	3.442	5.154	3.442	5.338	15.359	1.473	4.136	1.845	5.119	2.061	23.148	2.375	3.68	3.34	48.531	15.706	75.757	7.692	29.85	30.0	5.555	16.574	1.792	55.865	260.465	65.897	256.88	3.484	8.787	75.581	5.514	4.566	3.454	3.61	139.481	3.007	3.712	9.493	9.493	5.361	11.869	11.034	8.287	0.916	19.101	3.229	7.633	7.444	4.195	12.345	12.552	12.605	13.1	21.978	20.618	20.79	19.823	4.474	22.271	22.271	2.103	4.059	11.857	4.418	4.207	12.448	4.149	11.764	5.145	9.049	3.03	28.806	2.928	2.857	5.06	2.812	3.669	2.881	6.172	1.336	99.081	6.711	5.689	2.785	4.955	23.474	23.474	23.696	5.393	23.255	23.148	23.474	23.364	23.474	23.364	23.364	23.584	23.584	23.584	23.255	23.584	23.584	23.584	23.584	23.584	23.584	23.696	23.696	23.584	23.696	23.696	18.867	23.696	20.161	23.584	23.584	23.696	23.696	23.696	37.037	23.255	23.584	23.364	18.957	23.364	23.474	23.364	23.364	23.584	23.584	19.047	23.696	23.584	23.696	23.584	23.584	23.584	23.696	23.584	20.0	23.696	23.696	23.584	23.584	23.696	23.584	22.831	23.696	55.019	392.344	284.36	260.663	278.301	551.886	696.261	-1	619.718	774.647	145.539	383.886	264.15	613.207	334.905	769.953	194.312	270.142	336.492	619.718	284.36	-1	260.663	382.075	551.886	610.328	279.62	766.355	774.647	265.402	699.53	83.333	392.344	551.886	769.953	260.663	279.62	147.619	-1	619.718	265.402	610.328	282.868	699.53	382.075	284.36	771.028	5.093	15.228	1.478	3.651	15.306	13.888	7.058	19.323	9.523	14.285	0.163	5.128	12.82	99.447	5.115	5.115	4.302	4.07	217.615	4.415	7.905	1.34	7.614	10.0	10.152	10.204	7.407	9.95	15.151	6.015	9.803	4.385	4.0	10.471	2.597	15.075	12.644	5.361	10.309	10.582	3.306	1.907	1.117	9.111	7.371	7.556	15.075	30.15	10.126	19.512	5.681	17.045	1.267	4.278	3.942	10.05	6.6	8.714	14.647	4.878	3.802	4.334	7.123	6.557	0.265	6.369	1.575	5.069	11.04	3.432	0.873	4.434	19.564	3.694	2.621	5.415	3.468	3.929	3.768	18.041	3.984	2.323	4.304	3.957	10.747	8.264	5.194	3.797	4.95	3.942	4.366	3.891	3.968	6.677	5.215	5.008	3.601	8.152	17.751	11.08	16.0	304.166	-1	1.404	1.532	3.372	2.702	5.813	5.194	15.625	-1	-1	-1	-1	8.086	21.897	31.746	20.304	579.928	6.711	6.622	6.711	7.149	8.205	8.205	8.474	8.171	3.937	4.241	16.853	5.263	6.423	23.255	5.405	3.241	5.964	0.454	2.477	13.812	2.538	2.561	2.743	3.64	4.929	19.95	58.666	4.966	15.245	4.524	8.278	2.258	3.694	7.366	0.647	13.824	9.07	2.6	4.724	136.363	22.058	22.058	17.607	17.956	1.308	4.304	297.407	7.648	4.173	21.352	15.384	9.584	9.803	13.636	92.063	8.368	4.773	11.764	2.548	3.896	13.333	12.987	12.048	9.063	3.367	17.964	4.065	12.539	6.637	9.433	12.539	9.433	9.463	12.578	8.771	2.304	12.618	9.463	8.645	4.731	19.354	19.354	5.597	16.129	17.241	17.142	17.045	6.024	18.181	18.292	6.122	18.867	18.181	8.064	17.647	5.545	16.949	70.993	6.224	11.494	18.633	12.048	18.75	86.251	3.802	63.67	7.575	3.906	5.747	6.079	5.366	6.116	6.0	6.06	153.471	808.777	5.582	4.739	244.444	6.711	6.28	8.16	8.285	8.995	3.929	3.968	6.012	18.292	6.396	19.607	80.078	0.83	5.791	3.891	11.494	1.498	10.416	1.602	4.255	3.327	2.59	7.017	8.385	8.174	7.132	5.925	7.984	2.043	0.878	1.854	-1	65.789	1.534	3.795	18.416	3.773	1.423	3.558	3.921	66.916	2.43	2.836	6.451	8.23	4.622	4.958	20.833	20.833	4.545	128.048	17.241	17.543	3.712	18.633	1.714	2.26	1.761	0.759	0.906	0.985	1.391	5.961	1.219	10.38	38.461	74.074	76.923	5.514	7.462	8.695	155.102	14.285	5.309	-1	4.566	13.093	-1	1.126	5.847	5.272	15.789	5.272	15.789	5.328	15.706	6.451	15.706	15.463	2.496	1.683	12.195	157.894	157.894	105.263	100.0	2.567	7.782	1.456	7.407	6.944	5.494	2.042	11.049	60.439	7.13	2.073	1.759	3.116	15.126	5.681	3.464	67.257	0.96	11.173	5.221	5.249	11.627	14.705	12.244	201.629	7.692	7.792	7.614	11.764	7.537	7.371	5.326	3.597	2.442	2.51	549.048	34.482	10.723	8.264	5.115	208.706	10.498	23.972	69.954	95.563	13.49	33.582	5.385	2.683	5.607	0.9	6.048	4.081	6.237	1.015	6.944	7.194	8.241	4.914	10.554	9.287	7.978	7.672	3.831	4.21	5.444	7.692	10.563	10.676	10.6	7.142	10.309	8.45	6.849	20.648	9.118	5.05	6.134	15.18	30.303	30.303	30.418	27.874	8.81	7.915	15.873	15.873	101.123	7.109	4.975	212.824	10.869	10.582	10.81	10.869	10.582	10.869	10.869	10.869	10.869	17.316	13.043	2.57	23.364	5.11	26.525	5.39	6.932	19.908	3.952	8.72	5.649	-1	4.754	5.973	6.43	28.532	30.136	117.318	54.347	3.584	12.332	-1	7.707	2.814	9.852	6.688	3.003	2.046	20.312	5.26	5.917	20.408	20.408	3.75	4.815	12.552	3.831	27.45	-1	1.441	11.235	14.925	32.128	3.824	13.473	42.154	62.5	6.389	12.658	22.959	0.998	13.333	6.437	6.41	19.23	3.161	18.987	36.303	2.678	4.012	5.395	1.598	2.391	1.897	3.502	3.316	8.116	4.694	13.626	14.084	15.544	32.52	24.0	58.895	4.739	3.821	3.159	4.449	2.395	8.333	238.235	8.928	2.762	-1	-1	8.733	8.771	4.95	4.938	2.192	8.51	8.474	2.347	80.405	468.309	5.797	426.728	3.937	38.331	2.509	75.829	4.048	1.612	4.75	2.915	2.335	1.607	34.239	1.681	73.113	18.575	5.376	4.171	3.856	1.871	1.197	3.169	6.211	3.61	3.149	42.444	2.27	3.851	11.673	11.583	2.237	3.567	0.974	3.512	7.281	3.215	2.45	-1	27.54	2.006	17.543	3.764	12.345	15.0	3.856	6.644	1.594	4.14	10.152	10.101	1.997	5.309	4.792	6.465	1.2	6.289	74.468	16.483	25.445	10.989	208.108	10.989	65.0	14.705	14.15	323.584	3.629	65.116	3.284	3.864	4.694	2.047	3.393	3.125	3.34	8.064	7.832	3.454	3.813	11.857	4.615	2.036	3.533	1.483	3.773	2.533	2.816	3.668	0.738	3.255	5.6	11.644	32.128	32.653	32.0	32.653	32.786	32.653	32.388	31.62	32.653	32.653	32.786	32.786	32.786	32.653	32.786	32.786	32.653	32.786	32.786	32.653	32.653	31.496	32.786	14.88	16.574	13.333	16.393	4.769	14.563	14.492	3.546	14.354	2.622	4.658	13.824	5.128	13.953	4.796	170.96	15.151	20.512	10.238	10.452	25.125	30.15	17.064	6.944	6.912	2.503	5.813	-1	-1	5.882	29.425	3.344	10.204	21.551	0.478	3.731	32.934	5.825	6.578	4.273	3.783	0.185	4.594	3.567	5.376	28.397	6.872	3.546	4.518	2.567	-1	3.579	5.412	6.693	2.269	2.614	11.111	23.913	3.957	4.177	70.0	0.869	14.778	14.634	14.705	6.237	15.544	15.706	3.773	14.15	14.492	4.95	14.925	7.462	14.778	3.841	15.306	15.306	28.764	82.474	19.607	164.948	42.654	51.546	809.605	15.332	77.72	46.082	49.751	43.859	72.164	145.077	27.072	12.987	13.157	103.626	82.901	7.874	5.361	11.049	5.805	13.114	2.901	4.99	0.118	314.028	3.314	8.81	69.868	5.395	13.215	2.773	3.724	3.731	5.201	15.037	3.496	10.309	-1	2.781	3.229	4.172	3.359	53.501	15.094	2.076	4.201	3.478	4.41	6.802	5.102	4.103	2.721	2.836	7.712	2.777	6.024	5.242	5.235	21.505	-1	-1	3.095	4.878	14.851	14.218	3.211	5.514	5.016	7.371	18.292	5.703	16.574	16.759	16.759	4.702	4.043	15.384	15.384	2.892	15.151	15.463	4.966	8.771	9.09	0.802	45.438	17.647	3.891	15.306	15.544	247.123	9.248	2.375	10.101	19.323	3.577	1.095	6.912	3.12	128.231	123.26	5.119	14.423	4.126	3.398	3.338	236.817	2.12	12.738	12.738	12.738	12.82	6.644	3.119	27.397	3.2	12.121	161.194	2.826	12.875	2.469	3.766	1.8	2.71	3.603	2.118	1.864	1.943	7.434	3.003	0.693	1.141	4.464	4.68	-1	25.862	46.025	51.502	50.42	51.282	-1	-1	-1	-1	4.166	5.928	6.423	12.82	4.132	5.617	6.451	19.531	26.521	4.981	4.089	24.432	5.555	82.906	335.365	661.29	591.269	125.0	282.868	290.322	224.899	240.0	517.928	223.577	-1	10.989	69.518	83.792	1.14	1.146	0.346	4.514	9.009	6.802	13.605	9.174	95.833	47.058	4.559	3.21	6.185	9.237	4.273	24.553	14.613	8.62	89.773	11.27	4.716	83.431	401.673	13.856	9.389	4.597	145.491	33.898	15.765	5.309	10.526	10.6	41.484	102.493	38.101	45.184	107.784	44.083	38.834	6.289	6.279	0.891	14.044	27.027	27.027	27.027	27.027	26.881	17.605	26.455	26.595	26.737	26.737	21.052	26.595	26.737	21.505	27.027	27.027	21.739	27.173	26.881	27.027	27.027	26.881	27.027	27.027	27.027	27.027	27.027	27.173	27.173	27.027	21.621	27.027	27.173	27.027	26.881	27.173	27.173	26.737	27.932	21.621	27.932	27.027	26.881	38.461	27.932	27.027	21.621	27.173	26.881	27.027	28.089	26.881	27.932	21.505	27.027	27.027	27.027	27.173	26.737	27.027	27.027	27.173	27.173	27.932	27.027	26.881	22.471	27.027	26.737	27.027	21.621	26.881	27.027	27.027	26.881	27.932	27.027	26.881	21.621	27.173	27.027	27.027	26.595	21.621	27.932	26.881	27.027	26.881	27.027	27.027	27.027	14.534	26.737	21.505	27.173	27.027	27.027	27.027	27.027	14.084	27.173	21.505	26.737	27.027	27.027	27.027	26.881	27.027	27.027	21.39	27.173	26.881	26.881	27.027	27.027	26.881	27.027	21.164	21.276	27.027	26.455	27.027	21.621	27.027	27.027	26.881	26.881	27.027	26.881	26.737	27.027	26.881	27.932	26.881	21.505	21.621	27.027	26.881	10.335	27.027	27.173	26.737	27.027	26.737	26.881	27.027	26.881	27.027	26.881	26.881	26.881	21.39	26.737	27.027	27.027	21.505	26.881	26.737	21.505	26.881	21.621	26.737	21.505	26.881	26.881	27.027	26.881	26.881	25.51	27.027	27.027	21.621	26.881	27.027	26.881	27.027	26.881	27.027	27.173	27.027	26.881	27.027	26.595	26.881	21.621	13.123	27.027	27.624	26.881	11.461	16.666	5.763	102.272	11.494	5.78	81.339	525.906	412.698	-1	114.845	648.648	933.333	175.767	163.636	405.405	-1	817.708	-1	90.14	-1	696.808	168.421	451.306	389.189	-1	432.989	374.663	356.382	995.024	175.965	844.919	114.973	9.063	17.543	17.751	8.13	16.304	16.216	94.444	16.574	16.949	7.772	15.789	15.873	6.681	12.931	7.653	9.316	18.75	8.31	16.574	9.375	18.75	14.367	12.658	25.157	26.595	25.157	25.316	25.316	25.316	18.867	28.735	25.157	30.1	52.98	60.0	16.759	11.363	7.476	20.942	21.164	9.009	13.44	8.426	14.851	21.052	16.759	15.29	179.19	7.371	17.647	11.406	16.736	16.574	19.607	17.751	17.751	23.255	13.761	7.978	10.666	8.021	9.345	126.934	245.614	53.571	10.416	12.779	11.267	9.615	10.899	10.81	7.648	11.428	-1	19.323	20.942	21.052	5.73	17.241	73.863	480.464	17.647	17.751	23.121	7.662	11.494	11.494	3.442	17.316	298.75	350.585	15.873	8.565	19.138	8.146	14.289	62.937	29.22	8.517	23.668	8.571	16.666	19.867	10.928	11.527	23.121	8.333	9.803	7.352	19.417	19.138	30.1	53.333	8.196	9.375	6.085	9.9	126.03	141.447	42.553	1.203	17.964	4.437	8.733	9.389	11.904	8.31	79.497	7.444	12.875	8.67	37.5	0.123	16.877	7.352	20.93	7.672	6.349	4.366	-1	140.957	6.644	10.452	7.874	9.345	7.712	7.731	9.316	28.846	11.267	397.123	40.247	-1	18.181	12.106	41.322	8.789	8.219	5.714	6.993	7.936	8.064	8.281	9.569	5.376	101.99	10.443	6.269	12.5	10.282	9.345	5.514	-1	6.696	10.335	8.108	15.197	8.042	3.759	6.224	6.211	6.818	110.441	11.204	23.598	23.323	5.509	-1	209.15	123.076	6.521	12.5	7.957	8.823	9.09	6.097	7.894	8.726	9.9	8.771	10.769	9.708	6.451	8.498	2.409	495.454	6.147	8.823	8.522	9.661	114.942	9.765	17.857	18.181	8.356	11.764	5.281	84.432	76.086	16.853	16.666	19.886	25.839	6.23	50.724	-1	5.63	7.109	28.301	5.736	9.28	8.264	5.434	10.791	7.518	14.44	13.698	10.0	14.184	13.422	12.903	10.791	10.989	14.76	27.777	14.76	58.823	11.111	10.416	10.638	16.949	13.333	10.526	14.869	18.656	13.605	10.416	52.98	14.598	22.304	14.234	20.477	10.83	11.152	9.08	10.452	11.029	17.361	12.345	13.651	11.07	13.289	19.292	10.0	16.949	9.771	10.204	13.986	10.948	10.067	4.379	10.309	16.778	11.194	13.422	10.676	14.869	9.433	9.677	13.422	14.705	10.238	10.563	10.909	13.605	13.745	9.287	10.791	20.833	60.07	59.027	17.006	10.452	13.289	10.452	14.035	11.904	10.204	12.738	21.671	10.6	4.895	11.194	12.345	13.468	17.921	10.238	13.289	19.108	14.134	11.07	10.909	10.676	14.184	10.791	21.582	18.45	11.194	18.587	11.029	9.868	5.78	10.309	20.979	46.391	32.967	15.625	0.236	52.941	23.121	3.69	94.878	164.522	11.261	50.0	165.048	3.22	42.105	5.5	5.213	-1	-1	-1	-1	-1	-1	-1	-1	-1	-1	-1	-1	-1	-1	-1	-1	-1	-1	-1	-1	-1	-1	-1	-1	-1	-1	-1	-1	-1	-1	-1	-1	-1	-1	-1	-1	-1	-1	-1	-1	-1	-1	-1	-1	-1	-1	-1	-1	-1	193.548	142.857	160.0	-1	166.666	-1	222.222	-1	44.117	83.333	30.821	222.222	115.384	200.0	200.0	222.222	214.285	241.379	475.609	-1	214.285	214.285	-1	214.285	407.407	120.0	379.31	230.769	250.0	214.285	200.0	259.259	-1	259.259	127.659	660.714	120.0	115.384	120.0	453.488	200.0	324.324	214.285	11.299	22.471	243.506	963.414	-1	-1	525.641	-1	653.846	-1	-1	-1	19.23	-1	-1	-1	410.256	923.076	415.584	324.675	551.282	-1	-1	-1	532.467	-1	-1	-1	908.496	730.769	827.16	-1	-1	10.666	8.429	11.678	10.568	14.842	15.037	10.204	11.887	15.655	7.874	13.937	11.477	10.943	12.965	15.968	15.904	22.857	86.956	102.04	74.074	14.598	11.194	11.152	14.925	11.857	10.948	11.152	11.627	11.583	10.989	15.384	15.625	15.686	15.686	11.152	11.194	19.531	11.194	15.748	14.545	15.748	11.811	15.444	15.325	11.811	160.0	15.748	11.811	125.0	83.333	56.603	56.603	56.603	76.923	55.555	56.603	56.603	57.692	49.18	76.923	76.923	75.471	55.555	76.923	76.923	76.923	76.923	96.153	55.555	76.923	56.603	57.692	75.471	55.555	75.471	85.714	157.894	176.47	166.666	-1	-1	-1	-1	-1	-1	-1	-1	-1	-1	-1	-1	-1	-1	-1	-1	-1	-1	-1	-1	-1	-1	-1	36.585	24.691	75.471	21.505	74.074	37.735	111.111	37.735	37.5	32.258	111.111	37.735	150.943	37.037	21.505	21.505	42.553	32.258	21.505	29.702	61.224	61.224	29.702	10.6	53.571	61.224	50.847	100.0	100.0	100.0	100.0	100.0	100.0	100.0	19.48	38.461	38.961	68.181	130.434	130.434	142.857	14.634	103.448	13.274	27.027	27.777	76.923	166.666	157.894	19.736	288.311	38.961	9.868	36.144	37.037	36.585	20.134	37.037	40.54	40.54	14.354	27.027	27.272	24.59	26.785	27.272	27.272	27.522	24.793	26.548	27.272	26.785	27.272	26.785	26.785	27.027	35.398	27.027	36.036	36.363	38.461	75.0	76.923	657.142	105.476	230.769	214.285	15.544	28.846	30.612	29.702	100.0	200.0	13.1	81.081	81.081	157.894	16.393	33.707	33.707	32.967	20.134	40.0	40.54	30.303	37.5	38.461	38.461	38.961	15.463	30.612	14.705	30.0	29.126	30.0	30.0	16.216	30.612	31.914	31.914	50.0	27.777	54.545	55.555	73.17	521.739	150.0	157.894	15.306	30.0	31.578	31.578	62.5	272.727	250.0	250.0	90.909	107.142	103.448	52.863	38.961	39.473	157.894	39.473	39.473	17.647	34.482	35.294	35.294	32.258	31.578	36.585	17.142	37.974	42.253	103.448	17.751	34.883	18.75	34.883	38.961	42.857	69.767	96.774	81.081	15.306	33.707	33.333	20.0	42.857	42.857	42.857	44.117	90.909	22.058	44.117	32.608	3.931	120.0	166.666	38.961	78.947	81.081	17.241	9.493	30.303	10.416	45.454	103.448	230.769	103.448	214.285	19.23	38.961	15.706	31.578	30.303	115.384	250.0	16.216	33.333	19.354	39.473	18.404	38.961	18.181	36.585	24.0	47.619	19.607	38.961	21.897	43.478	0.442	1.209	-1	0.286	0.255	0.501	0.102	0.203	0.185	650.0	-1	-1	-1	924.369	-1	-1	-1	-1	-1	-1	-1	-1	-1	18.867	37.974	37.974	17.543	35.714	30.0	61.224	61.224	16.853	34.09	34.09	50.847	100.0	15.873	34.883	16.483	32.258	20.547	40.54	41.666	100.0	142.857	272.727	333.333	16.949	34.09	14.563	28.301	28.846	115.384	200.0	17.045	34.09	34.09	17.045	34.09	30.303	61.224	61.224	20.833	40.54	13.043	25.0	20.833	41.666	39.473	76.923	73.17	18.867	37.974	14.018	26.785	27.027	78.947	157.894	23.255	16.853	21.428	16.393	46.875	81.081	230.769	15.306	32.967	19.607	39.473	20.725	24.844	34.782	34.782	34.782	34.782	34.782	34.782	34.782	34.782	34.782	34.934	34.782	34.782	34.782	34.782	34.782	18.604	27.397	155.844	54.054	527.027	111.111	27.397	27.777	54.794	68.493	38.461	13.574	3.968	4.901	3.378	3.289	5.376	5.128	4.016	3.649	6.493	5.181	3.194	2.604	19.801	60.0	12.903	89.743	8.032	14.851	9.803	14.705	9.523	9.756	9.852	14.598	-1	142.857	22.556	28.571	44.776	41.666	17.021	50.632	177.215	-1	9.259	57.692	42.857	15.463	17.857	90.909	95.238	95.238	95.238	90.909	90.909	43.478	176.47	333.333	444.444	333.333	333.333	555.555	41.958	58.823	52.631	81.081	82.191	83.333	109.589	56.338	9.615	27.906	20.512	14.15	15.936	9.287	20.0	10.0	30.303	18.433	13.201	14.925	17.241	23.391	23.255	23.529	33.898	20.202	18.518	37.037	45.267	244.274	48.543	22.222	266.169	65.42	40.0	28.571	18.181	39.603	-1	700.0	79.268	51.724	49.18	70.175	69.767	35.294	69.767	63.829	73.17	10.752	10.666	39.603	86.021	41.379	51.47	45.801	51.851	44.117	44.776	44.444	45.112	22.727	70.422	47.058	58.823	46.511	21.914	47.058	21.276	50.0	63.492	33.613	50.0	62.5	63.157	32.0	26.143	12.269	244.444	32.894	35.294	21.276	53.691	60.606	18.867	63.157	29.197	45.454	45.454	21.276	47.619	50.0	52.631	111.111	55.555	258.064	444.444	444.444	320.0	363.636	125.0	333.333	18.181	71.428	68.965	35.714	71.428	119.047	250.0	0.552	-1	24.242	30.612	200.0	27.777	100.0	102.04	120.0	140.0	176.47	142.857	150.943	310.344	111.111	321.428	321.428	14.563	27.027	47.619	71.428	69.767	107.142	47.619	226.519	49.18	29.629	15.151	27.397	21.276	29.411	60.606	200.0	90.909	10.416	20.618	41.666	20.618	-1	206.286	57.142	222.222	200.0	133.333	211.267	57.142	153.846	200.0	200.0	13.513	15.873	16.042	21.164	15.957	15.957	14.15	16.853	32.432	14.218	72.727	20.202	18.292	75.0	55.555	66.666	10.05	24.875	17.543	60.606	125.0	125.0	125.0	51.282	105.263	4.109	363.636	14.285	11.594	-1	-1	1000.0	-1	3.699	17.857	57.915	101.01	17.094	434.25	89.635	9.216	8.241	22.099	-1	1.685	8.146	9.708	20.0	19.9	20.0	20.0	25.423	11.764	683.333	150.0	150.0	7.246	28.301	36.363	23.809	23.437	3.051	41.666	27.027	41.666	26.548	7.782	10.238	139.784	285.714	6.451	155.172	9.433	9.009	10.869	37.037	18.867	16.129	13.029	53.03	37.383	37.037	5.517	8.108	8.431	9.433	9.661	14.084	10.638	11.428	8.771	200.0	125.0	21.459	49.382	61.371	21.739	17.391	34.188	33.333	300.0	230.769	78.947	13.745	28.571	18.39	100.0	15.177	11.235	14.545	-1	-1	-1	-1	340.807	-1	75.0	83.892	28.571	82.236	415.841	30.0	14.423	20.242	50.0	27.027	56.179	4.102	51.886	18.691	48.245	12.931	111.455	136.094	578.947	6.342	35.087	26.825	29.585	-1	29.761	135.593	125.0	777.777	625.0	21.857	590.551	62.5	122.448	6.116	71.428	11.56	23.255	0.575	14.705	-1	28.985	19.354	36.144	-1	-1	-1	192.982	392.857	379.31	20.1	43.795	51.724	18.691	66.666	23.437	46.875	46.875	47.619	66.176	29.85	-1	78.947	105.263	200.0	157.894	73.17	100.0	125.0	30.927	5.42	3.875	12.931	105.263	200.0	150.0	-1	37.735	50.632	86.956	102.564	157.894	200.0	28.089	22.598	11.834	29.411	105.263	210.526	227.053	157.939	502.1	936.974	105.263	210.526	150.0	81.885	105.263	200.0	157.894	105.263	210.526	150.0	108.108	210.526	157.894	150.0	200.0	120.0	100.0	200.0	157.894	120.0	250.0	105.263	200.0	157.894	27.027	16.26	108.108	150.0	200.0	108.108	157.894	200.0	66.666	71.428	105.263	210.526	157.894	22.222	108.108	157.894	200.0	108.108	157.894	200.0	24.539	108.108	210.526	157.894	105.263	210.526	157.894	105.263	200.0	157.894	11.834	105.263	200.0	165.991	164.609	29.761	168.724	264.9	160.156	166.666	167.346	-1	162.601	174.796	-1	342.679	181.415	-1	30.12	170.04	-1	168.724	163.346	161.538	197.368	162.698	-1	175.438	165.289	180.616	179.824	164.609	163.934	172.413	-1	166.666	108.108	150.0	200.0	105.263	210.526	150.0	108.108	157.894	181.818	163.934	105.263	200.0	150.0	44.117	111.111	12.422	40.0	24.691	100.0	157.894	-1	174.672	11.299	170.0	60.439	22.222	11.428	141.414	11.363	34.09	105.263	157.894	200.0	168.032	102.564	157.894	200.0	108.108	200.0	157.894	18.75	37.5	37.5	20.512	105.263	190.476	105.263	190.476	150.0	40.0	85.714	33.898	3.226	57.971	11.834	20.833	20.725	15.306	105.263	200.0	150.0	241.379	291.666	76.923	105.263	142.857	200.0	14.705	744.51	0.392	105.263	150.0	200.0	1.322	1.148	38.888	108.108	200.0	150.0	108.108	190.476	157.894	82.644	132.53	6.849	11.799	108.108	157.894	200.0	-1	-1	181.069	105.263	150.0	210.526	176.47	200.0	214.285	-1	-1	105.263	157.894	210.526	168.032	105.263	210.526	150.0	105.263	200.0	150.0	108.108	200.0	150.0	78.947	210.526	210.526	102.564	210.526	150.0	105.263	111.111	200.0	105.263	200.0	142.857	105.263	150.0	210.526	105.263	200.0	157.894	105.263	65.217	69.767	20.833	108.108	210.526	157.894	117.647	-1	-1	-1	-1	-1	50.0	142.857	200.0	75.471	210.526	157.894	2.631	23.437	31.578	21.052	37.735	157.894	200.0	282.776	21.052	60.0	190.476	78.0	37.037	2.777	16.528	43.75	74.074	38.461	30.769	25.236	7.874	15.151	20.27	34.09	96.774	9.345	10.909	8.583	36.144	9.9	35.294	838.073	4.415	7.662	7.272	7.299	20.348	9.09	202.02	14.749	14.814	18.648	345.637	183.593	34.188	8.72	16.483	36.363	51.792	-1	8.032	35.294	62.222	37.037	1.921	233.333	6.153	120.689	83.333	150.0	30.927	10.582	75.242	30.864	67.567	10.0	15.873	29.126	157.894	11.695	4.385	-1	-1	-1	-1	-1	-1	124.242	121.387	-1	105.54	128.205	123.493	130.99	649.52	14.925	184.466	6.833	5.291	12.0	12.861	93.577	22.222	33.557	30.769	10.204	27.586	13.289	15.037	130.769	340.0	10.067	116.959	53.571	21.428	21.428	25.0	18.604	10.101	64.516	187.5	-1	53.571	11.904	11.111	12.129	10.791	13.824	32.786	294.117	121.951	29.629	465.576	4.123	8.241	48.78	10.638	10.554	6.369	37.037	3.978	2.496	29.85	48.387	16.528	36.585	37.5	424.242	9.063	74.866	11.904	85.365	18.433	13.698	11.049	54.054	78.947	17.857	19.047	6.441	8.196	66.006	-1	128.93	-1	12.254	47.619	2.327	11.235	7.352	16.949	20.833	40.816	3.809	6.41	3.305	27.522	551.369	19.9	93.959	17.857	11.952	8.356	8.928	4.0	-1	22.727	9.9	8.016	27.027	175.226	232.854	7.38	10.204	20.618	25.0	10.638	9.74	23.255	3.728	3.316	16.574	3.454	13.888	0.976	65.306	142.857	23.668	32.608	-1	184.971	83.333	8.695	27.21	-1	20.0	7.194	81.987	52.77	268.518	4.796	184.557	7.547	-1	0.725	5.042	29.702	6.956	94.339	31.152	9.933	305.084	5.405	10.81	8.241	19.9	20.0	8.298	14.705	10.928	4.524	2.631	7.425	237.804	28.571	1.98	-1	-1	11.834	12.578	51.282	90.909	11.764	31.578	4.587	6.557	4.724	6.349	8.474	40.123	2.142	1.489	6.92	0.599	-1	8.462	31.496	0.625	11.406	29.166	0.807	28.753	12.048	6.085	190.476	10.416	8.0	3.597	4.739	56.603	1.724	14.814	19.867	5.758	47.058	70.175	3.322	10.05	96.698	1.204	7.604	4.454	8.097	39.215	7.653	9.375	8.0	6.756	7.025	2.737	15.73	3.906	6.097	9.132	19.9	94.696	7.692	43.478	7.772	379.571	33.333	19.354	13.392	1.357	9.615	6.6	57.416	9.191	8.021	9.646	7.968	7.874	-1	127.659	62.5	8.021	7.38	1.749	8.81	255.172	11.194	84.745	1.55	16.853	74.074	9.95	-1	0.979	14.134	9.049	9.74	11.494	8.72	3.174	28.846	16.286	20.512	13.761	5.102	19.607	32.352	22.388	26.041	10.81	10.344	8.333	36.363	-1	2.773	10.256	163.223	0.129	843.87	17.064	909.747	13.793	15.384	12.121	-1	6.756	13.793	79.096	12.658	12.738	12.012	10.948	8.714	20.833	11.194	17.316	23.696	5.639	15.267	17.241	8.0	3.329	15.873	7.22	5.181	9.132	21.39	1.372	3.405	26.881	18.404	15.772	92.592	9.9	21.352	57.082	4.566	9.009	7.751	6.521	57.142	18.181	14.583	27.108	11.461	29.197	11.695	13.452	8.368	0.092	51.282	78.431	774.774	11.363	34.682	7.782	68.181	215.909	10.471	4.14	30.303	14.018	31.413	136.075	17.045	158.415	19.704	13.953	11.94	9.259	250.0	103.448	98.939	-1	0.196	7.025	816.164	23.622	-1	18.867	229.166	20.618	13.698	9.74	14.354	90.909	4.264	12.5	6.944	27.027	7.692	57.692	6.0	17.094	6.734	12.779	30.927	6.024	18.181	11.428	14.669	19.396	29.85	3.968	1.167	12.195	13.623	66.193	19.083	24.63	6.172	33.613	8.241	6.423	35.087	1.441	5.181	4.761	8.403	3.773	27.397	39.215	20.27	11.952	8.152	35.294	33.707	17.937	85.365	35.714	5.555	9.95	-1	12.987	1.768	0.608	21.39	521.594	163.934	12.658	35.294	60.0	26.143	23.809	22.988	10.05	4.04	23.622	5.952	120.0	9.389	48.484	94.117	21.645	25.806	23.809	7.547	-1	60.0	3.154	10.83	11.235	8.658	8.438	-1	8.417	12.779	2.454	7.352	21.857	7.125	8.547	11.764	50.0	11.029	2.551	21.276	11.695	6.389	5.333	11.029	8.064	9.174	4.552	8.869	11.049	45.454	8.403	2.046	8.237	-1	105.263	26.315	72.727	5.617	-1	34.013	81.632	40.0	30.769	5.73	11.695	40.404	57.971	78.125	30.674	25.21	18.633	10.169	73.17	44.117	4.914	37.037	34.146	18.518	18.518	19.108	2.624	0.393	6.557	5.464	15.789	7.537	1.912	8.67	5.333	41.666	83.333	13.986	12.5	7.042	11.94	30.444	10.452	21.276	10.752	13.559	8.875	428.571	393.989	5.555	13.468	130.268	10.526	66.202	-1	10.666	9.132	8.888	40.0	28.368	40.816	7.22	22.471	3.992	-1	7.005	0.897	73.684	79.772	11.406	66.666	10.362	12.82	8.275	2.27	16.0	-1	7.894	7.707	7.168	9.302	13.245	-1	8.547	9.9	7.49	98.591	14.354	21.505	18.348	2.728	47.008	44.444	54.545	4.0	19.108	93.106	2.954	7.092	8.021	194.459	-1	-1	4.694	4.206	84.218	2.439	2.466	5.61	4.993	2.339	8.827	6.451	2.87	4.008	13.667	0.374	5.256	5.181	1.236	6.7	91.264	16.296	5.502	5.836	3.77	39.361	17.341	3.838	13.651	9.689	22.727	6.237	51.792	54.878	4.966	3.937	18.847	5.031	0.619	4.335	6.666	2.773	13.333	12.411	2.209	3.656	7.827	5.217	7.272	5.34	7.272	-1	511.864	68.259	21.538	323.791	5.78	6.321	22.544	1.459	1.356	167.233	2.197	1.158	2.801	5.639	2.232	4.754	16.393	80.432	5.464	5.0	5.089	1.102	9.394	5.089	5.578	20.599	6.462	5.069	7.246	2.645	5.692	1.551	2.257	931.869	10.389	7.832	7.853	5.405	10.309	10.025	4.444	152.046	5.893	6.818	24.509	4.127	20.202	10.303	5.128	10.256	3.418	4.95	-1	3.436	8.042	16.129	5.376	1.941	2.002	2.985	6.756	1.899	20.231	10.37	3.218	5.66	14.311	0.731	6.451	325.155	2.559	3.243	1.694	10.791	11.173	11.494	40.421	20.209	4.662	1.193	11.494	-1	6.593	46.263	19.138	11.152	74.074	81.081	30.0	53.333	14.492	27.522	50.0	17.647	30.303	19.23	14.634	5.555	19.498	21.834	4.098	55.776	957.173	16.949	21.978	24.844	37.5	52.419	13.029	28.685	70.175	-1	250.0	47.169	15.706	20.408	-1	13.274	38.91	8.982	100.0	27.932	-1	105.263	100.0	3.378	68.181	8.733	5.97	14.218	10.471	27.777	16.26	33.057	22.471	54.945	50.0	15.075	210.0	23.474	100.591	0.52	-1	22.099	-1	23.923	22.222	15.384	37.5	21.739	105.263	200.0	132.394	-1	15.81	78.947	10.256	23.809	107.142	68.965	22.346	78.947	43.478	13.651	81.632	50.847	102.564	7.38	252.525	37.527	78.947	4.21	95.041	2.134	16.393	-1	137.931	6.896	36.363	73.17	68.181	134.328	25.641	155.172	55.319	15.625	27.777	54.794	6.586	6.772	145.833	214.285	465.818	101.449	26.627	10.869	1.858	6.779	11.32	78.947	12.875	3.225	22.727	28.571	83.333	8.333	103.448	32.786	100.0	19.801	-1	3.802	-1	2.898	28.169	20.905	16.528	14.869	15.503	12.711	15.306	5.865	93.069	19.23	24.844	111.587	103.448	129.032	82.191	161.29	16.393	20.0	100.0	93.023	14.018	49.18	1.592	10.416	49.295	6.224	4.155	4.83	24.844	40.816	14.084	111.111	13.333	854.87	0.176	171.428	14.15	5.524	3.984	9.852	1.124	6.329	163.636	-1	10.83	8.097	18.518	8.032	70.422	26.315	6.23	12.82	19.23	38.961	3.791	4.207	16.393	16.304	2.232	6.493	4.594	2.223	18.987	18.867	0.929	16.853	17.142	17.241	2.713	2.061	3.709	4.801	129.629	84.112	166.666	166.666	129.629	163.636	125.0	129.629	148.148	163.636	166.666	166.666	129.629	166.666	166.666	129.629	132.075	166.666	166.666	166.666	166.666	166.666	166.666	163.636	-1	54.216	-1	53.892	17.817	6.711	9.174	12.158	28.037	29.411	31.034	89.887	4.12	8.0	6.968	5.78	2.816	12.903	13.333	13.245	13.333	12.345	13.245	13.245	13.245	11.976	10.869	13.245	12.987	12.987	12.987	13.071	2.89	31.746	10.638	201.058	10.638	1.026	10.416	0.197	5.128	11.049	17.721	0.817	8.827	-1	4.067	3.272	6.756	-1	0.659	2.672	1.431	-1	18.181	35.532	1.068	25.641	0.809	0.958	36.649	35.175	36.842	26.717	15.992	2.911	16.759	44.692	44.943	8.174	21.052	55.299	56.338	55.555	56.872	55.299	20.588	24.347	3.554	4.282	-1	-1	-1	-1	12.077	23.809	23.809	23.696	23.809	4.347	75.446	21.671	68.75	5.725	92.485	5.703	6.329	3.703	5.054	3.87	3.384	15.355	3.868	2.298	4.206	7.142	15.873	10.362	3.552	6.647	36.458	36.269	3.71	17.964	3.78	13.774	27.173	27.027	27.173	27.173	27.027	27.173	6.153	1.533	6.55	13.729	0.786	3.984	3.71	11.07	7.263	3.802	2.812	3.149	8.547	7.751	9.202	9.933	9.95	10.067	12.903	13.986	2.647	9.836	5.555	12.422	13.793	7.736	16.129	10.238	13.245	16.835	20.942	40.404	62.5	163.265	81.632	142.857	40.816	40.816	61.224	40.816	-1	19.23	64.516	153.846	111.111	12.658	35.398	252.252	28.037	76.923	157.894	157.894	150.0	210.526	150.0	157.894	157.894	157.894	157.894	200.0	157.894	210.526	582.278	8.426	21.276	13.986	21.276	14.285	14.285	8.67	22.988	13.1	392.996	41.095	785.714	7.518	415.637	865.168	42.253	14.778	420.765	-1	41.666	13.452	441.048	-1	41.095	263.02	38.461	41.666	-1	227.477	41.666	974.683	41.666	13.392	420.765	699.186	41.666	11.904	418.478	41.666	819.047	13.157	36.585	530.864	-1	13.452	420.833	40.54	793.814	8.333	437.229	-1	41.666	13.636	41.095	538.461	905.263	21.459	4.31	10.752	9.302	43.478	14.869	37.383	14.705	47.058	11.461	105.263	210.526	11.494	34.482	121.495	37.037	36.303	31.25	3.484	11.07	55.555	7.299	298.953	71.428	108.108	150.0	89.33	73.529	32.258	41.152	131.147	9.287	10.273	58.295	7.334	7.117	11.331	6.269	19.92	12.269	6.993	10.309	11.976	15.748	29.411	11.976	14.76	14.44	15.503	16.393	15.444	2.427	19.9	12.903	50.761	3.752	11.019	18.957	157.746	16.129	15.686	9.174	15.81	6.097	12.658	15.564	15.564	11.673	12.82	15.384	14.598	24.886	13.071	133.858	15.503	65.173	10.723	12.158	13.071	187.096	16.806	52.896	125.482	6.711	7.326	8.333	232.853	23.952	24.242	22.099	32.632	13.157	24.793	177.966	15.789	23.255	25.0	23.668	25.157	25.0	
0.973	18.867	27.649	9.661	10.0	6.849	4.395	149.441	5.319	4.665	5.747	4.329	26.449	12.081	2.98	2.936	6.419	12.5	5.272	12.145	11.811	4.021	11.904	12.448	4.267	12.0	12.048	12.0	3.218	9.493	9.09	3.264	3.128	6.263	1.587	10.38	5.76	11.18	60.402	6.553	6.024	0.875	6.729	4.106	12.219	21.052	14.76	19.672	3.838	6.849	7.194	6.872	5.045	7.547	10.266	16.393	7.736	12.145	3.968	4.282	386.257	6.756	3.712	3.424	5.628	4.901	0.138	1.452	5.172	3.853	4.942	6.185	3.831	29.375	5.199	6.198	21.39	5.405	5.988	8.146	38.535	4.291	7.142	5.464	3.78	12.121	12.345	22.222	24.59	24.193	15.936	32.0	15.686	1.021	1.138	1.243	3.314	1.472	1.807	5.571	3.314	-1	-1	5.347	6.756	8.097	5.141	9.174	7.936	15.873	38.461	23.809	14.814	21.834	5.067	8.81	8.247	5.361	12.5	25.445	-1	1.856	10.238	30.927	30.927	13.698	27.777	27.777	27.777	3.322	7.556	3.861	3.286	-1	20.689	-1	6.756	2.877	43.01	297.423	523.713	10.489	23.809	23.809	9.803	11.904	23.255	24.39	4.728	14.035	11.07	-1	14.563	5.865	13.986	33.222	12.861	0.802	196.202	1.904	7.042	7.281	14.925	6.329	22.9	23.076	88.785	8.156	18.75	18.404	234.939	6.056	10.05	4.024	5.758	2.374	3.225	19.362	3.517	2.994	9.554	17.133	3.067	7.812	3.846	7.643	26.785	8.974	3.778	5.617	7.751	7.763	8.865	4.016	27.409	5.281	5.226	2.614	-1	4.816	22.613	346.814	7.177	4.024	7.776	4.921	5.167	7.788	7.788	6.928	19.927	21.428	21.428	11.111	22.222	4.145	4.457	145.374	24.193	61.403	51.094	43.75	61.403	72.58	46.052	0.838	9.873	61.403	61.946	53.03	60.869	60.869	59.829	1.027	7.446	42.944	39.548	0.849	17.199	61.403	60.869	0.796	10.144	60.869	61.403	59.322	61.403	60.869	60.869	61.403	53.03	58.333	61.403	61.403	0.766	6.756	61.403	52.631	60.869	53.03	60.869	60.869	60.344	46.357	59.829	61.403	61.403	60.869	59.829	50.724	31.674	60.869	61.403	0.69	9.929	60.344	60.344	0.576	60.869	59.829	29.787	42.944	35.532	49.295	61.403	61.403	54.687	58.333	54.263	60.869	56.0	60.344	60.869	0.68	16.627	56.451	61.403	60.344	40.358	0.623	43.269	78.947	40.229	44.025	53.03	54.687	44.025	61.403	50.359	61.403	73.17	60.869	52.631	61.403	61.403	51.47	47.297	0.627	-1	-1	-1	-1	-1	-1	-1	-1	-1	-1	-1	0.372	57.377	61.403	40.935	60.869	60.869	61.403	35.0	0.717	9.222	61.403	61.403	49.645	61.403	61.403	61.403	61.403	61.403	53.435	61.403	54.263	78.26	25.547	35.532	56.0	61.403	61.403	60.869	42.424	25.27	40.935	60.344	61.403	61.403	61.403	60.869	61.403	50.359	54.687	58.823	61.403	61.403	61.403	61.403	55.555	61.403	60.344	61.403	57.377	38.674	44.871	38.461	49.999	59.829	61.403	0.637	24.137	61.403	61.946	61.403	54.687	15.765	42.168	47.619	60.869	59.829	45.751	0.653	8.793	61.403	61.403	50.359	0.626	0.614	0.681	0.615	8.61	48.951	61.403	0.633	9.09	0.635	14.83	0.663	0.589	24.561	61.403	0.689	0.607	0.641	9.333	0.636	7.36	61.403	61.403	0.656	0.653	17.543	45.454	53.846	-1	-1	-1	-1	0.351	0.624	0.668	0.599	0.607	11.945	61.403	0.662	0.662	7.261	0.648	0.633	0.59	19.354	78.947	60.402	78.26	0.712	0.73	0.702	0.686	10.385	0.681	-1	55.9	116.883	-1	-1	61.643	-1	60.81	-1	-1	55.9	-1	-1	60.81	116.883	-1	61.643	116.883	-1	60.402	116.883	-1	-1	-1	59.21	115.384	116.883	-1	56.962	98.901	112.5	-1	62.5	118.421	100.0	-1	58.823	-1	55.172	-1	53.254	-1	54.054	105.263	-1	60.0	-1	-1	51.136	13.536	39.583	28.571	51.282	9.009	12.711	60.109	10.169	13.698	69.767	113.924	10.452	10.416	6.944	13.888	20.618	10.38	6.802	10.344	10.416	10.38	27.874	11.029	13.675	23.255	41.666	49.18	46.875	44.117	83.333	88.235	46.153	90.909	90.909	13.392	73.17	96.774	142.857	83.333	18.292	36.585	36.144	5.253	252.402	8.474	10.067	44.117	93.75	34.883	20.0	19.047	95.238	257.142	30.769	21.39	25.862	10.033	12.605	12.552	12.552	128.358	8.62	24.096	-1	6.756	17.543	7.782	-1	1.461	9.732	-1	46.153	15.625	25.974	70.588	14.018	14.218	-1	46.153	125.0	189.473	18.018	24.271	10.489	14.084	58.823	57.377	486.111	-1	-1	-1	7.263	18.181	37.5	11.627	21.978	11.128	22.857	71.428	22.988	38.674	17.142	34.391	65.727	88.068	45.662	24.911	-1	9.345	16.759	51.482	6.535	16.528	8.665	6.741	2.227	8.333	8.264	8.23	8.13	7.874	101.03	225.152	823.924	149.797	19.762	7.662	7.843	12.345	169.884	9.111	956.862	7.968	214.843	54.054	31.372	12.295	478.26	12.244	-1	27.944	5.11	10.238	4.106	8.163	8.298	8.298	8.13	7.968	12.448	8.298	184.426	8.264	8.163	8.0	7.736	15.503	9.025	16.501	12.82	13.84	14.492	13.698	14.388	10.869	64.211	4.64	3.243	11.583	5.78	15.384	7.843	3.898	-1	3.913	3.69	6.802	6.578	6.968	6.849	3.3	6.211	6.006	6.024	6.006	3.311	6.097	6.006	6.024	6.006	33.419	3.703	7.722	16.032	11.904	3.311	6.211	6.41	6.006	5.952	3.96	7.936	3.616	14.035	8.143	10.57	7.575	10.554	10.471	7.476	14.545	8.278	3.773	3.816	7.662	7.339	14.869	3.891	7.782	11.718	7.782	4.955	3.389	13.645	12.773	3.944	7.662	7.49	8.281	8.281	6.711	12.544	4.987	3.703	6.557	3.048	6.589	5.545	5.545	-1	3.179	5.366	7.194	4.132	6.134	12.244	3.418	3.448	4.975	9.416	3.584	5.376	3.968	4.866	4.032	18.484	20.193	48.531	3.378	4.761	9.677	3.696	1.846	66.478	7.092	4.83	3.831	3.577	-1	5.424	4.878	3.355	6.756	4.347	4.629	0.313	3.552	8.547	13.698	5.181	10.204	6.359	12.779	5.576	4.0	11.583	3.913	3.344	-1	1.372	3.696	28.037	-1	5.758	52.934	21.252	0.238	6.172	3.502	5.791	9.433	3.861	2.322	5.253	10.948	6.872	3.766	1.262	4.541	4.651	4.089	0.165	-1	0.304	6.185	12.244	3.508	2.378	-1	23.769	3.642	5.119	12.228	5.681	3.521	3.642	3.22	1.814	3.552	3.294	5.119	3.656	0.584	4.901	6.16	0.57	6.896	-1	1.223	6.884	107.321	3.683	65.668	31.135	41.112	0.364	56.108	7.874	3.59	8.495	3.649	3.824	3.809	-1	3.502	3.322	3.361	4.983	-1	-1	-1	-1	-1	-1	-1	-1	-1	-1	-1	-1	-1	-1	-1	-1	-1	-1	-1	-1	-1	-1	-1	-1	-1	-1	-1	-1	-1	-1	5.639	17.647	35.294	35.294	11.583	18.75	21.276	18.633	47.337	18.0	17.021	9.646	20.27	20.27	7.518	5.509	333.333	16.666	60.658	20.057	12.0	23.437	20.547	11.764	26.086	8.51	140.597	80.11	142.095	898.744	6.557	112.804	10.101	237.354	6.451	30.534	45.801	23.255	7.155	30.534	15.936	7.168	45.801	9.389	7.92	4.519	7.843	12.0	25.21	63.636	7.936	15.444	15.503	-1	17.441	16.853	7.792	8.547	23.255	26.525	8.849	9.216	11.627	9.316	11.152	21.582	3.231	5.899	587.61	184.21	18.018	9.478	-1	8.064	7.092	8.032	5.509	5.54	7.874	130.856	1.773	30.303	12.765	815.671	28.662	3.43	51.2	8.264	9.868	60.897	11.019	12.448	4.098	25.21	17.094	6.535	8.064	11.857	125.281	124.394	123.292	123.887	119.541	336.145	8.733	5.586	13.513	11.111	0.606	36.363	7.968	8.81	5.05	7.604	7.633	8.13	69.09	33.018	3.115	8.368	424.962	12.765	12.195	5.54	5.361	10.638	9.132	51.886	195.683	19.801	18.264	9.523	7.968	11.857	-1	14.285	15.873	10.238	685.8	22.556	22.556	3.717	18.115	10.714	21.739	21.739	10.83	21.897	21.897	-1	20.0	16.528	7.434	8.771	7.692	7.462	15.503	17.948	22.779	22.613	12.844	16.187	-1	-1	-1	-1	-1	-1	-1	-1	-1	-1	-1	-1	-1	-1	-1	-1	-1	-1	-1	-1	-1	-1	-1	-1	-1	-1	6.493	24.0	22.388	22.9	12.711	27.272	27.272	15.075	29.702	30.612	12.711	70.921	31.914	31.578	108.108	30.927	31.578	73.529	31.914	31.914	73.529	31.578	31.914	14.851	28.301	19.512	7.476	12.944	11.363	13.114	11.142	12.698	9.646	9.646	13.071	11.049	13.114	13.157	10.81	13.201	-1	-1	31.578	2.566	25.862	32.786	84.795	29.197	21.126	18.604	177.655	10.752	9.009	21.978	19.801	21.978	8.51	20.217	26.392	26.392	9.259	16.129	16.949	10.928	15.706	14.15	97.222	18.957	19.23	19.148	25.139	25.862	26.162	16.129	27.777	32.258	54.054	11.406	52.98	25.862	31.578	13.698	27.586	21.052	9.174	26.785	40.322	40.322	17.094	22.727	3.978	14.492	15.789	20.746	8.968	11.406	4.545	16.736	392.392	20.202	16.129	16.216	6.92	13.071	40.955	10.81	1.047	16.949	10.152	-1	9.216	11.538	-1	10.909	5.617	7.49	1.978	21.276	8.368	-1	12.295	9.259	3.076	7.194	34.825	9.009	11.494	35.971	9.433	21.276	10.989	10.335	16.46	10.869	11.194	7.263	38.062	61.162	17.937	23.437	15.463	36.585	50.0	50.0	44.444	50.279	50.0	49.723	44.943	50.0	50.0	50.279	44.444	50.0	44.444	50.279	50.0	7.194	12.765	25.862	25.862	12.605	23.437	12.5	24.193	25.423	25.641	12.5	24.39	13.761	26.785	27.272	17.094	71.428	200.0	9.638	42.168	27.559	11.235	23.076	21.428	11.111	22.556	14.084	28.571	13.452	27.272	13.698	27.522	27.777	15.267	34.188	34.188	175.742	733.99	-1	-1	528.846	-1	300.97	-1	571.428	533.333	-1	747.663	-1	360.774	514.018	-1	757.009	-1	-1	528.301	566.037	-1	-1	-1	292.452	669.811	7.633	25.0	19.23	6.06	23.952	11.834	12.5	11.194	8.474	11.904	24.096	23.809	31.496	23.255	9.049	-1	8.62	8.583	8.438	8.62	17.857	53.846	41.666	34.782	25.423	8.264	50.0	32.786	32.786	-1	1.366	5.17	0.604	0.373	441.86	8.583	8.62	8.474	57.971	18.264	13.333	14.354	19.047	20.1	20.202	65.476	17.167	31.25	-1	-1	-1	6.666	13.953	28.037	27.777	8.888	9.345	21.739	16.806	22.598	19.512	73.394	497.175	13.274	35.398	3.162	14.705	15.094	-1	2.849	32.52	14.354	18.867	18.867	18.867	21.327	89.285	72.727	491.62	11.494	36.363	13.636	9.302	18.348	28.037	15.015	19.379	19.23	-1	-1	12.875	16.129	16.326	122.749	178.147	29.045	90.0	30.12	22.988	32.163	12.931	8.264	33.613	8.658	3.305	3.169	2.364	4.608	2.331	5.277	3.252	3.086	2.656	5.333	3.472	5.813	13.636	10.238	34.653	69.306	13.452	13.452	7.604	11.173	27.027	-1	-1	-1	55.555	107.816	12.711	819.366	9.259	18.348	16.736	17.316	23.809	-1	16.129	13.333	109.97	188.442	7.662	25.641	5.714	24.539	15.113	144.092	49.833	13.043	18.433	20.689	16.501	15.81	14.925	1.832	4.554	676.47	22.471	8.658	21.201	7.915	55.813	11.194	16.326	12.765	8.946	15.81	8.264	8.097	24.822	6.861	15.0	21.126	21.276	1.781	21.126	9.132	10.489	18.382	62.5	10.619	40.59	56.497	9.345	12.875	8.62	9.661	9.803	310.954	13.953	20.576	13.953	20.618	338.362	14.354	4.081	9.411	19.108	10.489	13.986	37.277	0.555	6.514	6.269	14.367	120.93	866.972	8.247	2.531	3.978	229.074	12.096	24.193	24.39	157.894	10.752	16.949	25.423	40.65	2.1	8.064	7.604	3.584	20.833	8.064	82.304	49.18	7.894	8.51	17.094	16.483	610.307	612.522	179.054	-1	-1	-1	-1	-1	-1	-1	-1	-1	-1	-1	-1	3.294	4.862	3.43	3.378	3.367	3.367	4.958	3.316	5.033	18.421	1.206	4.06	7.029	5.05	2.35	26.795	3.267	4.87	5.11	87.759	28.301	131.578	17.142	48.78	49.586	9.9	30.0	1.496	128.205	358.974	80.321	352.201	8.733	9.487	168.393	8.522	14.705	8.62	9.661	230.478	10.152	6.072	12.5	12.5	7.312	14.652	18.823	14.15	3.067	35.992	6.741	10.238	9.9	9.433	17.964	18.75	18.987	25.714	28.248	31.847	30.959	25.495	6.535	30.581	31.347	5.952	9.259	18.292	6.818	9.493	18.867	9.174	18.867	7.299	12.987	8.403	43.75	6.134	5.263	12.562	6.41	9.638	2.695	11.764	2.085	180.622	11.267	12.539	6.153	21.276	40.983	40.983	40.983	40.983	41.322	40.983	37.593	40.983	40.65	40.983	40.983	40.983	40.65	40.983	41.322	40.0	40.65	38.167	38.167	40.983	41.322	40.322	40.983	41.322	40.65	40.65	32.52	41.322	41.322	40.983	40.65	41.322	40.983	41.322	64.0	40.983	41.322	40.983	33.333	41.322	40.983	40.65	35.46	40.983	33.783	33.057	41.322	40.65	40.983	40.983	40.65	40.65	40.983	41.322	40.0	40.65	40.65	40.983	41.322	41.322	40.983	40.65	40.65	158.774	696.883	491.803	443.548	483.606	928.571	-1	-1	-1	-1	256.198	653.225	459.016	-1	581.967	-1	414.839	467.213	577.235	-1	487.804	-1	454.545	653.225	750.0	-1	483.606	-1	-1	451.612	-1	135.902	694.915	921.259	-1	450.819	479.674	256.198	-1	-1	462.809	-1	568.0	-1	663.934	465.116	-1	11.627	23.255	1.529	3.698	20.979	20.202	10.344	27.397	13.986	21.126	6.172	7.936	19.841	160.714	7.968	7.936	14.326	12.0	265.944	5.208	11.111	2.186	12.048	15.625	16.26	16.26	10.948	18.181	26.845	17.241	17.699	14.285	11.857	15.384	8.097	17.857	34.285	8.771	16.528	16.528	20.491	14.326	14.245	13.071	13.215	12.448	25.0	49.586	16.393	31.007	8.583	25.21	7.352	11.834	12.048	16.129	14.76	12.944	46.218	12.944	12.195	8.393	14.059	16.064	9.584	16.0	12.698	14.545	49.35	9.584	8.583	20.618	93.333	12.605	6.23	13.274	8.174	12.048	12.552	42.682	12.295	13.157	12.345	12.048	71.428	15.748	8.695	12.145	12.0	12.145	12.195	13.1	12.0	12.618	14.652	12.096	7.874	7.125	13.761	9.9	9.708	182.728	-1	1.843	0.949	2.317	6.451	2.614	7.352	7.168	-1	-1	-1	-1	7.334	12.195	16.666	17.467	379.573	4.535	4.608	4.566	6.95	7.042	7.06	7.213	7.011	3.616	5.115	10.676	7.594	7.228	13.824	4.773	5.167	15.306	0.976	6.607	8.62	4.95	7.731	5.291	6.355	18.134	18.264	32.163	5.836	9.54	6.024	18.518	13.333	11.152	17.777	-1	4.622	7.285	3.236	15.0	189.189	30.303	21.126	7.762	15.491	1.675	9.146	326.347	11.627	4.159	19.867	12.5	12.765	12.658	9.316	113.725	12.012	11.428	36.144	11.45	6.276	6.198	20.689	17.241	17.857	1.295	28.571	21.505	22.222	9.493	16.483	21.857	16.216	16.574	21.505	14.218	2.52	22.222	16.574	14.285	16.853	33.333	34.09	13.698	25.862	27.522	15.0	27.777	15.0	8.771	30.612	16.129	32.967	32.258	14.563	29.411	15.706	30.927	141.129	16.129	20.618	31.914	21.505	31.914	191.287	6.802	80.188	9.756	9.756	13.761	9.345	13.761	9.345	13.824	8.097	300.715	-1	23.598	7.751	251.908	19.92	8.411	7.208	6.64	31.25	9.049	9.09	15.625	31.25	15.544	31.25	41.123	6.06	2.803	9.661	18.348	8.968	14.084	2.111	8.62	4.106	8.097	14.234	21.052	1.562	23.923	19.607	16.129	15.463	10.695	7.889	-1	118.483	10.869	9.302	48.076	9.433	15.706	11.857	10.452	220.315	2.958	9.132	14.598	21.164	15.075	6.818	13.888	13.888	6.147	49.94	12.82	12.244	0.86	13.636	3.735	2.338	1.108	1.372	1.629	1.658	2.49	14.981	2.296	6.711	10.81	21.739	25.0	4.531	6.276	6.147	108.571	12.517	6.726	817.76	6.224	14.311	887.383	5.976	5.882	14.705	29.411	14.778	26.086	14.705	28.301	12.396	25.641	25.862	4.405	2.207	18.292	37.037	36.585	23.529	24.096	5.263	11.173	1.53	11.976	10.245	13.452	7.38	10.81	99.099	15.503	11.904	12.82	16.666	34.22	10.666	8.196	570.445	1.085	20.833	8.298	8.438	13.661	23.715	23.809	156.893	11.235	12.658	11.857	17.241	13.043	11.194	18.181	9.132	7.38	6.722	856.598	48.728	17.937	13.636	7.604	271.893	19.801	31.319	92.705	126.696	18.648	40.178	13.574	3.69	6.109	5.649	6.085	0.677	5.859	5.87	5.424	5.145	5.154	2.861	6.369	5.059	5.893	5.671	4.056	3.338	4.021	4.405	7.633	6.607	6.048	3.215	5.208	3.74	4.285	12.867	4.385	2.93	4.076	11.782	23.46	23.529	23.46	23.121	6.655	11.45	22.727	23.255	152.83	10.135	7.168	212.534	16.528	17.391	17.699	16.806	17.094	17.857	15.037	18.018	17.699	11.799	17.045	3.921	38.314	6.16	37.313	8.13	14.234	47.272	7.407	6.849	9.174	15.936	6.696	12.345	14.869	58.823	57.591	128.048	110.497	9.523	24.096	-1	10.989	4.636	16.129	11.461	7.352	11.45	16.229	10.526	20.689	42.253	31.914	1.166	1.936	11.278	6.097	27.237	755.282	1.494	11.363	12.944	30.769	4.405	24.161	24.39	36.437	4.237	8.438	26.706	1.433	9.302	6.681	7.109	13.698	6.198	12.658	24.336	6.607	8.51	6.109	5.076	17.543	2.577	4.597	4.395	20.161	4.089	26.584	24.59	24.793	76.923	53.571	119.402	7.49	10.309	7.518	12.307	6.191	12.048	234.782	11.976	6.521	-1	-1	11.56	12.5	6.711	6.779	6.042	12.422	12.345	6.079	139.566	419.558	12.847	586.075	9.584	67.864	5.05	107.382	9.478	5.167	17.699	9.09	4.287	5.763	67.061	7.371	136.263	56.25	13.477	11.235	9.433	12.658	4.901	4.555	6.41	10.452	14.634	103.305	4.587	7.389	15.151	14.15	4.434	7.389	1.668	12.145	12.145	8.298	8.13	-1	74.168	4.966	12.987	2.264	4.005	4.901	4.347	5.54	3.384	3.401	8.583	1.247	4.854	4.859	5.016	6.493	6.802	11.538	98.591	23.622	36.9	15.503	297.297	15.748	130.982	21.739	21.276	629.539	4.338	90.909	3.831	16.129	10.452	7.604	10.452	6.711	4.769	3.086	9.803	7.246	6.92	18.404	5.94	4.132	7.117	3.787	7.722	5.555	5.253	6.242	0.897	3.923	4.405	24.096	45.197	44.943	44.943	45.197	45.197	43.956	44.943	45.197	45.454	42.78	45.454	44.943	45.197	42.328	42.553	45.197	44.943	43.243	42.328	43.01	45.454	45.454	43.956	61.919	26.785	27.777	26.315	10.452	20.689	21.428	9.036	18.867	5.042	8.797	21.897	12.269	21.897	15.209	263.537	24.0	32.0	23.529	24.0	39.37	44.776	35.46	9.677	9.646	8.163	11.764	-1	-1	16.393	38.993	7.874	17.094	34.722	12.396	3.597	46.511	8.928	9.95	8.547	5.093	-1	10.416	8.287	15.209	51.47	15.564	8.403	6.172	5.102	-1	7.915	15.325	13.927	13.157	9.009	17.241	46.315	11.583	2.579	171.492	12.448	26.315	26.086	26.086	11.45	2.929	22.556	11.32	22.727	22.727	10.0	20.27	10.6	20.408	12.195	24.39	24.193	64.15	119.402	22.222	238.805	60.402	73.529	-1	29.508	79.365	60.24	74.626	56.818	105.263	212.121	61.068	37.878	7.496	148.148	121.212	12.448	8.0	15.384	11.527	16.949	4.0	22.421	-1	433.392	11.718	15.748	129.032	12.82	18.867	8.097	8.51	8.771	16.26	30.075	9.345	17.543	6.711	9.433	7.407	12.711	8.31	106.583	3.112	9.216	8.196	7.751	15.564	12.605	18.264	14.218	6.993	8.928	24.793	9.803	12.919	10.928	11.764	54.545	-1	-1	8.0	12.345	25.862	26.086	5.281	7.009	7.518	14.492	28.846	12.987	25.862	26.548	26.315	12.658	14.563	30.0	29.411	6.048	25.0	5.405	7.537	27.522	9.404	1.305	76.291	26.785	15.706	4.966	17.045	546.666	17.897	2.311	1.44	1.197	7.722	1.693	11.538	7.407	274.944	282.46	13.636	43.731	10.273	19.138	8.403	206.952	2.076	8.51	8.547	7.936	8.62	5.471	10.162	16.46	2.068	8.13	108.87	4.301	19.78	1.703	3.401	3.316	3.289	3.577	3.623	2.305	4.629	8.733	4.524	2.915	4.237	3.442	0.493	2.203	9.118	29.411	32.697	34.285	34.383	1.465	23.637	36.107	-1	0.163	5.084	5.025	10.204	3.053	4.225	4.958	15.822	21.85	5.509	5.633	33.653	7.832	114.893	464.788	867.724	780.104	172.222	390.109	400.0	309.392	331.491	706.521	300.546	-1	13.636	98.734	122.186	11.695	12.698	12.82	7.067	13.793	9.74	18.575	12.658	136.498	66.666	6.993	4.329	9.146	11.976	6.6	38.062	15.224	13.289	83.212	3.577	3.151	136.015	365.019	22.727	15.037	7.352	223.974	54.726	23.972	4.304	8.62	8.645	42.937	123.333	47.068	37.073	105.714	59.375	35.305	5.54	8.163	1.064	18.656	44.247	44.247	44.247	44.247	43.859	44.247	44.247	44.247	43.103	44.247	34.782	43.859	43.478	35.087	43.478	44.247	35.087	41.666	44.247	43.859	43.859	44.247	43.103	43.859	44.247	43.478	43.859	43.859	44.247	12.755	33.333	43.103	43.859	44.247	43.478	43.859	44.642	44.247	45.871	35.398	46.296	44.247	43.859	58.823	47.169	44.642	35.087	44.247	44.247	43.103	45.454	43.478	46.296	35.398	43.103	44.247	44.247	44.247	44.247	44.642	42.372	44.247	44.247	46.728	43.859	44.247	37.735	44.247	44.247	43.478	35.087	43.478	44.247	44.247	43.859	46.728	44.247	43.478	33.898	44.247	44.247	43.859	44.247	35.087	47.169	43.859	43.859	44.247	42.735	43.859	44.247	43.478	44.247	34.482	43.478	43.859	43.859	43.859	43.103	23.364	43.859	35.087	43.859	44.247	43.859	43.859	43.478	44.247	44.642	35.087	44.247	44.247	44.247	44.247	44.642	43.859	44.247	35.714	34.482	44.247	44.247	44.247	35.714	44.642	43.859	43.478	44.247	44.247	44.247	43.103	43.859	43.859	47.169	44.247	35.398	34.782	43.859	44.247	35.398	44.642	43.859	43.859	41.322	43.859	44.247	43.859	44.642	42.372	43.859	44.247	43.103	11.142	43.859	43.478	43.478	35.398	44.642	44.642	35.398	43.478	35.714	44.642	35.714	44.247	43.103	44.247	43.859	44.642	44.247	44.247	44.247	35.087	43.478	42.735	44.247	43.859	44.247	44.642	44.642	44.247	43.859	44.247	44.247	44.247	34.482	43.859	44.642	47.169	44.247	17.167	27.777	10.0	132.352	19.801	10.0	224.669	624.615	684.21	740.963	86.134	657.534	959.259	887.931	704.347	609.756	948.17	713.636	-1	264.462	-1	-1	275.862	859.728	371.134	-1	743.362	-1	592.92	884.955	359.649	-1	387.387	4.149	8.042	7.915	17.543	33.707	35.294	155.487	28.571	28.571	12.658	24.39	25.641	6.493	20.979	12.145	15.706	33.707	15.0	29.702	16.574	33.333	24.271	21.739	43.01	41.322	43.956	43.478	43.956	43.478	32.967	44.642	42.105	48.387	86.956	96.774	22.727	16.46	12.539	34.782	33.613	17.142	22.026	14.285	23.076	35.714	28.037	20.08	148.325	8.403	31.25	18.518	24.242	31.25	45.977	31.914	32.608	33.333	21.276	10.752	15.325	11.764	17.241	236.994	80.0	17.241	18.604	9.049	18.867	10.452	21.505	20.618	13.029	19.417	-1	14.897	18.181	18.099	9.708	28.571	122.641	495.651	30.612	30.612	38.834	10.23	13.377	13.422	5.486	25.641	470.487	592.708	27.272	12.5	30.075	10.498	107.623	162.454	49.45	25.773	42.105	15.151	29.94	35.714	17.857	19.704	39.215	15.384	16.393	14.634	35.714	38.095	54.878	36.363	14.354	16.666	9.09	16.393	162.601	221.079	5.194	1.807	31.578	7.263	2.816	12.658	18.018	16.393	150.197	9.316	17.857	15.544	69.767	-1	15.748	10.948	27.95	13.333	12.345	7.722	-1	224.576	10.989	16.853	12.903	16.759	15.706	15.544	16.129	41.284	21.978	461.818	45.774	16.304	34.883	19.157	77.22	12.658	14.084	10.152	11.904	10.162	11.673	14.545	13.793	9.478	225.895	15.686	11.695	23.255	10.126	17.543	10.948	-1	8.31	16.528	14.778	19.531	15.463	7.117	12.145	10.471	11.811	170.278	17.937	43.715	37.383	10.256	-1	371.014	162.436	11.494	22.598	13.636	-1	15.0	8.928	11.904	13.404	16.216	16.304	16.393	17.142	13.559	16.483	0.549	962.897	12.875	-1	16.304	14.652	215.384	16.025	15.384	16.129	13.574	105.263	3.916	162.025	144.329	29.126	27.027	33.333	47.169	11.695	83.333	16.129	14.204	8.928	46.153	8.356	13.422	12.605	11.173	25.0	11.194	35.398	30.303	28.571	29.629	35.087	34.482	22.388	21.897	37.735	57.971	38.461	102.409	26.548	23.437	27.027	42.016	34.782	22.556	29.197	17.985	32.786	22.388	109.589	31.007	45.454	35.087	46.153	23.437	22.556	11.142	25.862	24.793	42.372	33.333	30.769	25.862	35.714	52.173	27.777	44.642	25.423	22.222	32.786	23.622	28.037	6.25	26.785	40.0	24.39	24.691	27.027	34.782	25.423	22.556	26.49	36.697	19.23	26.785	17.441	32.786	6.504	21.276	22.556	16.483	155.963	136.0	7.836	19.867	33.333	22.388	34.188	14.336	20.0	32.52	51.094	26.086	2.898	22.556	31.25	33.057	40.0	23.622	28.985	36.809	35.087	20.27	21.897	25.423	30.534	24.793	36.144	39.682	22.222	40.983	20.979	10.526	23.529	22.058	23.653	138.461	103.448	61.538	0.45	191.489	63.492	4.352	126.681	191.648	192.307	208.333	653.846	3.831	160.0	5.714	5.592	-1	-1	-1	-1	-1	-1	-1	-1	-1	-1	-1	-1	-1	-1	-1	-1	-1	-1	-1	-1	-1	-1	-1	-1	-1	-1	-1	-1	-1	-1	-1	-1	-1	-1	-1	-1	-1	-1	-1	-1	-1	-1	-1	-1	-1	-1	-1	-1	-1	33.707	22.988	0.317	367.579	22.598	-1	33.333	654.368	13.953	0.814	7.718	33.333	17.045	28.089	33.519	33.898	33.707	38.043	118.541	-1	34.285	4.467	928.113	33.707	59.782	17.441	62.5	33.333	39.772	33.707	32.967	39.325	363.128	38.888	34.09	122.516	17.241	17.241	3.575	22.071	4.659	67.796	33.898	52.631	105.263	-1	-1	-1	-1	-1	-1	-1	-1	-1	-1	90.909	-1	408.099	-1	-1	-1	-1	-1	-1	-1	-1	673.469	-1	-1	-1	-1	-1	-1	-1	-1	-1	13.201	12.288	17.582	9.756	15.414	15.009	12.121	10.914	13.05	15.841	11.315	11.157	10.256	17.391	17.505	11.034	121.212	13.093	27.322	17.167	8.658	6.756	6.772	9.07	6.993	6.772	6.772	6.864	15.625	6.535	9.009	9.132	20.942	8.83	6.535	6.55	11.312	15.706	9.153	8.733	9.111	6.912	9.09	9.132	6.928	17.777	9.237	6.928	25.641	17.699	15.873	15.957	15.957	21.052	15.306	15.957	15.873	15.789	15.873	21.164	20.725	21.052	15.873	21.164	21.276	21.164	21.164	26.178	15.957	21.164	15.384	15.873	21.164	15.873	21.052	17.045	32.967	33.707	33.333	-1	-1	-1	-1	-1	-1	-1	-1	-1	-1	-1	-1	-1	-1	-1	-1	-1	-1	-1	-1	-1	-1	-1	10.067	7.547	23.391	9.569	23.622	11.764	35.294	11.834	17.751	14.285	35.087	11.834	46.783	11.834	9.569	9.523	19.138	14.218	9.569	27.522	55.555	55.555	27.272	52.631	60.0	60.0	16.759	32.967	30.303	32.967	32.608	32.608	32.967	33.333	35.294	85.714	107.142	20.0	40.0	38.961	41.095	10.135	36.144	28.301	58.823	58.823	20.408	40.54	38.461	60.0	740.0	176.47	15.706	46.875	50.0	49.18	31.914	56.603	65.217	65.217	38.961	75.0	76.923	75.0	73.17	56.603	73.17	75.0	55.555	76.923	73.17	53.571	75.0	62.5	65.217	76.923	88.888	57.692	97.56	81.632	6.833	9.584	10.791	93.495	44.03	35.714	35.714	16.574	29.126	30.0	30.303	16.666	33.333	33.707	18.75	18.292	34.883	38.461	100.0	111.111	103.448	32.258	63.829	63.829	51.724	32.967	68.181	68.181	63.829	40.54	88.235	83.333	200.0	150.0	200.0	187.5	23.809	40.0	45.454	44.117	14.778	27.777	56.603	56.603	16.393	136.363	34.482	34.482	57.692	103.448	100.0	100.0	16.574	33.707	37.5	38.461	14.634	30.612	30.612	255.319	166.666	166.666	600.0	166.666	157.894	46.153	45.454	46.153	39.473	19.607	51.724	55.555	56.603	54.545	17.751	34.883	20.833	43.478	83.333	200.0	200.0	18.518	37.037	38.961	40.0	57.692	120.0	78.947	37.037	81.081	81.081	85.714	18.75	37.5	40.0	83.333	17.441	12.987	34.482	28.571	28.846	58.823	58.823	42.253	83.333	83.333	7.025	25.0	17.341	34.883	17.751	35.714	85.714	93.75	16.393	25.0	42.857	17.341	34.883	11.32	36.585	71.428	166.666	32.258	48.387	25.641	63.829	40.0	85.714	27.777	55.555	18.987	44.776	3.37	3.663	-1	9.708	10.38	10.563	6.666	5.628	37.037	362.369	-1	893.333	735.849	763.888	-1	-1	-1	-1	-1	972.972	-1	554.054	-1	10.909	21.739	21.582	52.631	107.142	4.665	61.224	61.224	83.333	230.769	176.47	16.759	32.608	19.48	42.253	22.9	44.117	29.126	66.666	4.615	7.957	15.873	34.482	34.883	93.75	230.769	17.647	33.707	34.482	17.142	32.608	41.666	230.769	200.0	90.909	230.769	29.126	60.0	61.224	31.578	69.767	38.961	68.181	34.883	50.0	15.789	31.25	28.301	39.473	81.081	15.789	29.702	30.612	20.134	37.5	10.676	8.62	10.791	9.146	14.018	17.751	35.294	14.563	36.144	83.333	176.47	81.632	30.534	86.021	81.632	82.474	88.888	89.887	89.887	89.887	88.888	88.888	89.887	89.887	89.887	88.888	88.888	88.888	85.106	125.0	631.578	307.692	-1	428.571	153.846	166.666	266.666	333.333	333.333	31.914	8.928	10.416	7.575	10.309	5.464	9.803	12.345	12.82	12.658	12.658	11.904	11.904	9.345	28.571	64.516	350.0	62.5	61.224	41.666	61.224	40.0	39.215	40.0	31.746	-1	305.555	49.18	35.714	96.774	88.235	121.212	250.0	518.518	-1	23.437	44.776	41.666	17.857	10.526	24.096	25.316	25.641	25.641	25.0	25.0	12.269	19.736	40.0	51.948	40.0	40.0	64.935	25.974	17.467	90.909	127.659	122.448	162.162	177.777	100.0	11.204	33.149	20.725	14.492	15.037	12.931	20.202	10.05	30.534	18.264	18.264	19.704	25.641	37.037	36.697	37.037	106.666	59.701	88.235	187.5	159.42	571.428	142.857	90.909	475.555	166.666	96.774	83.333	57.142	85.106	-1	80.459	317.073	16.666	16.666	22.727	29.411	54.545	117.647	105.263	125.0	85.106	75.471	74.074	137.931	63.157	88.607	83.333	93.333	80.0	84.507	83.333	80.0	97.56	20.242	20.202	24.509	20.512	18.627	20.512	38.095	150.0	190.476	95.238	136.363	222.222	461.538	95.238	108.108	45.454	146.422	151.515	125.0	62.5	68.965	157.894	27.21	176.47	58.823	83.333	95.238	6.172	11.494	12.195	12.048	24.691	12.345	17.977	80.0	75.471	80.0	72.727	14.545	38.461	5.586	22.988	22.988	11.494	22.988	28.409	65.217	-1	-1	80.0	27.272	178.571	27.777	92.592	67.567	111.111	129.629	160.714	129.629	46.242	95.744	34.883	101.123	102.272	61.224	107.142	21.428	36.585	36.585	44.117	25.316	350.427	17.543	50.632	48.387	52.631	48.387	28.169	11.764	36.585	31.25	18.518	60.606	153.846	83.333	358.49	130.434	18.018	22.988	23.255	21.978	113.636	18.018	22.222	23.255	23.529	28.846	32.258	33.707	26.845	33.707	23.809	28.846	69.767	74.074	17.647	23.391	24.096	18.181	18.518	30.158	23.529	4.705	13.623	108.695	10.638	20.618	21.276	20.618	21.505	20.618	3.076	21.621	5.319	25.477	440.366	425.742	46.511	936.585	5.0	150.0	254.237	312.5	74.074	-1	124.031	6.622	31.25	29.629	-1	18.382	57.142	25.641	51.948	47.619	13.651	41.666	38.961	21.582	288.732	43.478	43.478	45.454	115.384	129.032	133.333	157.894	14.15	53.571	28.571	54.545	28.037	16.528	23.622	75.581	86.956	13.888	192.513	10.135	9.677	5.602	-1	26.548	3.875	32.0	84.337	67.796	62.5	7.194	9.23	15.432	10.554	10.781	100.0	90.909	32.258	12.5	37.5	25.316	53.763	85.106	212.5	55.555	38.095	74.074	12.422	40.0	38.961	30.0	48.78	56.338	76.19	135.593	24.128	15.384	16.064	-1	-1	-1	-1	706.976	15.957	22.222	287.356	78.947	480.769	-1	187.5	75.0	23.255	53.571	15.723	51.02	3.549	139.24	52.631	16.666	15.957	127.659	86.874	32.258	5.154	34.408	22.339	11.286	-1	26.315	54.347	29.411	39.772	54.945	57.142	442.477	61.224	120.0	4.728	59.782	76.923	153.846	0.616	26.666	-1	64.516	21.428	10.83	-1	-1	-1	55.276	110.0	100.917	49.382	48.387	69.767	74.074	18.779	41.095	85.714	83.333	83.333	84.905	66.666	-1	2.32	25.316	51.948	37.037	17.647	24.096	35.714	43.795	5.714	8.097	14.15	26.49	51.948	38.961	-1	13.245	31.25	26.315	25.157	39.473	48.192	16.891	16.736	90.909	147.058	26.143	51.282	88.014	354.166	-1	-1	25.806	52.631	38.961	173.684	26.315	52.631	39.473	3.27	53.333	39.473	26.315	52.631	40.0	17.441	25.0	18.987	21.978	52.631	38.961	18.404	36.144	26.49	52.631	38.461	15.267	3.407	26.143	38.961	51.948	26.315	38.961	51.948	11.235	11.299	21.276	51.282	39.473	51.282	26.49	40.0	50.632	26.143	39.473	51.282	10.554	25.974	51.948	39.473	26.143	52.631	38.461	25.0	51.282	39.473	83.333	26.315	51.282	953.488	930.232	128.205	891.304	-1	931.818	976.19	931.818	-1	869.565	934.782	-1	-1	976.19	-1	138.888	365.217	-1	71.929	953.488	688.524	1000.0	953.488	-1	625.0	816.326	854.166	854.166	754.716	888.888	459.77	-1	719.298	26.49	38.961	53.333	3.218	52.631	40.0	26.143	39.473	50.632	655.737	26.315	52.631	8.771	14.778	23.255	48.78	111.111	105.263	26.315	37.5	-1	930.232	33.898	395.348	166.666	64.516	33.333	350.0	32.258	45.454	26.49	39.473	53.333	854.166	26.666	28.571	53.333	26.666	50.0	39.473	25.21	214.285	250.0	39.603	26.49	51.282	26.49	52.631	39.473	10.256	16.759	10.81	59.701	87.591	18.348	72.727	80.0	50.0	26.49	52.631	38.461	36.649	66.037	19.867	26.143	39.473	52.631	12.987	-1	0.397	3.254	40.0	51.948	2.442	2.595	269.23	3.259	51.948	40.0	3.286	52.631	39.473	17.605	186.44	9.174	23.391	26.666	39.473	50.0	-1	-1	977.777	26.315	40.0	51.948	16.042	16.216	16.666	-1	-1	26.49	40.0	52.631	953.488	25.0	52.631	39.473	26.49	53.333	38.461	26.143	52.631	40.0	19.607	51.948	52.631	3.265	48.78	38.961	25.974	39.473	52.631	26.49	44.444	40.0	1.269	39.473	50.632	26.315	52.631	38.961	13.071	26.548	14.705	100.0	26.49	52.631	39.473	13.698	-1	940.397	-1	-1	-1	25.974	39.473	52.631	26.143	52.631	40.0	8.196	9.554	12.145	8.13	26.143	39.473	52.631	-1	25.806	39.473	50.632	364.485	363.636	10.0	24.39	250.0	400.0	73.529	57.142	250.0	19.417	19.607	29.411	9.493	29.702	33.898	65.217	11.976	52.631	63.829	125.0	-1	95.238	90.909	100.0	7.751	17.902	93.75	434.782	96.153	240.0	36.697	449.781	93.069	24.242	57.692	24.0	35.714	361.111	-1	28.169	73.17	150.537	2.691	7.518	46.357	36.363	60.869	26.49	40.0	17.543	7.989	60.873	69.444	90.909	96.774	6.944	10.452	36.585	19.23	24.691	-1	-1	-1	-1	-1	-1	953.488	840.0	-1	869.565	816.326	953.488	891.304	297.587	27.272	208.791	2.298	6.25	44.776	71.428	515.151	60.606	67.567	55.555	26.315	31.746	17.094	14.184	122.302	338.645	17.751	869.565	88.235	18.404	12.605	12.875	21.39	25.21	10.989	34.09	-1	8.403	20.0	52.083	5.172	11.32	9.375	10.471	56.818	869.565	18.348	-1	6.734	27.027	68.965	11.695	11.396	80.0	10.928	4.68	2.306	222.222	183.673	17.094	15.228	7.042	53.03	10.452	155.555	17.142	159.09	36.036	27.777	26.666	10.256	15.957	14.981	14.925	19.704	7.936	-1	-1	911.111	-1	-1	23.529	26.548	86.956	95.238	7.968	39.215	40.0	4.405	6.637	10.638	19.23	-1	88.888	205.882	157.894	150.0	12.448	9.538	4.807	-1	76.923	64.516	50.0	11.363	-1	285.156	9.09	17.857	20.0	49.504	15.873	15.625	39.215	13.55	3.22	18.867	5.194	60.0	0.922	421.052	35.087	38.834	18.404	-1	-1	47.846	18.018	73.394	-1	10.0	29.85	67.244	136.986	-1	17.543	377.892	38.834	-1	5.597	10.238	2.887	55.555	13.623	93.457	20.689	162.162	7.434	25.641	11.07	8.639	19.138	15.384	32.786	19.23	10.273	12.738	9.287	108.938	14.705	3.802	-1	-1	13.793	48.78	7.547	428.571	32.258	45.454	40.816	57.971	7.614	6.006	30.303	147.727	27.027	42.553	21.978	55.555	-1	1.799	27.088	11.173	93.75	65.42	3.289	321.428	18.181	130.434	120.3	30.769	11.627	0.898	100.0	16.574	37.037	11.299	12.295	20.547	23.529	14.234	3.527	9.852	594.202	4.983	19.801	3.577	14.492	11.56	37.037	34.482	21.505	5.333	36.585	10.676	134.615	6.6	19.047	48.78	12.5	595.238	83.333	19.607	30.927	-1	18.181	27.777	30.303	17.857	26.785	52.631	86.33	11.185	27.272	15.228	27.027	4.95	-1	66.666	21.164	27.027	9.07	18.348	25.0	122.112	30.927	27.027	16.949	34.482	8.064	19.607	25.316	0.909	30.534	19.417	30.303	20.725	24.193	11.173	16.129	72.463	40.816	13.157	43.478	166.666	108.91	17.751	20.833	6.211	57.692	11.56	12.658	-1	27.397	19.047	274.782	-1	594.005	36.496	515.337	7.751	26.785	19.23	18.867	16.042	11.627	191.78	60.606	60.606	48.78	18.75	21.39	14.492	48.387	36.363	47.619	7.444	35.714	24.59	17.857	17.751	8.797	13.937	9.433	2.554	8.869	0.563	0.697	40.65	14.492	31.446	18.315	28.301	0.362	36.61	2.469	2.237	6.849	11.764	18.099	3.484	1.133	104.651	47.619	16.393	28.169	42.253	0.172	42.553	2.638	7.448	217.446	8.333	105.263	9.174	14.851	99.216	3.584	1.595	19.108	15.384	5.952	35.833	24.793	240.601	3.571	10.752	5.747	12.5	7.092	38.216	107.279	-1	0.172	18.987	370.237	18.987	-1	15.463	234.875	33.057	9.174	23.809	5.199	18.181	9.708	0.249	11.834	8.72	13.793	11.764	13.574	4.987	16.129	11.56	9.174	10.152	3.717	0.561	4.594	4.181	9.876	23.809	1.317	18.987	29.761	91.205	9.469	40.0	9.049	11.204	15.384	28.571	8.23	6.329	7.155	7.117	15.306	7.751	192.307	4.914	26.315	1.04	16.759	11.32	10.18	9.546	32.258	15.075	3.795	1.62	295.897	6.315	10.135	21.126	2.624	263.681	10.505	18.957	34.749	10.344	57.692	14.492	16.597	15.503	-1	11.029	6.711	42.654	13.986	49.844	113.475	26.041	47.619	10.416	16.806	-1	10.526	24.242	61.224	12.5	15.094	15.325	-1	8.361	47.058	2.904	14.184	18.779	0.389	15.625	18.404	0.754	12.552	0.589	15.306	16.806	2.587	58.823	51.724	8.264	5.825	3.289	34.188	10.638	7.843	8.571	3.783	7.961	-1	8.474	11.857	14.184	2.801	-1	103.092	135.265	11.56	7.633	10.81	3.521	1.848	1.137	15.673	9.191	20.134	18.633	71.428	3.64	22.388	71.428	12.738	6.862	81.081	8.988	30.303	0.142	0.408	6.211	4.195	19.736	23.076	8.968	7.853	8.928	6.734	123.348	10.869	11.904	17.391	13.888	28.571	14.778	16.181	96.774	10.282	16.949	50.847	622.691	1.187	64.0	145.299	3.913	44.917	-1	25.974	8.196	11.834	55.944	16.032	3.649	9.756	80.0	2.865	-1	9.828	3.389	24.999	97.222	14.218	6.165	8.438	16.042	4.709	0.505	83.333	-1	88.235	9.975	4.683	2.936	4.618	-1	16.759	38.461	40.0	4.487	2.985	1.616	31.088	0.281	55.837	29.197	17.341	16.528	24.193	67.84	1.96	8.797	13.043	194.079	29.31	407.689	3.327	2.555	95.36	4.643	3.676	6.482	6.956	6.024	13.011	6.862	0.998	4.301	14.778	5.442	15.686	11.857	8.849	14.598	90.09	52.579	11.695	13.452	5.747	57.275	38.961	6.92	21.739	7.587	17.316	44.117	31.862	38.626	5.11	4.048	17.418	15.267	4.773	13.953	18.05	8.438	8.756	31.25	8.163	29.85	18.867	13.888	11.56	12.012	16.597	-1	943.75	113.96	26.683	652.79	13.513	7.374	55.335	4.219	4.016	242.998	14.925	4.31	8.498	12.931	14.851	6.787	16.194	140.756	6.493	10.958	8.097	12.552	37.19	7.751	12.383	17.08	4.324	15.564	16.129	14.662	14.084	2.024	4.054	-1	15.564	7.957	6.369	8.849	15.267	8.695	6.172	201.55	8.379	3.401	47.281	16.194	32.786	17.061	8.13	16.26	6.779	1.2	-1	11.673	12.448	25.21	17.094	4.005	3.588	5.376	17.094	6.578	61.135	18.421	6.833	13.953	34.482	1.269	4.862	514.186	9.708	9.202	3.703	30.201	18.691	19.512	59.895	86.567	9.803	2.557	19.138	5.223	12.048	183.098	57.971	73.17	17.094	13.1	24.39	226.415	44.117	81.081	16.949	21.739	38.461	68.181	9.584	7.575	27.888	98.039	1.088	71.428	-1	23.076	37.037	26.49	56.603	194.029	129.032	49.586	20.202	-1	75.581	22.935	61.224	80.0	477.303	26.548	153.846	60.0	16.304	102.04	-1	29.411	29.411	17.094	23.809	13.245	11.627	44.776	36.363	48.0	20.725	36.036	45.454	111.111	108.695	90.909	-1	64.935	185.589	0.605	-1	20.833	0.752	35.714	10.752	24.39	10.83	9.569	26.315	52.631	91.617	-1	121.212	19.607	12.345	21.897	18.072	11.235	50.0	19.607	21.505	39.603	75.471	17.647	26.315	31.746	555.555	202.38	19.736	15.625	132.183	11.299	11.299	-1	23.529	31.25	10.0	16.216	147.54	257.142	31.413	387.931	113.043	9.216	12.269	33.472	7.194	17.543	41.176	35.294	697.619	225.806	191.489	60.0	95.238	90.909	34.09	54.545	26.315	27.027	16.129	225.806	411.764	30.0	2.859	11.299	35.714	8.928	-1	2.845	736.217	23.121	222.222	68.965	11.56	83.333	65.573	28.571	62.5	24.691	43.04	8.333	60.606	211.382	102.04	81.632	82.191	86.705	41.666	12.658	36.144	26.49	26.315	52.631	13.513	30.303	80.459	32.608	5.976	22.471	42.105	10.05	-1	20.942	20.0	-1	1.773	66.298	24.59	4.0	8.771	29.85	3.533	10.362	50.847	0.131	22.388	17.699	65.789	33.333	34.965	44.117	40.0	19.417	12.195	44.117	9.592	5.076	12.145	12.145	2.902	10.638	16.393	32.967	33.707	34.09	13.513	26.086	26.548	26.785	9.756	5.235	11.467	25.454	61.946	26.946	77.586	78.947	61.403	78.947	61.403	61.403	70.175	78.947	78.947	79.646	61.946	78.947	79.646	61.946	61.946	63.38	75.0	78.26	78.947	79.646	79.646	79.646	4.038	59.602	8.359	121.621	17.937	13.888	9.009	41.666	71.428	78.947	61.224	200.0	10.83	19.047	34.482	43.478	4.149	8.23	8.298	8.333	8.264	7.968	8.333	8.298	8.264	7.692	7.462	8.298	8.196	8.23	8.196	8.196	2.989	23.076	7.662	145.038	7.722	3.831	10.033	2.016	3.246	16.0	29.787	12.935	60.869	12.512	58.333	59.829	59.322	12.476	59.322	60.869	60.869	-1	31.111	59.829	12.428	60.344	12.621	12.67	59.829	60.869	60.869	60.869	32.258	5.167	39.13	69.565	68.965	25.641	49.18	87.591	76.433	83.333	45.283	32.432	61.135	61.135	4.792	10.928	-1	-1	-1	-1	21.186	40.983	41.666	40.983	40.983	8.438	170.658	26.717	85.271	0.954	125.0	7.653	13.698	11.764	11.494	4.087	5.333	17.167	4.662	6.666	13.559	11.363	22.556	16.393	8.51	10.014	54.263	54.687	9.389	28.037	9.433	23.041	44.642	44.247	44.642	44.642	44.247	44.642	11.363	3.649	16.853	10.169	8.968	9.302	9.132	142.857	17.751	8.547	9.259	27.972	25.21	23.809	22.388	24.793	33.333	25.0	27.586	27.777	6.837	22.388	27.21	34.782	33.057	21.276	43.859	27.027	37.735	43.478	102.564	39.215	50.0	160.0	80.0	142.857	40.816	40.0	60.0	40.816	-1	27.027	11.049	23.255	20.833	100.0	200.0	-1	272.727	17.751	37.974	37.5	37.974	50.0	37.5	36.144	32.258	38.461	38.461	50.0	37.974	50.632	213.953	28.037	29.702	21.505	32.967	22.471	21.978	4.629	50.0	37.974	691.78	71.428	-1	37.037	765.151	-1	76.923	34.482	675.438	-1	69.767	34.482	770.992	-1	75.0	583.815	73.17	61.224	-1	577.142	69.767	-1	71.428	37.5	675.438	834.951	76.923	36.144	669.565	76.923	860.0	36.585	62.5	834.951	-1	37.974	742.647	76.923	-1	37.5	759.398	-1	75.0	24.0	63.829	939.024	924.731	49.504	12.578	16.0	18.181	55.555	39.215	72.727	148.148	333.333	27.21	21.739	52.631	8.51	42.857	-1	400.0	107.843	83.333	17.094	27.272	56.603	36.585	491.4	12.903	25.974	40.0	10.588	12.437	21.857	58.139	150.943	25.21	27.522	81.632	136.363	14.492	14.336	29.411	22.522	16.806	21.978	53.571	76.923	78.431	22.058	85.106	88.888	75.471	85.106	90.909	80.0	26.086	85.106	18.779	45.454	70.175	75.471	45.977	386.206	86.956	67.796	21.052	80.0	17.699	16.666	61.538	83.333	29.411	85.106	74.074	83.333	75.862	16.666	91.397	74.074	260.162	70.175	6.768	95.238	557.692	15.873	136.363	155.502	14.084	28.169	95.238	-1	83.333	88.888	64.516	46.25	3.352	18.072	169.354	40.0	93.023	88.888	48.192	44.943	97.56	
2.309	19.323	27.149	10.0	10.05	7.712	3.344	170.926	5.882	6.097	6.622	4.357	27.368	27.718	5.586	5.665	10.856	6.928	5.671	11.583	12.096	6.16	12.295	12.295	6.036	12.195	12.195	12.096	4.573	9.09	9.063	6.024	6.289	6.211	3.735	10.526	9.451	11.029	60.08	10.08	5.747	0.533	3.046	4.14	11.952	17.241	15.267	18.75	3.43	7.604	7.843	7.168	4.97	7.575	9.92	14.184	7.843	12.145	4.032	7.299	378.926	6.98	5.649	5.859	5.791	5.576	0.428	2.935	2.59	3.894	1.984	6.355	3.921	29.02	5.405	6.25	21.897	4.132	5.882	8.281	38.797	4.192	7.326	5.484	3.787	11.904	12.931	23.076	25.641	25.423	16.26	32.258	1.23	1.398	1.019	1.242	3.062	0.946	1.591	3.976	3.322	-1	-1	5.376	6.779	8.163	5.0	9.216	7.843	15.873	39.682	24.0	14.492	21.551	13.043	0.166	9.592	8.403	13.698	38.167	-1	2.012	15.384	30.927	30.927	13.761	27.522	28.037	28.301	11.673	22.222	21.897	19.23	-1	15.625	-1	10.152	8.968	54.054	323.979	634.474	12.5	23.809	24.0	9.756	12.552	24.39	24.193	9.302	14.814	14.285	-1	14.563	8.968	19.047	48.543	26.936	6.802	371.257	3.115	13.1	14.925	14.563	11.494	23.255	23.255	89.834	15.105	18.987	18.987	243.75	7.64	9.419	10.989	8.064	11.574	10.416	33.879	7.534	3.091	9.693	29.81	5.87	8.021	8.645	11.695	26.392	19.337	5.928	8.064	11.52	11.547	11.467	17.857	33.013	7.812	7.894	5.115	-1	11.467	24.93	228.508	6.382	5.333	11.467	6.729	4.807	8.116	2.277	20.338	26.315	21.428	21.428	9.933	19.867	3.628	4.285	175.843	26.548	53.846	61.403	56.0	61.403	78.947	61.946	0.762	15.118	61.403	53.435	61.403	61.946	61.403	61.403	0.726	9.9	61.946	61.946	0.68	21.341	61.403	61.403	0.653	13.565	61.946	61.403	61.403	44.025	58.823	61.403	61.946	61.946	61.946	61.946	61.946	0.705	8.588	61.403	61.946	53.435	45.161	61.946	61.946	61.946	61.946	60.869	61.946	61.946	61.403	56.91	46.357	61.403	61.946	60.344	0.655	9.102	61.403	32.407	0.631	11.764	61.946	58.823	53.846	15.384	55.118	51.094	39.772	55.118	30.172	61.946	61.946	36.649	43.209	44.303	0.618	24.054	58.823	61.946	52.631	77.586	0.658	9.955	78.26	61.403	61.403	56.0	61.946	55.118	61.946	55.118	61.403	60.0	61.946	61.403	40.0	61.403	52.238	61.946	0.631	-1	-1	-1	-1	0.393	24.561	61.403	0.75	7.352	61.946	61.403	61.403	61.946	61.946	61.946	52.631	60.869	54.263	60.869	0.679	25.362	61.946	60.869	60.869	61.946	48.951	61.946	15.909	57.377	61.403	31.531	60.869	78.947	61.403	61.403	60.869	47.619	61.946	52.631	61.946	23.333	61.946	55.118	35.714	61.946	61.946	54.263	31.111	26.119	34.482	61.946	61.403	61.403	61.946	61.403	57.377	35.714	43.478	61.946	51.094	61.946	61.403	60.869	61.403	61.403	50.359	0.642	11.925	38.251	24.999	61.946	34.653	60.869	61.403	59.322	29.914	26.717	61.946	0.643	7.99	59.322	60.344	61.946	0.649	0.648	0.631	0.624	21.875	38.674	61.403	0.654	7.486	0.64	10.558	0.623	0.605	16.826	61.403	0.657	0.626	0.638	8.196	0.601	15.625	-1	0.355	0.696	0.59	18.817	61.946	47.297	0.629	0.622	18.867	61.946	61.403	0.661	0.637	0.637	0.615	15.317	61.946	0.662	0.617	9.497	0.647	0.625	0.603	26.47	78.947	61.224	74.38	0.662	0.721	0.682	0.657	8.303	0.67	-1	62.068	116.883	-1	-1	60.0	-1	61.224	-1	-1	55.9	-1	-1	61.643	115.384	-1	62.068	118.421	-1	59.602	118.421	-1	-1	-1	60.402	116.883	118.421	-1	58.441	111.111	111.111	-1	59.21	116.883	116.883	-1	59.602	-1	55.172	-1	60.402	-1	55.172	105.263	-1	21.686	-1	-1	54.878	2.518	40.772	14.814	34.482	14.492	12.987	49.549	11.363	15.384	79.646	126.76	11.583	11.627	7.751	15.503	23.255	11.673	7.751	11.583	11.583	11.627	31.007	11.627	2.819	20.134	42.253	49.18	47.619	24.793	58.823	62.5	19.607	93.75	90.909	20.689	100.0	93.75	84.033	88.235	10.909	36.585	36.585	7.042	381.782	25.0	25.0	17.751	93.75	3.285	15.873	19.047	27.118	250.0	20.408	13.468	23.622	7.317	12.765	12.711	12.295	128.742	8.583	24.096	-1	1.506	18.018	4.31	-1	1.307	9.661	0.283	18.987	9.433	10.152	31.413	11.111	12.5	30.612	26.548	27.027	118.421	21.052	15.015	8.152	11.538	20.27	28.688	208.333	3.508	4.081	3.584	5.639	9.174	20.689	0.36	6.319	12.635	22.857	70.652	24.39	39.325	18.518	19.637	61.135	84.01	45.248	14.056	5.199	9.638	16.085	20.109	6.514	4.376	9.451	5.025	1.094	8.333	8.403	8.23	8.264	2.629	101.449	223.79	821.715	150.406	19.841	8.032	7.936	12.345	172.549	6.211	964.426	7.782	208.494	55.118	31.372	12.396	474.509	12.195	-1	18.592	3.836	11.583	2.224	8.298	8.403	8.403	8.196	8.032	12.552	8.403	185.185	8.403	8.264	8.403	4.739	14.234	9.124	17.064	14.705	14.598	14.705	13.986	14.76	11.029	44.56	3.481	2.441	11.494	3.699	15.267	7.692	1.237	-1	2.145	3.401	6.43	6.153	6.389	6.25	3.629	6.92	6.688	6.849	6.6	2.415	8.097	6.644	6.666	6.711	24.574	1.243	7.604	8.307	10.6	2.463	6.849	7.751	6.688	6.644	0.58	7.968	3.174	14.598	4.844	10.121	4.469	9.803	9.876	6.791	13.605	5.681	0.979	2.141	7.604	4.14	12.195	3.125	7.407	11.111	7.434	2.45	4.166	19.283	19.39	2.275	7.722	7.547	4.519	8.264	3.488	6.457	3.493	2.645	4.504	1.757	4.282	3.409	5.813	0.188	1.89	3.456	8.0	2.911	3.512	11.627	3.134	2.03	2.785	6.234	2.27	3.699	1.287	8.264	3.731	10.869	16.788	10.813	0.677	3.264	10.452	2.143	1.536	50.213	6.968	0.725	1.759	0.486	0.235	10.563	3.378	1.336	7.49	2.69	2.782	3.344	2.475	5.33	13.071	3.627	11.538	2.71	13.157	3.325	2.472	11.718	1.955	2.155	2.433	2.954	4.219	20.979	10.135	3.533	39.082	16.536	-1	5.825	2.254	1.761	2.247	1.899	1.326	3.177	3.5	4.914	2.254	1.79	5.102	3.061	2.638	0.227	-1	2.544	1.691	6.16	1.245	1.413	-1	16.412	2.358	3.783	7.234	2.148	1.133	2.314	1.692	0.771	0.261	1.615	2.909	2.339	0.272	5.208	6.211	0.664	7.722	-1	1.169	6.557	121.545	3.676	48.469	39.26	39.351	3.039	57.46	7.797	3.552	8.495	3.669	3.69	3.69	-1	3.59	3.59	3.246	5.145	-1	-1	-1	-1	-1	-1	-1	-1	-1	-1	-1	-1	-1	-1	-1	-1	-1	-1	-1	-1	-1	-1	-1	-1	-1	-1	-1	-1	-1	-1	5.639	17.142	32.608	35.294	11.111	22.9	22.9	17.964	43.243	16.759	20.304	10.033	18.181	19.867	7.604	5.602	321.58	20.242	54.858	20.771	12.195	23.437	23.809	11.857	25.641	7.936	136.986	82.152	135.823	665.31	9.569	112.121	9.836	225.925	4.294	29.85	44.776	23.437	7.085	30.303	15.325	7.085	43.795	9.237	8.565	4.219	8.064	12.0	23.622	64.22	7.672	15.873	16.064	-1	0.932	17.142	7.894	7.22	23.809	38.91	7.843	9.259	11.494	6.224	11.363	22.222	3.906	7.782	593.917	184.21	17.857	9.389	0.577	6.896	6.006	7.905	8.547	8.583	8.583	132.352	8.368	31.111	12.5	814.026	32.727	5.277	36.405	10.362	14.925	64.625	11.142	6.651	4.089	24.59	17.777	6.079	8.064	11.952	126.611	119.885	124.999	124.626	121.897	331.838	8.733	5.571	13.513	10.81	0.219	37.453	7.936	9.009	7.874	7.662	0.773	7.722	70.37	33.018	2.412	7.812	420.588	12.711	12.5	5.571	5.54	10.752	8.51	38.732	247.723	20.202	18.867	9.569	9.009	11.904	-1	16.216	15.384	5.692	680.319	25.21	25.641	3.883	18.726	10.869	22.222	22.222	10.948	22.222	22.058	-1	20.08	16.46	7.352	9.195	7.352	7.49	9.881	17.412	24.213	22.67	17.857	20.689	-1	-1	-1	-1	-1	-1	-1	-1	-1	-1	-1	-1	-1	-1	-1	-1	-1	-1	-1	-1	-1	-1	-1	-1	-1	-1	6.198	23.437	23.437	23.255	13.636	27.522	27.272	15.075	29.702	29.702	12.605	74.074	32.258	32.608	100.0	32.258	30.927	74.349	32.258	31.914	73.529	32.258	31.914	14.634	28.571	20.833	4.395	8.849	12.658	12.618	5.594	7.448	5.555	9.933	10.666	8.474	6.896	6.514	9.546	13.114	-1	-1	32.085	2.57	25.862	35.087	86.309	31.007	22.556	20.304	176.363	10.416	22.222	21.505	18.348	14.925	9.803	20.28	26.392	26.548	6.734	16.0	16.949	10.989	16.216	16.393	96.551	18.264	19.323	19.396	25.936	25.936	25.862	16.393	28.037	32.967	54.054	10.238	53.691	28.037	32.608	14.545	39.408	43.478	7.633	22.388	34.013	34.482	13.245	17.66	15.625	14.925	15.789	20.576	9.049	11.718	6.43	17.937	492.744	20.618	16.216	16.574	6.92	12.987	41.237	10.695	0.992	17.142	8.695	-1	11.173	11.718	-1	10.752	5.747	8.264	23.333	20.304	8.51	-1	12.295	9.523	2.702	10.256	34.653	8.547	11.45	35.46	8.928	20.689	10.695	10.899	16.528	10.928	13.513	7.407	54.455	60.606	16.597	14.423	14.705	36.585	49.45	49.45	44.444	49.45	50.279	48.128	43.956	50.0	50.0	50.0	44.692	47.619	44.692	50.279	50.0	6.968	12.396	25.641	25.423	12.244	24.39	10.752	23.622	25.423	23.437	12.195	24.0	13.392	26.785	26.548	16.949	76.923	176.47	14.285	32.11	54.687	11.673	23.622	23.622	13.761	28.846	13.824	26.315	14.218	28.571	14.15	28.037	28.037	16.806	34.782	34.482	175.308	726.829	-1	-1	523.809	-1	295.238	-1	571.428	533.333	-1	754.716	-1	352.245	514.018	-1	764.15	-1	-1	528.301	483.87	-1	-1	-1	295.238	669.811	7.575	25.316	19.108	7.407	25.477	12.658	11.764	12.82	8.438	11.07	24.539	24.539	31.496	23.809	7.662	-1	8.403	8.438	8.438	8.368	18.348	56.0	13.043	35.714	26.086	8.403	46.099	32.786	33.333	889.729	8.695	18.656	32.0	0.359	443.005	8.097	7.299	8.163	56.338	7.662	13.274	13.953	18.867	20.1	20.304	64.516	16.806	9.009	-1	-1	-1	4.195	7.614	27.777	28.037	6.23	4.008	14.141	11.173	28.169	9.174	35.476	466.843	7.194	35.714	2.711	10.899	14.925	-1	2.144	32.0	7.281	18.348	18.181	18.348	15.929	90.909	46.376	468.085	7.827	19.656	8.522	5.128	18.867	29.411	7.763	19.305	19.379	0.17	-1	6.696	16.26	6.825	101.351	189.393	20.057	103.053	29.585	12.931	19.963	8.797	8.51	34.188	5.698	2.132	0.652	2.594	4.938	1.998	4.926	2.105	3.683	2.219	5.128	2.551	5.555	12.0	6.772	8.454	70.707	7.263	6.833	5.747	10.869	18.072	-1	-1	-1	28.915	72.992	8.645	825.515	4.901	18.867	9.216	15.686	8.944	-1	9.478	16.949	107.296	189.873	4.889	33.898	4.301	33.898	10.989	91.407	50.675	12.987	19.047	22.9	9.98	8.064	8.746	2.551	4.318	494.623	16.835	5.847	12.422	5.639	28.368	8.823	5.865	8.746	7.985	9.324	4.608	4.357	13.806	1.308	2.039	14.492	11.834	1.659	14.705	4.464	6.369	10.482	54.144	7.936	26.252	41.666	5.571	6.833	4.424	4.95	6.024	298.305	7.672	13.966	5.145	9.819	318.458	7.731	2.433	7.38	13.761	3.393	13.245	26.018	3.623	3.305	2.528	9.451	72.625	814.655	1.981	2.143	3.329	217.118	6.024	24.39	24.193	121.856	7.109	16.949	25.423	7.007	1.555	4.04	4.098	2.028	5.586	4.081	40.485	24.489	4.754	3.1	14.388	12.195	568.181	578.902	135.204	-1	-1	-1	-1	-1	-1	-1	-1	-1	-1	-1	-1	2.649	4.761	3.35	3.361	3.436	3.378	5.05	3.378	3.957	30.418	1.284	2.861	3.421	3.151	2.1	19.685	2.296	4.385	4.31	86.363	28.846	135.135	11.787	49.18	47.619	10.416	30.927	1.494	108.991	366.013	116.618	366.013	4.597	6.418	132.653	8.0	9.493	5.063	4.807	159.685	5.813	5.145	12.048	11.904	6.339	13.937	18.691	13.698	0.755	25.837	4.043	10.101	10.0	4.437	17.441	17.964	17.857	15.075	31.746	31.152	28.985	25.936	5.39	28.328	31.645	2.594	6.382	19.23	3.921	4.991	17.045	4.622	18.987	5.235	12.903	3.571	40.229	3.49	3.466	9.92	1.978	4.756	2.691	6.666	1.454	134.701	8.988	5.917	1.715	13.927	41.322	40.983	41.666	40.983	40.983	40.983	40.65	40.983	40.983	40.983	41.322	40.65	40.983	41.322	41.322	40.983	40.983	40.65	40.983	40.983	41.322	40.983	41.666	40.983	40.983	40.65	32.786	41.322	41.666	41.322	39.682	40.983	33.557	41.666	64.516	40.983	41.322	40.983	33.333	41.322	40.983	40.983	40.983	40.983	40.983	33.333	40.983	40.322	41.322	40.983	40.983	40.983	41.322	40.65	40.65	40.983	41.322	40.983	40.983	37.313	40.983	41.322	41.322	118.503	694.915	500.0	458.333	487.603	900.0	-1	-1	-1	-1	258.333	663.934	459.016	-1	586.776	-1	338.376	475.0	581.967	-1	500.0	-1	454.545	663.934	951.219	-1	487.603	-1	-1	466.666	-1	93.969	-1	959.016	-1	450.819	487.603	258.333	-1	-1	459.016	-1	550.387	-1	663.934	495.867	-1	5.736	23.437	1.382	3.706	22.058	3.984	4.285	28.776	13.986	21.276	0.112	7.936	18.518	159.292	7.968	7.968	6.493	7.334	397.663	5.305	11.173	2.323	6.451	15.625	16.26	16.0	7.894	18.018	26.845	8.733	17.777	7.142	5.524	12.987	4.115	20.979	18.489	8.474	16.0	16.666	8.65	8.635	7.002	6.956	6.833	7.653	23.076	46.153	16.326	30.534	4.842	24.59	3.344	7.722	5.882	16.0	9.09	8.602	16.691	8.771	6.122	5.902	16.985	9.828	5.464	10.471	6.956	7.532	38.696	5.084	1.635	11.857	23.163	6.16	4.474	7.025	5.66	5.625	6.06	29.535	6.41	4.975	7.792	6.423	33.426	14.134	5.464	6.41	7.874	5.928	7.042	8.108	6.451	12.618	6.201	7.575	1.901	4.862	12.0	6.611	9.803	181.141	-1	0.922	5.83	1.415	5.797	4.796	3.663	9.708	-1	-1	-1	-1	4.665	12.0	16.597	15.384	403.783	4.494	4.535	4.524	5.818	7.048	7.085	7.246	7.048	2.518	2.183	10.563	4.195	3.631	13.761	2.945	2.547	15.706	0.948	4.424	5.23	2.288	3.74	1.626	3.764	3.663	12.066	36.912	3.154	20.316	6.637	13.054	6.088	7.407	4.932	-1	-1	7.259	1.795	6.289	192.66	30.303	30.0	16.084	15.599	1.743	5.093	383.802	9.852	4.385	10.928	12.295	12.82	12.5	9.259	64.017	6.734	5.73	13.215	6.681	5.976	18.181	11.111	25.0	16.759	5.008	28.571	7.434	22.099	9.433	16.666	22.222	16.666	16.483	22.222	14.285	2.546	21.978	16.574	14.285	8.746	33.333	33.333	9.063	26.086	26.785	23.076	27.777	8.955	31.25	30.612	9.493	32.967	32.967	9.118	28.037	9.063	31.25	96.952	10.676	21.276	32.967	21.739	32.608	132.72	2.61	88.541	10.869	5.899	7.936	9.389	6.787	9.345	8.108	9.389	230.769	-1	17.937	7.692	251.908	7.849	7.556	9.691	10.449	13.921	4.938	4.683	9.202	30.612	8.849	30.927	170.124	6.535	3.48	6.06	19.801	5.714	13.953	1.934	6.896	3.514	5.063	7.722	12.269	11.428	12.106	9.546	10.638	7.957	6.153	8.849	-1	92.936	5.05	6.079	29.498	5.917	7.978	7.042	5.524	200.249	3.179	4.95	8.179	12.307	7.407	3.201	13.888	13.824	1.397	64.516	12.658	6.912	1.554	13.574	4.358	4.687	6.201	1.475	5.839	4.651	6.259	15.625	6.033	5.791	3.278	25.0	24.691	3.318	5.524	4.032	97.435	6.777	4.36	856.875	3.957	10.695	773.095	2.727	5.94	8.982	28.571	9.118	28.571	8.403	25.0	11.494	26.086	26.086	4.192	2.257	1.288	37.037	37.037	25.0	24.691	3.012	9.708	1.549	12.5	11.111	8.771	3.816	18.348	100.917	10.362	2.553	6.198	8.784	23.076	8.602	5.395	613.311	0.681	20.618	4.962	5.681	10.08	15.831	13.74	251.908	4.739	11.363	5.928	-1	3.314	4.484	7.246	4.524	4.056	2.415	-1	27.611	5.943	6.437	4.728	384.433	11.661	15.659	62.886	131.455	18.348	13.081	6.622	3.861	4.716	7.772	7.751	5.076	7.731	7.594	7.731	7.731	7.751	5.154	10.282	7.731	7.692	5.366	1.274	4.04	7.751	7.371	1.857	4.702	5.093	3.194	4.231	6.097	7.653	13.461	7.444	5.486	8.064	10.335	23.598	23.529	23.323	23.598	1.592	3.816	23.076	23.076	89.601	7.177	3.78	187.951	17.543	16.806	17.857	17.699	17.391	18.018	17.857	18.181	18.018	18.348	16.949	1.956	14.88	2.001	13.245	4.048	9.615	25.096	5.769	7.125	9.202	4.889	7.614	11.6	10.23	34.653	45.081	162.79	82.304	4.207	25.695	-1	12.158	2.946	11.235	9.828	4.83	5.758	5.757	6.88	10.6	41.666	42.253	3.931	3.181	7.894	2.997	29.166	802.975	0.329	12.605	16.528	33.898	2.832	18.672	18.614	39.045	1.937	7.662	21.327	1.187	9.09	4.076	3.355	14.018	3.759	11.811	9.606	4.231	3.364	3.856	3.55	9.603	2.222	2.989	2.832	13.812	2.051	14.739	24.59	24.59	15.625	50.847	87.431	7.407	3.03	1.477	5.056	3.262	8.968	327.272	12.345	4.172	-1	-1	13.605	13.333	6.514	4.484	3.174	13.071	12.987	2.403	116.121	415.625	7.947	577.306	4.716	53.882	3.539	107.382	5.943	2.59	7.59	3.726	2.915	3.921	44.973	3.154	100.813	30.252	7.288	6.289	4.95	2.724	2.051	3.502	5.161	5.128	8.0	73.746	2.691	4.511	15.384	15.706	2.333	4.87	1.454	5.928	12.145	4.158	5.555	-1	45.312	1.755	13.422	3.191	9.316	10.676	2.62	5.263	2.347	3.539	5.625	6.451	5.22	5.205	12.64	4.184	5.952	8.108	100.719	22.222	28.409	14.814	281.021	14.925	99.808	21.739	21.428	464.7	5.235	93.959	2.677	5.354	7.246	3.795	6.097	4.347	4.201	9.933	9.933	4.454	4.119	10.752	5.617	2.659	4.335	2.298	4.489	3.412	3.201	4.557	1.144	1.053	5.043	15.151	45.197	45.454	42.78	45.454	42.78	45.454	45.454	45.197	45.197	44.943	44.943	45.454	44.943	44.692	45.454	43.01	44.943	45.454	44.692	45.454	43.715	45.197	44.692	15.91	27.027	27.777	27.522	5.347	21.582	21.739	6.772	19.607	3.042	6.147	19.354	6.097	19.867	10.075	260.714	24.0	32.786	11.428	16.216	39.37	46.875	25.641	9.836	9.803	4.098	6.472	-1	-1	9.478	71.264	4.784	17.094	28.248	12.765	7.194	47.008	9.463	9.828	5.084	4.026	-1	2.087	3.504	7.181	40.816	9.779	5.347	5.366	3.752	-1	4.444	8.298	10.121	4.608	5.39	9.28	33.485	5.357	3.837	82.529	3.886	26.086	26.315	26.315	10.752	23.437	23.255	6.237	23.076	21.897	5.928	20.408	10.526	21.126	6.134	24.59	24.59	41.362	119.402	22.123	238.805	56.962	75.187	-1	23.136	115.384	70.422	76.923	74.626	107.692	213.74	35.087	19.047	14.245	153.846	118.518	9.708	6.779	16.129	6.745	17.316	4.016	9.96	-1	443.636	4.958	15.748	109.589	6.315	10.238	5.524	5.714	5.063	7.299	31.007	5.54	16.26	3.484	4.175	6.036	6.593	5.597	59.027	24.242	6.006	7.352	6.006	5.578	10.909	8.474	6.607	3.868	5.54	13.303	5.571	8.741	8.08	5.856	31.746	-1	-1	5.555	5.093	26.785	26.315	3.957	6.772	7.462	5.263	27.272	7.936	26.315	26.086	26.785	4.58	9.463	30.0	29.702	4.658	24.39	23.437	5.357	11.152	9.202	1.491	403.726	1.454	3.444	29.126	28.571	390.138	17.699	1.135	1.611	29.629	4.201	0.818	6.607	5.249	205.98	208.754	8.928	25.906	5.952	3.218	4.608	129.685	2.195	9.09	9.132	5.115	8.23	5.486	4.163	17.094	2.081	8.23	108.433	3.058	10.65	1.776	2.469	1.246	1.923	2.272	1.642	2.604	1.545	4.592	1.845	0.473	3.508	0.202	3.382	1.244	35.087	27.638	33.707	34.682	33.24	-1	33.855	19.922	-1	2.828	3.232	3.322	10.0	2.057	2.997	2.309	9.765	16.299	3.636	2.645	18.893	4.47	78.26	466.101	901.098	818.681	173.184	392.265	397.79	312.849	333.333	718.232	305.555	-1	14.634	61.465	111.764	5.069	0.748	13.071	7.117	14.184	1.903	9.188	12.269	90.551	66.666	4.838	1.492	6.109	6.329	2.932	18.333	14.326	8.264	62.944	11.27	2.375	73.958	365.019	15.075	15.037	4.158	231.27	39.855	12.195	3.525	9.966	10.0	36.893	105.263	39.638	30.473	106.508	43.478	30.56	4.656	5.471	0.988	15.625	44.247	44.642	44.642	43.478	43.103	44.247	43.859	44.247	43.103	44.247	34.782	44.247	44.247	35.398	44.247	43.478	35.398	44.247	44.642	43.478	37.037	44.247	44.247	44.247	43.478	43.478	44.247	43.859	43.859	44.247	35.398	44.642	43.478	44.247	44.247	43.859	40.0	44.642	45.871	35.087	47.169	43.478	44.642	63.636	46.728	43.859	35.398	43.859	44.247	44.247	47.169	43.478	47.169	35.398	43.859	43.859	44.642	44.642	42.735	43.478	43.859	44.247	43.478	46.296	44.247	43.103	37.037	44.247	43.859	44.642	35.714	44.247	44.247	44.247	41.322	47.169	22.222	43.478	35.714	44.247	44.247	44.642	44.642	35.398	46.728	40.983	44.247	44.642	40.322	43.478	44.642	43.859	42.735	35.087	44.247	43.103	42.735	43.859	43.859	24.038	44.642	34.782	44.642	44.247	44.247	44.642	42.735	44.642	44.247	34.188	42.735	44.247	43.478	44.247	43.103	43.859	43.859	35.714	35.087	44.247	43.859	42.372	35.398	43.478	42.735	44.247	43.859	21.459	43.478	43.478	39.37	44.642	47.169	44.247	35.087	35.398	43.859	44.247	35.714	42.735	44.642	44.642	44.642	44.247	43.478	44.247	43.478	43.859	44.247	44.247	43.103	35.398	44.247	44.247	44.642	35.398	44.247	43.859	32.0	44.642	35.398	44.247	35.398	44.247	43.859	44.247	44.247	44.247	44.642	41.322	43.859	35.398	44.642	44.642	44.247	37.313	44.642	44.247	44.247	43.859	44.247	44.247	43.859	44.642	35.714	43.859	44.642	46.728	43.478	11.527	27.777	10.0	55.727	19.801	10.0	152.238	931.192	696.428	-1	282.758	-1	-1	911.504	540.0	663.716	-1	-1	-1	288.288	-1	-1	290.909	-1	615.384	-1	736.842	-1	603.603	-1	344.537	-1	377.192	2.61	8.241	8.287	8.108	36.144	35.294	111.597	28.037	28.571	4.694	15.789	25.862	9.646	20.979	9.554	9.836	33.707	7.177	28.301	8.403	33.707	16.077	14.184	43.478	41.666	43.478	43.478	43.478	43.01	30.927	45.454	43.478	26.315	91.954	109.756	26.315	6.42	9.456	33.613	32.0	10.135	11.709	14.354	22.9	36.036	27.777	16.556	140.909	7.575	29.411	19.736	24.242	30.303	47.058	32.967	32.258	43.478	21.582	8.426	14.234	0.918	14.15	238.372	48.951	4.477	11.695	16.806	16.877	9.287	16.806	20.408	7.812	19.512	-1	14.336	18.223	18.223	4.597	29.702	125.0	603.98	31.25	31.25	40.404	5.025	14.492	14.492	3.333	25.316	366.666	490.094	27.272	12.307	29.411	10.282	17.241	127.84	43.902	21.645	43.01	11.278	12.135	35.714	9.237	12.82	39.603	10.752	17.391	6.741	40.816	37.735	23.872	86.956	2.347	12.295	0.249	9.868	142.387	161.654	28.169	1.997	20.547	4.587	11.299	5.61	20.618	15.463	97.186	4.418	17.964	9.9	69.767	0.104	23.529	7.751	26.162	11.583	9.523	7.633	-1	236.08	7.38	8.62	9.592	13.574	10.067	9.404	11.904	24.0	17.467	476.369	32.098	7.299	22.556	13.192	41.753	11.421	9.708	3.539	7.299	13.02	6.787	9.324	11.56	6.153	175.588	5.979	7.117	23.809	9.09	9.615	7.712	-1	11.45	10.204	13.1	17.667	6.88	6.389	10.526	8.163	6.944	76.177	11.527	24.844	29.629	3.472	0.517	347.826	130.879	7.812	12.232	10.791	7.894	9.202	4.201	5.628	6.226	7.575	10.6	15.909	7.751	10.075	10.489	2.801	791.001	8.241	-1	10.0	8.547	84.235	16.233	9.852	9.049	7.481	14.814	4.132	109.028	115.131	22.556	18.348	25.735	29.498	10.526	55.888	8.021	7.824	4.958	18.255	5.576	7.707	7.672	6.872	7.299	10.563	22.099	4.716	18.404	23.809	23.255	23.668	18.292	18.292	24.39	47.337	24.242	93.922	18.404	17.142	17.441	7.44	4.962	17.857	20.1	28.901	19.512	17.964	30.476	21.739	35.928	23.809	35.714	18.404	17.964	10.84	18.072	18.404	28.735	23.952	23.255	18.987	24.539	36.809	17.964	30.303	16.666	18.867	11.695	18.518	18.987	7.109	16.216	31.25	18.292	25.0	18.867	24.691	17.241	18.518	24.242	25.0	16.216	18.75	16.759	25.0	13.157	18.072	17.857	19.933	99.415	98.837	8.403	18.75	24.539	18.292	22.727	12.578	18.181	24.691	42.424	18.633	2.289	18.633	24.39	25.0	31.055	18.292	22.988	35.294	25.0	18.633	18.292	17.045	1.265	18.404	36.809	30.487	18.867	31.055	18.867	9.23	23.529	18.867	25.862	77.586	115.384	48.192	-1	77.586	28.169	4.036	119.198	192.06	250.0	277.777	850.0	3.883	210.526	5.841	5.506	-1	-1	-1	-1	-1	-1	-1	-1	-1	-1	-1	-1	-1	-1	-1	-1	-1	-1	-1	-1	-1	-1	-1	-1	-1	-1	-1	-1	-1	-1	-1	-1	-1	-1	-1	-1	-1	-1	-1	-1	-1	-1	-1	-1	-1	-1	-1	-1	-1	15.748	22.598	22.727	349.24	20.408	-1	32.258	635.849	15.306	11.235	18.442	33.707	15.625	27.624	33.519	33.707	33.519	39.325	139.285	-1	32.786	33.333	-1	7.832	61.797	16.949	61.111	33.519	39.325	33.898	33.149	38.461	369.318	38.251	32.432	130.742	16.949	16.853	16.949	126.623	28.248	63.492	33.333	26.315	51.282	-1	-1	-1	-1	-1	-1	-1	-1	-1	-1	34.09	-1	-1	-1	-1	-1	-1	-1	-1	-1	-1	-1	-1	-1	-1	-1	-1	-1	186.629	-1	-1	14.134	17.738	13.628	16.096	14.814	11.51	13.986	14.209	17.353	11.157	17.621	15.238	16.666	18.058	15.779	13.769	90.909	18.957	19.23	8.888	9.009	6.849	6.802	9.111	7.075	6.849	6.696	6.96	15.706	6.289	9.09	9.216	9.216	9.259	6.726	6.756	11.6	6.726	9.324	8.888	9.324	7.025	9.174	9.259	7.025	13.377	9.389	7.025	26.845	12.422	15.957	15.873	15.957	21.164	15.957	15.957	16.042	15.957	15.957	20.512	21.276	21.39	15.957	21.164	21.276	19.417	21.276	26.595	15.957	21.276	15.957	16.042	20.942	15.957	21.276	8.13	32.608	34.482	34.482	-1	-1	-1	-1	-1	-1	-1	-1	-1	-1	-1	-1	-1	-1	-1	-1	-1	-1	-1	-1	-1	-1	-1	6.993	5.78	23.668	9.615	23.622	11.834	35.502	11.834	11.811	14.423	35.294	11.764	31.496	7.843	9.569	9.569	19.138	14.423	9.615	17.142	55.555	56.603	17.341	13.274	58.823	60.0	10.204	32.258	32.608	31.578	32.967	32.967	32.967	32.967	31.914	111.111	111.111	15.706	21.582	39.473	40.0	8.849	35.714	13.392	58.823	53.571	13.333	40.54	36.585	50.0	256.351	230.769	9.316	46.875	50.0	50.0	19.354	58.823	66.666	65.217	13.761	58.823	75.0	73.17	78.947	76.923	78.947	76.923	75.0	76.923	76.923	48.387	63.829	55.555	68.181	76.923	102.564	69.767	102.564	100.0	4.048	11.904	10.948	79.037	44.255	33.333	34.09	12.0	31.25	28.301	32.967	5.366	34.883	34.883	15.625	18.181	40.0	3.282	103.448	78.947	115.384	13.953	65.217	60.0	17.964	66.666	69.767	63.829	69.767	3.236	100.0	40.0	214.285	187.5	200.0	214.285	11.07	42.857	45.454	44.117	10.0	15.0	54.545	50.847	10.714	131.868	33.707	34.09	12.931	142.857	61.224	103.448	14.285	36.585	37.974	37.974	1.489	24.39	30.0	6.211	230.769	214.285	428.571	230.769	230.769	6.833	85.714	90.909	90.909	10.067	63.829	71.428	71.428	71.428	12.048	35.714	14.925	46.153	40.0	150.0	150.0	13.157	40.54	34.482	40.0	26.548	120.0	120.0	24.59	88.235	81.081	88.235	6.666	37.037	32.967	83.333	8.45	10.101	35.714	35.294	19.354	60.0	58.823	10.638	85.714	83.333	2.729	24.59	11.235	36.144	10.169	35.294	22.222	150.0	11.111	18.072	46.875	9.345	35.714	6.396	37.037	21.897	176.47	21.897	13.636	17.045	75.0	28.301	88.235	20.689	62.5	20.547	61.224	12.658	7.49	375.553	10.452	6.535	6.41	4.494	6.976	10.204	231.625	-1	905.405	742.214	769.23	-1	-1	-1	-1	-1	972.972	-1	561.643	-1	7.092	21.739	21.739	28.571	107.142	18.292	69.767	66.666	54.545	250.0	250.0	10.452	34.09	12.244	41.666	13.888	46.153	12.195	69.767	1.886	32.608	10.83	35.714	34.482	42.857	230.769	11.45	34.09	30.927	10.638	35.714	14.018	200.0	142.857	32.258	230.769	23.076	61.224	61.224	15.075	71.428	22.058	62.5	12.875	69.767	10.067	31.914	28.037	22.388	78.947	8.875	29.702	29.411	10.273	37.5	6.437	8.333	10.752	8.498	13.761	7.371	35.294	17.142	37.5	27.777	157.894	16.949	54.794	88.888	88.888	83.333	85.106	88.888	88.888	88.888	88.888	89.887	88.888	88.888	89.887	89.887	88.888	89.887	72.727	166.666	666.666	333.333	-1	428.571	166.666	181.818	307.692	384.615	200.0	18.518	6.369	12.195	4.95	12.195	11.363	12.048	12.048	11.494	12.195	10.989	11.904	9.708	5.97	27.522	21.505	411.764	58.823	61.224	40.0	60.0	40.0	41.666	38.461	13.513	-1	239.13	25.862	46.511	78.947	68.181	81.632	250.0	777.777	-1	13.1	50.847	50.847	14.354	8.645	27.397	25.974	27.397	26.666	27.777	27.777	1.937	9.063	39.473	50.0	30.927	39.473	66.666	38.461	125.0	102.564	157.894	166.666	19.933	205.128	14.869	9.546	30.456	5.524	14.492	16.326	12.931	19.801	7.38	30.534	18.348	18.348	16.0	9.868	36.697	36.697	37.037	29.52	60.606	172.131	200.0	62.857	390.243	185.185	90.909	449.579	170.731	146.341	81.081	35.714	97.56	-1	81.395	149.425	10.0	13.392	12.987	29.702	63.157	120.0	111.111	130.434	88.888	76.923	76.923	150.943	55.045	77.777	81.081	97.222	83.333	82.191	83.333	70.588	54.794	14.88	20.618	25.906	20.725	19.427	20.618	74.074	139.534	163.265	100.0	142.857	428.571	545.454	105.263	85.106	36.363	167.619	121.951	125.0	43.478	101.265	171.428	32.258	193.548	53.333	93.75	90.909	5.128	11.764	11.627	12.195	25.316	12.048	34.934	76.19	80.808	80.808	76.923	10.869	38.461	5.847	23.255	23.255	11.494	22.988	13.297	66.666	0.301	-1	35.714	8.379	181.818	23.437	94.339	92.592	111.111	132.075	166.666	129.629	29.411	103.448	35.714	103.448	105.882	48.387	96.774	14.634	36.585	37.5	46.153	24.691	298.181	7.352	14.388	78.947	46.511	15.957	45.454	5.524	31.914	26.086	15.748	80.0	166.666	83.333	98.227	108.583	18.348	23.255	23.529	22.471	108.921	18.181	22.222	23.255	23.529	16.042	13.215	15.306	10.989	16.393	25.862	19.736	8.108	68.181	6.896	25.477	26.315	19.867	19.736	7.715	23.121	1.323	10.04	52.631	10.362	20.618	21.276	21.978	21.505	18.181	2.202	3.35	7.832	28.776	314.754	443.298	47.619	-1	3.504	28.571	168.539	322.58	71.428	946.666	127.49	6.06	32.258	15.444	-1	15.384	32.786	23.255	51.948	51.948	51.948	50.0	31.914	12.552	16.558	44.117	24.59	22.222	88.235	108.108	7.575	109.09	17.964	56.603	29.702	53.571	31.914	3.03	5.882	47.272	93.023	4.769	41.002	4.594	9.74	7.677	12.875	8.152	2.865	5.471	13.513	66.666	63.492	6.097	9.316	15.479	10.362	10.666	39.473	39.215	40.816	3.095	11.07	5.602	34.482	93.023	15.468	3.584	20.304	72.727	8.928	35.714	18.072	25.862	18.691	57.142	23.952	133.333	8.72	4.11	11.94	610.104	-1	-1	5.484	35.144	8.333	14.492	280.898	5.565	312.5	-1	10.752	40.54	8.605	31.746	15.527	44.642	2.437	65.868	51.282	38.596	12.145	129.032	132.947	28.132	0.973	19.607	21.383	5.07	-1	7.32	350.877	10.204	81.395	27.932	42.105	453.172	15.789	35.714	6.289	77.464	0.242	3.921	0.527	1.982	992.745	7.168	18.181	9.202	12.195	46.511	-1	33.333	108.91	27.027	3.802	9.404	15.306	40.0	13.513	2.722	6.651	6.976	6.864	16.042	9.216	-1	1.053	14.598	42.105	35.714	8.086	18.867	26.548	28.169	2.099	0.146	0.497	0.673	50.0	37.5	-1	10.526	25.974	27.027	21.164	37.5	48.78	10.183	14.598	25.0	7.225	6.779	48.192	58.457	260.445	-1	-1	20.618	50.632	37.974	106.109	12.861	50.632	37.5	20.618	49.382	38.461	4.683	50.632	37.5	12.0	16.949	12.096	16.0	51.282	37.5	9.493	34.09	21.739	50.632	21.739	3.294	2.02	15.686	37.974	51.282	15.094	38.461	51.282	5.617	12.578	17.094	50.0	38.961	28.776	18.957	37.5	50.632	3.105	38.461	50.632	45.977	17.937	51.282	38.461	3.132	49.382	38.461	19.138	51.282	38.461	14.598	23.668	51.282	41.497	186.046	5.096	84.886	109.289	40.078	40.275	76.635	860.898	38.424	53.682	-1	178.282	53.385	-1	49.019	54.616	-1	52.564	69.023	190.909	60.565	49.278	-1	43.149	61.068	53.735	53.177	55.555	519.48	256.41	780.373	427.083	15.625	38.461	50.0	17.777	50.0	38.461	9.9	38.461	51.282	75.471	20.408	50.632	38.461	10.869	23.809	18.348	24.691	111.111	14.598	37.5	764.774	44.843	2.816	10.017	10.018	2.406	2.836	-1	1.897	25.21	21.857	38.461	50.632	239.766	12.987	38.961	51.282	9.803	49.382	38.461	51.724	230.769	214.285	38.834	15.748	50.632	13.245	50.632	38.461	6.43	12.195	11.173	68.571	169.014	54.054	38.834	76.923	33.707	17.167	51.282	38.461	19.337	60.869	14.851	3.03	37.974	51.282	11.56	883.101	0.396	13.029	37.974	50.632	6.054	11.718	-1	15.81	50.0	37.037	15.384	49.382	37.5	54.945	21.526	10.033	26.845	12.158	37.974	50.0	-1	-1	76.124	15.444	37.037	49.382	1.551	6.423	5.181	-1	-1	20.618	38.461	50.632	37.442	18.779	50.0	36.585	3.115	50.0	38.461	16.129	50.632	37.974	15.151	50.632	48.78	20.833	49.382	38.461	14.336	37.974	51.282	2.814	50.632	38.461	17.021	38.461	50.0	20.0	48.78	37.974	6.097	24.0	25.423	2.371	18.099	50.632	38.461	13.289	-1	-1	-1	-1	-1	20.408	38.461	50.632	15.81	50.0	37.5	4.885	7.142	12.244	8.13	3.122	37.974	51.282	81.421	20.942	35.294	48.78	203.125	363.636	3.567	23.668	259.259	375.0	81.967	64.516	105.263	3.795	11.695	22.727	12.048	27.522	19.801	39.473	4.405	58.823	21.582	130.434	-1	16.949	20.202	8.368	14.925	82.352	11.627	833.333	6.305	111.111	25.806	396.153	68.214	18.433	31.914	14.925	37.037	114.035	-1	14.705	68.181	54.474	3.724	5.628	36.082	0.221	14.752	22.099	38.461	11.538	1.337	47.821	17.182	51.02	24.793	4.434	9.036	31.578	10.471	5.509	-1	770.295	-1	-1	-1	-1	54.593	51.157	-1	42.194	42.016	57.103	569.444	419.109	21.739	138.686	1.973	3.194	11.363	40.0	-1	3.61	11.709	6.666	16.393	31.25	2.506	10.05	64.885	306.859	12.765	70.298	18.595	7.058	11.45	12.195	11.428	9.259	10.989	9.933	-1	54.545	11.235	27.472	0.655	6.622	9.009	1.857	58.139	65.681	12.861	155.971	0.531	9.966	68.965	4.056	4.889	6.514	6.116	9.463	4.694	56.737	101.123	7.246	11.718	2.816	22.801	2.398	28.0	8.522	29.227	22.346	17.647	3.241	-1	4.126	8.676	8.948	11.461	5.681	677.966	-1	205.0	-1	10.752	15.686	20.408	86.956	21.978	5.54	30.534	40.0	4.395	7.228	5.882	12.605	-1	93.023	99.29	166.666	27.777	8.746	13.761	4.524	-1	76.923	64.516	16.064	8.403	129.464	284.046	8.583	16.0	18.518	14.792	8.333	8.0	1.129	2.626	2.71	8.241	2.503	27.777	0.884	210.526	20.979	0.37	8.595	-1	-1	41.493	2.541	20.997	-1	5.847	12.903	64.705	95.238	84.057	9.302	258.121	27.777	-1	1.83	7.772	11.904	28.776	12.658	36.231	15.706	269.23	3.937	5.076	8.403	19.138	19.417	0.889	19.417	9.345	0.313	7.547	7.653	116.417	9.478	1.457	-1	-1	8.163	30.303	5.012	11.042	23.076	38.961	25.316	26.666	6.651	0.258	6.134	57.017	11.235	1.116	12.345	20.833	-1	7.978	33.333	10.204	49.18	15.801	1.379	2.461	7.263	28.301	31.496	28.901	7.168	5.076	21.276	1.415	7.575	2.378	10.638	17.241	14.925	15.209	0.682	0.998	132.686	2.248	4.962	3.144	8.474	7.067	2.222	23.809	3.361	2.032	14.778	0.582	11.075	4.694	11.428	29.85	5.925	277.777	1.372	2.323	4.405	690.366	2.873	23.076	17.647	3.752	10.83	2.945	43.321	1.493	6.263	11.904	19.801	8.187	-1	35.82	0.627	4.098	12.539	3.267	2.395	33.697	7.407	14.792	4.048	8.196	2.487	2.976	7.155	0.859	3.616	8.928	9.463	1.51	1.042	7.692	0.834	1.086	4.273	7.009	12.552	71.428	56.122	3.896	18.115	4.098	24.193	7.194	7.936	-1	13.391	7.662	102.397	0.107	657.616	17.857	388.888	6.369	12.875	16.26	16.26	13.157	7.936	45.751	36.697	40.816	33.057	9.523	15.444	8.733	27.522	19.23	27.777	6.451	12.658	15.957	12.5	-1	16.949	13.793	23.255	9.95	38.461	3.076	6.002	45.454	29.702	42.016	27.932	46.153	0.506	31.56	2.436	2.277	7.092	11.194	19.23	3.468	-1	59.602	8.565	13.333	7.968	24.39	0.174	7.194	1.482	7.414	217.997	8.583	109.09	8.928	15.0	98.958	10.256	1.382	29.702	24.39	6.872	38.599	48.387	363.636	20.1	21.126	0.808	19.417	16.042	37.267	164.705	-1	-1	25.423	461.469	30.0	-1	26.086	328.358	56.338	10.344	37.5	35.294	196.969	25.316	0.257	15.748	17.964	22.988	17.647	30.612	14.285	23.529	20.725	18.181	14.492	4.081	1.077	4.64	4.173	10.309	19.607	1.316	18.633	30.12	90.032	8.591	62.5	9.523	12.698	12.711	31.25	8.13	6.329	7.843	5.952	15.789	7.692	196.078	5.063	20.833	1.049	16.304	11.235	8.387	15.873	36.842	16.129	3.805	1.587	332.564	29.411	5.19	6.564	2.302	268.128	8.201	30.534	35.573	10.526	41.666	20.0	16.597	15.503	-1	10.948	6.779	41.095	14.184	57.971	34.557	46.728	80.808	15.306	23.809	-1	17.441	41.666	166.666	20.134	19.323	2.949	-1	7.142	117.647	3.303	22.988	40.404	0.481	19.23	30.303	0.357	29.126	3.798	13.636	22.988	5.037	8.81	14.15	7.633	5.905	5.859	12.861	4.95	7.117	9.174	3.783	7.092	-1	8.968	54.545	7.858	2.004	-1	40.65	105.66	2.29	5.154	6.389	1.61	3.838	2.713	20.746	7.462	10.563	15.306	27.21	3.61	12.345	36.363	6.779	2.608	24.39	11.173	25.0	0.141	0.383	6.43	4.207	20.0	22.727	8.888	8.982	6.92	7.042	121.212	10.869	12.658	16.129	13.745	31.63	14.084	14.164	115.384	13.745	12.931	44.943	477.732	47.619	11.22	47.091	2.234	60.509	-1	51.948	9.174	11.904	56.338	16.701	3.484	9.803	83.333	2.861	-1	8.62	3.752	24.999	96.885	14.285	6.172	7.782	20.27	4.713	0.453	100.0	-1	39.473	13.651	3.937	2.807	4.807	-1	15.957	9.049	111.111	4.919	2.976	1.537	34.285	0.324	31.161	22.857	10.989	9.9	23.437	116.461	3.053	5.012	8.771	180.051	18.259	404.156	3.316	6.339	96.27	4.724	3.289	6.578	5.563	6.024	13.232	13.282	3.027	4.228	20.797	5.434	15.936	11.904	8.81	15.094	169.902	101.908	8.064	13.888	5.83	59.87	38.961	8.146	22.222	9.38	16.666	36.144	36.011	42.452	5.464	4.032	15.329	15.094	10.638	13.824	18.867	8.547	21.834	30.567	8.196	26.785	18.018	9.404	11.834	10.781	15.325	-1	948.194	117.302	39.473	725.552	13.392	10.66	55.118	4.31	4.115	268.67	14.018	4.273	8.219	12.658	15.0	3.963	22.099	139.293	5.333	11.142	6.23	12.711	35.294	8.298	12.618	17.16	4.597	16.806	16.304	15.105	12.987	1.075	4.243	-1	15.037	8.771	6.302	8.196	14.035	8.492	6.191	195.783	8.547	3.516	46.189	4.662	31.746	18.423	8.097	16.393	6.825	10.101	-1	11.811	12.552	25.423	18.348	3.745	3.605	5.376	17.391	5.395	60.085	13.232	6.756	13.761	36.697	1.233	5.016	539.162	9.708	9.118	3.838	29.126	18.518	19.138	53.364	62.906	8.968	2.304	19.607	4.716	2.457	173.333	100.0	76.923	17.621	13.392	28.037	315.789	31.25	69.767	16.129	21.897	34.482	71.428	3.816	10.05	43.209	172.413	2.754	8.838	-1	8.086	18.957	37.383	44.117	135.416	43.478	218.181	22.727	-1	76.47	23.041	62.5	83.333	528.158	29.702	172.413	20.547	16.574	113.636	-1	29.629	28.985	9.09	23.076	15.384	11.363	46.875	52.631	31.746	37.037	36.363	47.058	90.909	113.636	100.0	-1	64.102	56.105	0.62	-1	21.39	21.505	46.728	11.235	26.548	11.718	9.615	25.641	48.78	89.866	-1	105.263	18.867	12.232	22.9	16.949	11.299	53.333	18.987	21.39	40.816	85.106	17.751	25.316	33.333	543.478	229.729	19.354	15.384	145.569	11.299	10.526	-1	23.391	30.303	9.95	16.759	125.0	281.25	32.085	381.355	162.5	9.345	15.151	34.782	8.797	15.873	35.175	35.714	131.685	26.819	173.076	41.666	12.5	20.618	34.09	69.767	28.037	15.873	15.228	212.121	280.0	21.897	15.789	10.695	35.087	8.298	-1	2.852	734.348	23.391	222.222	75.0	11.627	62.5	64.516	30.303	63.829	28.169	44.761	6.153	66.666	208.0	102.739	83.333	81.081	101.351	40.0	12.269	37.037	36.529	25.641	51.724	15.151	32.258	80.924	30.927	6.036	21.505	33.898	9.708	69.767	22.727	20.408	-1	2.322	67.415	24.793	2.923	9.708	30.303	3.436	9.345	51.136	-1	21.428	18.018	135.135	35.714	36.764	56.074	41.666	19.23	12.658	44.554	9.685	6.072	12.096	12.096	10.362	10.416	17.045	32.967	34.482	34.09	13.513	25.641	26.548	26.548	9.852	5.194	11.52	30.042	61.403	39.823	78.947	79.646	61.403	80.357	62.5	61.946	70.175	79.646	79.646	79.646	61.946	79.646	79.646	61.946	41.42	79.646	79.646	79.646	78.947	79.646	78.947	79.646	4.058	63.38	8.35	120.0	17.977	7.142	9.433	39.215	73.17	85.714	112.5	205.128	6.896	28.571	35.714	16.806	3.984	8.264	8.333	8.403	8.368	8.0	8.403	8.368	8.368	7.843	7.49	8.064	8.333	8.298	8.333	8.298	3.154	24.0	7.968	151.394	7.968	3.584	5.859	0.649	3.205	15.686	29.787	12.5	58.823	12.633	55.118	60.344	61.403	12.38	58.823	60.869	13.409	-1	31.39	58.333	12.77	59.829	12.658	12.807	59.829	61.403	61.403	61.403	33.398	3.831	37.344	70.175	69.565	25.531	52.631	89.552	90.225	90.225	91.603	90.225	61.674	59.322	5.905	8.62	-1	-1	-1	-1	21.186	41.666	41.666	41.666	41.322	8.474	142.322	26.315	84.942	7.371	120.906	7.575	12.618	7.462	11.516	3.957	8.264	17.021	4.608	3.929	14.44	11.32	22.9	15.936	8.333	11.164	55.555	56.451	6.309	28.037	0.922	22.727	42.735	45.045	45.045	45.045	44.642	45.045	11.299	3.597	16.393	15.384	8.928	8.163	9.132	142.857	17.751	8.888	8.968	2.507	18.404	18.292	18.518	18.181	21.621	18.518	22.727	23.668	9.132	12.82	5.891	23.952	24.096	12.618	28.409	18.181	23.809	27.472	52.631	31.746	61.224	166.666	85.106	148.936	38.461	41.666	63.829	42.553	-1	26.086	10.989	23.255	21.052	115.384	166.666	-1	272.727	19.354	37.974	37.5	38.461	50.0	37.974	37.974	37.974	38.461	37.974	51.282	38.461	51.282	213.457	32.608	33.707	22.222	34.09	21.978	22.727	12.448	50.632	21.582	437.229	42.857	-1	21.897	367.272	-1	43.478	17.543	437.5	990.196	42.857	21.739	465.437	-1	42.857	338.926	42.857	43.478	987.179	336.666	37.037	-1	44.117	21.582	427.777	860.0	43.478	17.441	427.777	44.117	716.666	21.428	42.857	554.838	-1	21.582	452.914	43.478	-1	20.689	457.013	-1	42.253	21.582	42.857	557.971	562.091	23.923	12.422	16.129	12.195	55.555	42.553	70.175	102.564	285.714	27.397	25.641	51.282	13.888	42.253	-1	400.0	94.827	85.714	4.587	26.548	58.823	39.473	563.38	11.049	25.316	38.461	9.708	6.172	21.505	74.626	111.111	27.522	29.702	77.38	150.0	14.492	15.503	13.071	22.123	21.739	24.691	53.571	57.971	66.666	20.833	62.5	47.058	70.175	61.538	62.5	60.606	27.027	65.573	19.138	31.055	52.631	64.516	39.215	378.378	70.175	50.632	20.202	59.701	17.699	18.691	56.338	57.142	30.303	60.606	57.142	62.5	78.571	16.666	90.425	43.01	477.611	55.555	43.01	78.431	531.568	15.267	153.284	152.744	12.931	12.269	95.238	-1	54.794	64.516	30.769	48.101	2.952	12.711	84.507	25.862	54.054	48.78	40.816	18.867	57.142
[truncated: 12,045,230 more chars]
