# Supplementary material for: Trust-Enhanced Cloud Service Selection Model Based on QoS Analysis
Source: PLoS One. 2015 Nov 25;10(11):e0143448. doi: 10.1371/journal.pone.0143448 (PMC4659544; doi:10.1371/journal.pone.0143448)
Supplement: S1 Dataset — (ZIP) [file pone.0143448.s001.zip › WSDream-QoSDataset2/wslist.txt]

0	http://ewave.no-ip.com/ECallws/CinemaData.asmx?WSDL	no-ip.com	Argentina
1	http://ewave.no-ip.com/ECallws/StadiumSinchronization.asmx?WSDL	no-ip.com	Argentina
2	http://ewave.no-ip.com/EcallWS/CinemaSinchronization.asmx?WSDL	no-ip.com	Argentina
3	http://ewave.no-ip.com/ECallws/StadiumData.asmx?WSDL	no-ip.com	Argentina
4	http://ewave.no-ip.com/ECallws/BuyerData.asmx?WSDL	no-ip.com	Argentina
5	http://aquest.dyndns.org/CaptchaAudioWS/CaptchaAudio.asmx?WSDL	dyndns.org	Japan
6	http://www.utn.edu.ar/WebServices/ListaTics.asmx?WSDL	utn.edu.ar	Argentina
7	http://www.utn.edu.ar/WebServices/WSAcademico.asmx?WSDL	utn.edu.ar	Argentina
8	http://200.45.113.149/SC.BlackBerryClients.WS/Service.asmx?WSDL	200.45.113.149	Argentina
9	http://xml.dev.hoteldo.com/HotelDoInterface.asmx?WSDL	hoteldo.com	Argentina
10	http://www.librosar.com.ar/portal/servicioonix.asmx?WSDL	librosar.com.ar	Argentina
11	http://ba.mobilenik.com.ar/dbbrowser/dbbrowser.asmx?WSDL	mobilenik.com.ar	Argentina
12	http://www.mslatam.com/latam/msdn/comunidad/dce/estadistica/webservices/FSD_Statistics_WS.asmx?WSDL	mslatam.com	Argentina
13	http://www.neodynamic.com/Products/Demos/BCWebSampleWS/BarcodeProfessionalWS.asmx?wsdl	neodynamic.com	Argentina
14	http://www.ssat.com.ar/googleearth1.1/service.asmx?wsdl	ssat.com.ar	Argentina
15	http://www.transportesjoselito.com/atlas/modal/TiempoService.asmx?WSDL	transportesjoselito.com	Argentina
16	http://wsatebara.com.ar/ServicioWeb.asmx?WSDL	wsatebara.com.ar	Argentina
17	http://wsluisbal.com.ar/WebService.asmx?WSDL	wsluisbal.com.ar	Argentina
18	http://www.enterpriseconnect.gov.au/_vti_bin/BusinessDataCatalog.asmx?wsdl	enterpriseconnect.gov.au	Australia
19	http://www.enterpriseconnect.gov.au/_vti_bin/People.asmx?wsdl	enterpriseconnect.gov.au	Australia
20	http://www.enterpriseconnect.gov.au/_vti_bin/Authentication.asmx?wsdl	enterpriseconnect.gov.au	Australia
21	http://www.industry.gov.au/_vti_bin/BusinessDataCatalog.asmx?wsdl	industry.gov.au	Australia
22	http://www.industry.gov.au/_vti_bin/People.asmx?wsdl	industry.gov.au	Australia
23	http://www.industry.gov.au/_vti_bin/Authentication.asmx?wsdl	industry.gov.au	Australia
24	http://www.microsoftsharepoint.com/venue/_vti_bin/SharepointEmailWS.asmx?wsdl	microsoftsharepoint.com	Australia
25	http://www.microsoftsharepoint.com/venue/_vti_bin/BusinessDataCatalog.asmx?wsdl	microsoftsharepoint.com	Australia
26	http://www.microsoftsharepoint.com/agenda/_vti_bin/Authentication.asmx?wsdl	microsoftsharepoint.com	Australia
27	http://www.microsoftsharepoint.com/agenda/_vti_bin/People.asmx?wsdl	microsoftsharepoint.com	Australia
28	http://www.tourism.wa.gov.au/WA_Tourism_Network/_vti_bin/UserProfileService.asmx?wsdl	tourism.wa.gov.au	Australia
29	http://www.tourism.wa.gov.au/WA_Tourism_Network/_vti_bin/Authentication.asmx?wsdl	tourism.wa.gov.au	Australia
30	http://www.tourism.wa.gov.au/WA_Tourism_Network/_vti_bin/People.asmx?wsdl	tourism.wa.gov.au	Australia
31	http://www.westernaustralia.com/de/_vti_bin/UserProfileService.asmx?wsdl	westernaustralia.com	Germany
32	http://www.westernaustralia.com/de/_vti_bin/Authentication.asmx?wsdl	westernaustralia.com	Germany
33	http://www.westernaustralia.com/de/_vti_bin/People.asmx?wsdl	westernaustralia.com	Germany
34	http://www.stpatricks.qld.edu.au/_vti_bin/Authentication.asmx?wsdl	stpatricks.qld.edu.au	Australia
35	http://www.stpatricks.qld.edu.au/_vti_bin/People.asmx?wsdl	stpatricks.qld.edu.au	Australia
36	http://www.iress.com.au/AutoComplete.asmx?WSDL	iress.com.au	Australia
37	http://www.shn.org.au/UserAddModify.asmx?wsdl	shn.org.au	Australia
38	http://services1.pharmx.com.au/order/supplierlist.asmx?WSDL	pharmx.com.au	Australia
39	http://www.abn.business.gov.au/abrxmlpubsub/ABRXMLPubSub.asmx?WSDL	business.gov.au	Australia
40	http://www.crickscore.com/services/Version?wsdl	crickscore.com	Australia
41	http://www.crickscore.com/services/TeamAccess?wsdl	crickscore.com	Australia
42	http://crickscore.com/services/Statistics?wsdl	crickscore.com	Australia
43	http://au.gamecreate.com/admin/ExternalAuthentication.asmx?WSDL	gamecreate.com	Australia
44	http://api.godo.com.au/soap/v1_00/productManager.cfc?WSDL	godo.com.au	Australia
45	http://api.godo.com.au/soap/v1_00/product.cfc?WSDL	godo.com.au	Australia
46	http://api.godo.com.au/soap/v1_00/licenceManager.cfc?WSDL	godo.com.au	Australia
47	http://api.godo.com.au/soap/v1_00/order.cfc?WSDL	godo.com.au	Australia
48	http://www.mp3.com.au/WebServices/PlayerService.asmx?WSDL	mp3.com.au	Australia
49	http://www.mp3.com.au/WebServices/GalleryService.asmx?WSDL	mp3.com.au	Australia
50	http://www.mp3.com.au/WebServices/MediaGroupService.asmx?WSDL	mp3.com.au	Australia
51	http://www.mp3.com.au/WebServices/LocationService.asmx?WSDL	mp3.com.au	Australia
52	http://webservices.seek.com.au/FastLanePlus.asmx?wsdl	seek.com.au	Australia
53	http://webct.swin.edu.au/webct/axis/Version?wsdl	swin.edu.au	Australia
54	http://soap.bondwireless.com/soap/services/SmsGateway?wsdl	bondwireless.com	Australia
55	http://soap.bondwireless.com/soap/services/Enigma?wsdl	bondwireless.com	Australia
56	http://maps.nsw.gov.au/wsdl/AddressSearch.wsdl	maps.nsw.gov.au	Australia
57	http://maps.nsw.gov.au/wsdl/AddressImageWS.wsdl	maps.nsw.gov.au	Australia
58	http://www.myboot.com.au/webservice/shared/galleries/resources.asmx?WSDL	myboot.com.au	Australia
59	http://www.myboot.com.au/webservice/myboot/suburb/picker.asmx?WSDL	myboot.com.au	Australia
60	http://www.originalsfestival.com.au/PublicService.asmx?WSDL	originalsfestival.com.au	Australia
61	http://xml.redcoal.com/soapserver.dll/wsdl/ISoapServer	redcoal.com	Australia
62	http://www.stratapay.com.au/ecommservices.asmx?WSDL	stratapay.com.au	Australia
63	http://sti.subaru.com.au/templates/global/cfc/banner_home.cfc?wsdl	subaru.com.au	Australia
64	http://sti.subaru.com.au/templates/global/cfc/banner_showrm.cfc?wsdl	subaru.com.au	Australia
65	http://direct.tab.com.au/LiveOdds/Services/Racing/Racing.wsdl	tab.com.au	Australia
66	http://direct.tab.com.au/liveodds/services/login/login.wsdl	tab.com.au	Australia
67	http://www.taet.com.au/Web+Service+Agent.nsf/RandomDirectoryWSDL	taet.com.au	Australia
68	http://www.taet.com.au/Web+Service+Agent.nsf/DirectoryWSDL	taet.com.au	Australia
69	http://staff.it.uts.edu.au/~chw/hellorpc.php?wsdl	uts.edu.au	Australia
70	http://blackboxlbs.com/BlackBoxWebservice/BlackBoxMiddleTier.asmx?WSDL	blackboxlbs.com	Australia
71	http://www.connectingcare.com/webservice/ccereferral.asmx?wsdl	connectingcare.com	Australia
72	http://webapp.genexis.com.au/twitterearth/Service.asmx?WSDL	genexis.com.au	Australia
73	http://www.golfintelligence.com.au/course.asmx?WSDL	golfintelligence.com.au	Australia
74	http://engine.grunt.tv/2_1Discover/Discover.asmx?WSDL	grunt.tv	Australia
75	http://hookmeup.com.au/Services/Service.asmx?WSDL	hookmeup.com.au	Australia
76	http://sp-s3g.iclp.com.au/ws/egapi/v1-0/egapi.cfc?wsdl	iclp.com.au	Australia
77	http://www.interpro.com.au/JobsliveWS/RandomJobPicker.asmx?WSDL	interpro.com.au	Australia
78	http://www.messagenet.com.au/dotnet/Lodge.asmx?wsdl	messagenet.com.au	Australia
79	http://motormouth.net.au/Services/FuelPricingServices.asmx?wsdl	motormouth.net.au	Australia
80	http://www.rugbyleaguelive.com/ContentService.asmx?wsdl	rugbyleaguelive.com	Australia
81	http://www.secureparking.com.au/CarsService.asmx?WSDL	secureparking.com.au	Australia
82	http://www.smsglobal.com.au/mobileworks/soapserver.php?wsdl	smsglobal.com.au	Australia
83	http://www.travelsim.net.au/phpincs/test/travelsim.wsdl	travelsim.net.au	Australia
84	http://webnet.usq.edu.au/USQProgramSearch/AutoCompleteSearch.asmx?WSDL	usq.edu.au	Australia
85	http://shop.virginvieathome.com/AddToBasketService.asmx?WSDL	virginvieathome.com	Austria
86	http://forums.genom-e.com/_vti_bin/BusinessDataCatalog.asmx?wsdl	genom-e.com	Austria
87	http://forums.genom-e.com/_vti_bin/SharepointEmailWS.asmx?wsdl	genom-e.com	Austria
88	http://forums.genom-e.com/_vti_bin/People.asmx?wsdl	genom-e.com	Austria
89	http://forums.genom-e.com/_vti_bin/Authentication.asmx?wsdl	genom-e.com	Austria
90	http://almighty.pri.univie.ac.at/~mangler/helloService.wsdl	univie.ac.at	Austria
91	http://almighty.pri.univie.ac.at/~mangler/ORA/ora.wsdl	univie.ac.at	Austria
92	http://www.pri.univie.ac.at/~mangler/CEWebS/Homework/	univie.ac.at	Austria
93	http://www.arikan.at/axis/services/urn:xmltoday-delayed-quotes?wsdl	arikan.at	Austria
94	http://www.arikan.at/axis/services/BankService?wsdl	arikan.at	Austria
95	http://www.arikan.at/axis/services/CountryService?wsdl	arikan.at	Austria
96	http://www.arikan.at/axis/services/Version?wsdl	arikan.at	Austria
97	http://www.arikan.at/axis/services/DistrictService?wsdl	arikan.at	Austria
98	http://www.arikan.at/axis/services/InsuranceService?wsdl	arikan.at	Austria
99	http://www.arikan.at/axis/services/urn:cominfo?wsdl	arikan.at	Austria
100	http://www.arikan.at/axis/services/SOAPMonitorService?wsdl	arikan.at	Austria
101	http://office.faircheck.at/paraTesting/WebService/SVSR_Termin.asmx?WSDL	faircheck.at	Austria
102	http://office.faircheck.at/paraTesting/WebService/SVSR_Akt_Lookup.asmx?WSDL	faircheck.at	Austria
103	http://olymp.ifs.tuwien.ac.at:8088/SOMTrainer?wsdl	tuwien.ac.at	Austria
104	http://olymp.ifs.tuwien.ac.at:8088/AudioFeatureExtractor?wsdl	tuwien.ac.at	Austria
105	http://madrid.vitalab.tuwien.ac.at:8152/axis2/services/SkypeWebService?wsdl	tuwien.ac.at	Austria
106	http://dconx.biz/messagestest.asmx?WSDL	dconx.biz	France
107	http://dconx.biz/messages.asmx?WSDL	dconx.biz	France
108	http://dotnet.jku.at/csbook/solutions/19/BookStoreService.asmx?WSDL	jku.at	Austria
109	http://dotnet.jku.at/buch/samples/7/simple/TimeService1.asmx?WSDL	jku.at	Austria
110	http://dotnet.jku.at/book/samples/7/encoding/PersonService.asmx?WSDL	jku.at	Austria
111	http://dotnet.jku.at/book/samples/7/lifecycle/StateDemo.asmx?WSDL	jku.at	Austria
112	http://www.elba.at/SOAP/SOAPServer.php?wsdl	elba.at	Austria
113	http://travel.jet.at/JtrWebService/JtrWebService.asmx?WSDL	jet.at	Austria
114	http://www.allesheute.at/kinoimport/import.asmx?WSDL	allesheute.at	Austria
115	http://www.noe.bauakademie.at/importexport/export.asmx?WSDL	bauakademie.at	Austria
116	http://limitz.jugendsport.at/wsdl.php?wsdl	jugendsport.at	Germany
117	http://jukebox.ch/Interpretenliste.asmx?WSDL	jukebox.ch	Austria
118	http://www.nanonull.com/TimeService/TimeService.asmx?wsdl	nanonull.com	Austria
119	http://wartung.priso.net/Service1.asmx?WSDL	priso.net	Austria
120	http://www.calstatela.edu/faculty/jmiller6/cs454-winter2003/notes/sort.wsdl	mywebsite.com	Bahamas
121	http://www.bisc.by/blank/WEB.WebServ.CLS?WSDL=1	bisc.by	Belarus
122	http://www.g-o.be/_vti_bin/BusinessDataCatalog.asmx?wsdl	g-o.be	Belgium
123	http://www.g-o.be/_vti_bin/People.asmx?wsdl	g-o.be	Belgium
124	http://www.g-o.be/_vti_bin/Authentication.asmx?wsdl	g-o.be	Belgium
125	http://www.sra.nl/_vti_bin/SharepointEmailWS.asmx?wsdl	sra.nl	Belgium
126	http://www.sra.nl/_vti_bin/BusinessDataCatalog.asmx?wsdl	sra.nl	Belgium
127	http://www.sra.nl/_vti_bin/People.asmx?wsdl	sra.nl	Belgium
128	http://www.sra.nl/_vti_bin/Authentication.asmx?wsdl	sra.nl	Belgium
129	http://www.u2u.info/_vti_bin/BusinessDataCatalog.asmx?wsdl	u2u.info	Belgium
130	http://www.u2u.info/_vti_bin/People.asmx?wsdl	u2u.info	Belgium
131	http://www.u2u.info/_vti_bin/Authentication.asmx?wsdl	u2u.info	Belgium
132	http://tomcat.esat.kuleuven.be/axis/services/Version?wsdl	kuleuven.be	Belgium
133	http://ariadne.cs.kuleuven.be/AWS/services/SessionManagementService?wsdl	kuleuven.be	Belgium
134	http://tomcat.esat.kuleuven.be/axis/ToucanSOAPService.jws?wsdl	kuleuven.be	Belgium
135	http://ariadne.cs.kuleuven.ac.be/SQI/wsdl/SessionManagement.wsdl	kuleuven.ac.be	Belgium
136	http://agiv.be/gis/localService.asmx?WSDL	agiv.be	Belgium
137	http://jure.juridat.just.fgov.be/PORTALSEARCH/PortalSearchWSSoapHttpPort?WSDL	fgov.be	Belgium
138	http://www.idtdna.com/AnalyzerService/AnalyzerService.asmx?WSDL	idtdna.com	United States
139	http://eu.idtdna.com/Ajax/ModService.asmx?wsdl	idtdna.com	Belgium
140	http://www.vlm.be/_vti_bin/WebPartPages.asmx?wsdl	vlm.be	Belgium
141	http://www.ebcs.be/iban/IBANBIC.asmx?WSDL	ebcs.be	Belgium
142	http://www.ebcs.be/iban/Olo.asmx?WSDL	ebcs.be	Belgium
143	http://www.ebcs.be/iban/Cijfers.asmx?WSDL	ebcs.be	Belgium
144	http://www.webservices.etnic.be/ws_libelle/convert_libelle.wsdl	etnic.be	Belgium
145	http://www.ibanbic.be/Cijfers.asmx?WSDL	ibanbic.be	Belgium
146	http://www.ibanbic.be/Olo.asmx?WSDL	ibanbic.be	Belgium
147	http://www.ibanbic.be/IBANBIC.asmx?WSDL	ibanbic.be	Belgium
148	http://kbcactions.microsite.be/festivals09/service.asmx?WSDL	microsite.be	Belgium
149	http://walibi.microsite.be/hero_service/hero_service.asmx?WSDL	microsite.be	Belgium
150	http://mercedesdreamfactory.microsite.be/ws/ws.asmx?WSDL	microsite.be	Belgium
151	http://kayak.environnement.wallonie.be/services/WSStationsNL?wsdl	wallonie.be	Belgium
152	http://www.4allsms.com/sendsms.asmx?WSDL	4allsms.com	Belgium
153	http://budgetassistant.axionweb.be/service.asmx?WSDL	axionweb.be	Belgium
154	http://staging.blueridge.be/DSXMLSigner/main.asmx?WSDL	blueridge.be	Belgium
155	http://clacpercussie.be/controls/flashnews/content.asmx?wsdl	clacpercussie.be	Belgium
156	http://services.groupes.be/iMobilWebService/iMobilWS.asmx?WSDL	groupes.be	Belgium
157	http://www.hotels-europe.com/webservices/General.asmx?WSDL	hotels-europe.com	Belgium
158	http://www.it-jobbank.co.uk/(A(QUnPf3I7XCdLYI5zAA44K-fQ2fl_9MR1yoaRY_lGCkUIBGbMs4gQe6BkO-dN0Lur9ViHHxr5PupUf1kyw3xbO3CRQS3TyJaeBPkLv8pIZ5U1))/WebServices/JobFeed.asmx?wsdl	it-jobbank.co.uk	Belgium
159	http://marinespecies.org/aphia.php?p=soap&wsdl=1	marinespecies.org	Belgium
160	http://fe.bcc.proximity.be/WS/BCC_LINK_2008.asmx?WSDL	proximity.be	Belgium
161	http://www.spotter.be/Tech/MakeTickerData.asmx?wsdl	spotter.be	Belgium
162	http://www.tiensesuiker.com/service/service.asmx?WSDL	tiensesuiker.com	Belgium
163	http://www.vladars.net/_vti_bin/BusinessDataCatalog.asmx?wsdl	vladars.net	Bosnia and Herzegovina
164	http://www.vladars.net/sr-SP-Cyrl/_vti_bin/People.asmx?wsdl	vladars.net	Bosnia and Herzegovina
165	http://www.vladars.net/sr-SP-Cyrl/_vti_bin/Authentication.asmx?wsdl	vladars.net	Bosnia and Herzegovina
166	http://www.blberza.com/services/blse/ticker.asmx?WSDL	blberza.com	Bosnia and Herzegovina
167	http://www.innovatti.com.br/_vti_bin/search.asmx?wsdl	innovatti.com.br	Brazil
168	http://www.innovatti.com.br/_vti_bin/AreaService.asmx?wsdl	innovatti.com.br	Brazil
169	http://www.innovatti.com.br/_vti_bin/UserProfileService.asmx?wsdl	innovatti.com.br	Brazil
170	http://www.innovatti.com.br/_vti_bin/Lists.asmx?wsdl	innovatti.com.br	Brazil
171	http://seguro.brti.com.br/brtsi/services/ExternalAccountEventWS?wsdl	brti.com.br	Brazil
172	http://seguro.brti.com.br/brtsi/services/CustomerSearchWS?wsdl	brti.com.br	Brazil
173	http://desenv.tce.sc.gov.br:8080/axis/WSeO.jws?wsdl	sc.gov.br	Brazil
174	http://sistemas.sefaz.ba.gov.br/webservices/CL/wsCFP.asmx?WSDL	ba.gov.br	Brazil
175	http://centros.bvsalud.org/webservices/index.php?wsdl	bvsalud.org	Brazil
176	http://www.bvsalud.org/apps/basesws/index.php?wsdl	bvsalud.org	Brazil
177	http://cochrane.bvsalud.org/webservices/index.php?wsdl	bvsalud.org	Brazil
178	http://hidroweb.ana.gov.br/fcthservices/mma.asmx?WSDL	ana.gov.br	Brazil
179	http://estrela.angeloni.com.br:8888/estrela/ws/jws/PesquisaWS.jws?wsdl	angeloni.com.br	Brazil
180	http://estrela.angeloni.com.br:8888/estrela/ws/jws/TesteWS.jws?wsdl	angeloni.com.br	Brazil
181	http://www.checkexpress.com.br/ws_office_bacen/registration.asmx?WSDL	checkexpress.com.br	Brazil
182	http://www.comunique-se.com.br/proveDados.asmx?WSDL	comunique-se.com.br	Brazil
183	http://www.comunique-se.com.br/webDistribuidor.asmx?WSDL	comunique-se.com.br	Brazil
184	http://www.sefaz.rs.gov.br/wsPIIFrs/wspiifrs.asmx?WSDL	rs.gov.br	Brazil
185	http://www.scielo.br/webservices/indexBVS.php?wsdl	www.scielo.br	Brazil
186	http://200.140.194.54/wspcceBarranquilla/wspcce.asmx?WSDL	200.140.194.54	Brazil
187	http://www.localizaanimal.com.br/wsdl.xml	agricultura.gov.br	Brazil
188	http://sngpc.anvisa.gov.br/webservice/sngpc.asmx?WSDL	anvisa.gov.br	Brazil
189	http://bases.bvs.br/webservices/index.php?wsdl	bases.bvs.br	Brazil
190	http://www.bibliotecavirtualensalud.org/apps/basesws/index.php?wsdl	bibliotecavirtualensalud.org	Brazil
191	http://www.bireme.org/apps/basesws/index.php?wsdl	bireme.org	Brazil
192	http://www.bvsaude.org/apps/basesws/index.php?wsdl	bvsaude.org	Brazil
193	http://www.clearsale.com.br/aplicacao/entrada.asmx?WSDL	clearsale.com.br	United States
194	http://cochrane.bireme.br/webservices/index.php?wsdl	cochrane.bireme.br	Brazil
195	http://shopping.correios.com.br/wbm/shopping/script/consultarfrete.asmx?WSDL	correios.com.br	Brazil
196	http://ws.cronostelemetria.com.br/WebServices/Service.asmx?wsdl	cronostelemetria.com.br	Brazil
197	http://www.digimess.com.br/ImportWS/ImportWS.asmx?wsdl	digimess.com.br	Brazil
198	http://diretorios.bvs.br/webservices/index.php?wsdl	diretorios.bvs.br	Brazil
199	http://suporte.infomed.inf.br/desenvtiss/Services/tissTransmiteMensagem.asmx?WSDL	infomed.inf.br	Brazil
200	http://inf.unisinos.br/~swm/swservice.php?wsdl	inf.unisinos.br	Brazil
201	http://mercedes-benz.com.br/webservice/WSPalavra.asmx?WSDL	mercedes-benz.com.br	Brazil
202	http://www.sicadi.com.br/mhouse/sicadi/webservices/indices.wsdl	sicadi.com.br	Brazil
203	http://www.smartwebsuite.net/webservice_meeting.asmx?WSDL	smartwebsuite.net	Brazil
204	http://www.virtualhealthlibrary.org/apps/basesws/index.php?wsdl	virtualhealthlibrary.org	Brazil
205	http://intranet.wappa.com.br/WebServices/Taxi.asmx?WSDL	wappa.com.br	Brazil
206	http://www.wmbrasil.com.br/wmlicenca/webservice.asmx?WSDL	wmbrasil.com.br	Brazil
207	http://www.bireme.br/apps/basesws/index.php?wsdl	www.bireme.br	Brazil
208	http://www.bvs.br/apps/basesws/index.php?wsdl	www.bvs.br	Brazil
209	http://www.zap.com.br/imoveis/CascadingDropServiceImoveis.asmx?WSDL	zap.com.br	Brazil
210	http://slk.icentres.net/_vti_bin/BusinessDataCatalog.asmx?wsdl	icentres.net	Bulgaria
211	http://slk.icentres.net/_vti_bin/People.asmx?wsdl	icentres.net	Bulgaria
212	http://slk.icentres.net/_vti_bin/Authentication.asmx?wsdl	icentres.net	Bulgaria
213	http://www.law.uni-sofia.bg/_vti_bin/People.asmx?wsdl	uni-sofia.bg	Bulgaria
214	http://www.law.uni-sofia.bg/_vti_bin/Authentication.asmx?wsdl	uni-sofia.bg	Bulgaria
215	http://hs19.iccs.bas.bg/work/soap/books.php?wsdl	bas.bg	Bulgaria
216	http://hs19.iccs.bas.bg/work/nusoap/nusoap.0.7.2/lib/addexample2.php?wsdl	bas.bg	Bulgaria
217	http://www.postbank.bg/TransformationService.asmx?WSDL	postbank.bg	Bulgaria
218	http://biomoby.org/services/wsdl/icapture.ubc.ca/Gene2Ontology	biordf.net	Canada
219	http://biomoby.org/services/wsdl/soaplab.icapture.ubc.ca/seqretPROTEINFASTA2NCBI	biordf.net	Canada
220	http://biomoby.org/services/wsdl/soaplab.icapture.ubc.ca/seqretPROTEINSTADEN2FASTA	biordf.net	Canada
221	http://biomoby.org/services/wsdl/soaplab.icapture.ubc.ca/seqretPROTEINRefNBRF2FASTA	biordf.net	Canada
222	http://biomoby.org/services/wsdl/soaplab.icapture.ubc.ca/seqretPROTEINFASTA2CLUSTAL	biordf.net	Canada
223	http://biomoby.org/services/wsdl/antirrhinum.net/parseDragonDBBlastText	biordf.net	Canada
224	http://biomoby.org/services/wsdl/soaplab.icapture.ubc.ca/seqretDNAIG2FASTA	biordf.net	Canada
225	http://biomoby.org/services/wsdl/atidb.org/getGOTermsByAGICode	biordf.net	Canada
226	http://biomoby.org/services/wsdl/soaplab.icapture.ubc.ca/seqretPROTEINFASTA2NBRF	biordf.net	Canada
227	http://biomoby.org/services/wsdl/soaplab.icapture.ubc.ca/seqretDNARefFASTA2NCBI	biordf.net	Canada
228	http://biomoby.org/services/wsdl/soaplab.icapture.ubc.ca/seqretPROTEINTEXT2FASTA	biordf.net	Canada
229	http://biomoby.org/services/wsdl/soaplab.icapture.ubc.ca/seqretPROTEINRefFASTA2PIR	biordf.net	Canada
230	http://biomoby.org/services/wsdl/soaplab.icapture.ubc.ca/seqretDNARefFASTA2MSF	biordf.net	Canada
231	http://biomoby.org/services/wsdl/soaplab.icapture.ubc.ca/revseqDNARefFASTA2FASTA	biordf.net	Canada
232	http://biomoby.org/services/wsdl/soaplab.icapture.ubc.ca/seqretDNARefMEGA2FASTA	biordf.net	Canada
233	http://biomoby.org/services/wsdl/bioinfo.icapture.ubc.ca/BIND_IdSearchGetFastaByEnsemblId	biordf.net	Canada
234	http://biomoby.org/services/wsdl/soaplab.icapture.ubc.ca/seqretDNARefFASTA2RAW	biordf.net	Canada
235	http://biomoby.org/services/wsdl/soaplab.icapture.ubc.ca/seqretPROTEINPIR2FASTA	biordf.net	Canada
236	http://biomoby.org/services/wsdl/soaplab.icapture.ubc.ca/seqretDNAFASTA2IG	biordf.net	Canada
237	http://biomoby.org/services/wsdl/atidb.org/getTargetPResultByTranscriptCode	biordf.net	Canada
238	http://biomoby.org/services/wsdl/soaplab.icapture.ubc.ca/seqretDNARefFASTA2JACKKNIFERNON	biordf.net	Canada
239	http://biomoby.org/services/wsdl/soaplab.icapture.ubc.ca/seqretPROTEINFASTA2GENBANK	biordf.net	Canada
240	http://biomoby.org/services/wsdl/soaplab.icapture.ubc.ca/seqretPROTEINRefCLUSTAL2FASTA	biordf.net	Canada
241	http://biomoby.org/services/wsdl/bioinfo.icapture.ubc.ca/BIND_IdSearchGetFastaBySmartId	biordf.net	Canada
242	http://biomoby.org/services/wsdl/soaplab.icapture.ubc.ca/seqretDNARefFASTA2GENBANK	biordf.net	Canada
243	http://biomoby.org/services/wsdl/soaplab.icapture.ubc.ca/seqretDNAFASTA2NEXUS	biordf.net	Canada
244	http://biomoby.org/services/wsdl/soaplab.icapture.ubc.ca/seqretDNARefNBRF2FASTA	biordf.net	Canada
245	http://biomoby.org/services/wsdl/soaplab.icapture.ubc.ca/revseqDNAFASTA2FASTA	biordf.net	Canada
246	http://biomoby.org/services/wsdl/soaplab.icapture.ubc.ca/seqretPROTEINRefGCG2FASTA	biordf.net	Canada
247	http://biomoby.org/services/wsdl/soaplab.icapture.ubc.ca/seqretDNARefNEXUSNON2FASTA	biordf.net	Canada
248	http://biomoby.org/services/wsdl/soaplab.icapture.ubc.ca/seqretPROTEINRefTEXT2FASTA	biordf.net	Canada
249	http://biomoby.org/services/wsdl/soaplab.icapture.ubc.ca/seqretPROTEINRefNEXUSNON2FASTA	biordf.net	Canada
250	http://biomoby.org/services/wsdl/soaplab.icapture.ubc.ca/seqretDNAFASTA2EMBL	biordf.net	Canada
251	http://biomoby.org/services/wsdl/soaplab.icapture.ubc.ca/seqretDNARefFASTA2STRIDER	biordf.net	Canada
252	http://biomoby.org/services/wsdl/soaplab.icapture.ubc.ca/seqretPROTEINRefSWISS2FASTA	biordf.net	Canada
253	http://biomoby.org/services/wsdl/soaplab.icapture.ubc.ca/seqretPROTEINCLUSTAL2FASTA	biordf.net	Canada
254	http://biomoby.org/services/wsdl/bioinfo.icapture.ubc.ca/BIND_IdSearchGetGOTermsByOmimId	biordf.net	Canada
255	http://biomoby.org/services/wsdl/soaplab.icapture.ubc.ca/seqretPROTEINFASTA2GCG8	biordf.net	Canada
256	http://biomoby.org/services/wsdl/soaplab.icapture.ubc.ca/seqretPROTEINNCBI2FASTA	biordf.net	Canada
257	http://biomoby.org/services/wsdl/soaplab.icapture.ubc.ca/seqretPROTEINFASTA2JACKKNIFERNON	biordf.net	Canada
258	http://biomoby.org/services/wsdl/soaplab.icapture.ubc.ca/seqretDNAFASTA2MEGA	biordf.net	Canada
259	http://biomoby.org/services/wsdl/soaplab.icapture.ubc.ca/seqretPROTEINRefFASTA2CODATA	biordf.net	Canada
260	http://biomoby.org/services/wsdl/soaplab.icapture.ubc.ca/seqretPROTEINFASTA2PHYLIP	biordf.net	Canada
261	http://biomoby.org/services/wsdl/soaplab.icapture.ubc.ca/seqretDNAFASTA2NCBI	biordf.net	Canada
262	http://biomoby.org/services/wsdl/soaplab.icapture.ubc.ca/seqretDNARefFASTA2NBRF	biordf.net	Canada
263	http://biomoby.org/services/wsdl/soaplab.icapture.ubc.ca/seqretDNASTADEN2FASTA	biordf.net	Canada
264	http://biomoby.org/services/wsdl/soaplab.icapture.ubc.ca/seqretPROTEINRefSTADEN2FASTA	biordf.net	Canada
265	http://biomoby.org/services/wsdl/soaplab.icapture.ubc.ca/seqretPROTEINFASTA2NEXUS	biordf.net	Canada
266	http://biomoby.org/services/wsdl/soaplab.icapture.ubc.ca/seqretDNARefACEDB2FASTA	biordf.net	Canada
267	http://biomoby.org/services/wsdl/soaplab.icapture.ubc.ca/seqretDNAGCG82FASTA	biordf.net	Canada
268	http://biomoby.org/services/wsdl/soaplab.icapture.ubc.ca/seqretDNARefFASTA2MEGA	biordf.net	Canada
269	http://biomoby.org/services/wsdl/soaplab.icapture.ubc.ca/seqretDNARefFASTA2NEXUS	biordf.net	Canada
270	http://biomoby.org/services/wsdl/soaplab.icapture.ubc.ca/seqretPROTEINRefFASTA2PHYLIP	biordf.net	Canada
271	http://biomoby.org/services/wsdl/soaplab.icapture.ubc.ca/seqretPROTEINFASTA2EMBL	biordf.net	Canada
272	http://biomoby.org/services/wsdl/soaplab.icapture.ubc.ca/seqretDNACODATA2FASTA	biordf.net	Canada
273	http://biomoby.org/services/wsdl/bioinfo.icapture.ubc.ca/BIND_IdSearchGetGOTermsByPirId	biordf.net	Canada
274	http://biomoby.org/services/wsdl/soaplab.icapture.ubc.ca/seqretPROTEINRefGEN2FASTA	biordf.net	Canada
275	http://biomoby.org/services/wsdl/soaplab.icapture.ubc.ca/seqretPROTEINRefFASTA2NBRF	biordf.net	Canada
276	http://biomoby.org/services/wsdl/soaplab.icapture.ubc.ca/seqretDNARefMSF2FASTA	biordf.net	Canada
277	http://biomoby.org/services/wsdl/bioinfo.icapture.ubc.ca/BIND_IdSearchGetFastaByTairId	biordf.net	Canada
278	http://biomoby.org/services/wsdl/soaplab.icapture.ubc.ca/seqretPROTEINRefNCBI2FASTA	biordf.net	Canada
279	http://biomoby.org/services/wsdl/soaplab.icapture.ubc.ca/seqretDNANEXUS2FASTA	biordf.net	Canada
280	http://biomoby.org/services/wsdl/soaplab.icapture.ubc.ca/seqretDNARefFASTA2IG	biordf.net	Canada
281	http://biomoby.org/services/wsdl/soaplab.icapture.ubc.ca/seqretDNAFASTA2NBRF	biordf.net	Canada
282	http://biomoby.org/services/wsdl/soaplab.icapture.ubc.ca/seqretPROTEINRefJACKNIFER2FASTA	biordf.net	Canada
283	http://biomoby.org/services/wsdl/soaplab.icapture.ubc.ca/seqretDNARefGCG2FASTA	biordf.net	Canada
284	http://biomoby.org/services/wsdl/soaplab.icapture.ubc.ca/seqretPROTEINJACKNIFERNON2FASTA	biordf.net	Canada
285	http://biomoby.org/services/wsdl/soaplab.icapture.ubc.ca/seqretDNARefIG2FASTA	biordf.net	Canada
286	http://biomoby.org/services/wsdl/soaplab.icapture.ubc.ca/seqretPROTEINFASTA2MSF	biordf.net	Canada
287	http://biomoby.org/services/wsdl/soaplab.icapture.ubc.ca/seqretDNARefSWISS2FASTA	biordf.net	Canada
288	http://biomoby.org/services/wsdl/soaplab.icapture.ubc.ca/seqretDNAFASTA2GCG	biordf.net	Canada
289	http://biomoby.org/services/wsdl/soaplab.icapture.ubc.ca/seqretPROTEINRefFASTA2MSF	biordf.net	Canada
290	http://biomoby.org/services/wsdl/soaplab.icapture.ubc.ca/seqretDNARefFASTA2CODATA	biordf.net	Canada
291	http://biomoby.org/services/wsdl/soaplab.icapture.ubc.ca/seqretDNARefJACKNIFERNON2FASTA	biordf.net	Canada
292	http://biomoby.org/services/wsdl/soaplab.icapture.ubc.ca/seqretPROTEINRefFASTA2JACKKNIFER	biordf.net	Canada
293	http://biomoby.org/services/wsdl/bioinfo.icapture.ubc.ca/BIND_IdSearchGetGOTermsBySmartId	biordf.net	Canada
294	http://biomoby.org/services/wsdl/soaplab.icapture.ubc.ca/revseqProteinFASTA2FASTA	biordf.net	Canada
295	http://biomoby.org/services/wsdl/soaplab.icapture.ubc.ca/seqretPROTEINRefFASTA2GCG8	biordf.net	Canada
296	http://biomoby.org/services/wsdl/soaplab.icapture.ubc.ca/seqretDNAFASTA2RAW	biordf.net	Canada
297	http://biomoby.org/services/wsdl/soaplab.icapture.ubc.ca/seqretPROTEINFASTA2SWISS	biordf.net	Canada
298	http://biomoby.org/services/wsdl/antirrhinum.net/getDragonBlastText	biordf.net	Canada
299	http://biomoby.org/services/wsdl/atidb.org/getInsertionsWithOffsetAsGFFByAGICode	biordf.net	Canada
300	http://biomoby.org/services/wsdl/bioinfo.icapture.ubc.ca/snp2Frequencies	biordf.net	Canada
301	http://biomoby.org/services/wsdl/bioinfo.icapture.ubc.ca/convertKeggGeneId2PDBId	biordf.net	Canada
302	http://biomoby.org/services/wsdl/soaplab.icapture.ubc.ca/seqretPROTEINRefJACKNIFERNON2FASTA	biordf.net	Canada
303	http://biomoby.org/services/wsdl/soaplab.icapture.ubc.ca/seqretPROTEINCODATA2FASTA	biordf.net	Canada
304	http://biomoby.org/services/wsdl/soaplab.icapture.ubc.ca/seqretPROTEINGCG2FASTA	biordf.net	Canada
305	http://biomoby.org/services/wsdl/soaplab.icapture.ubc.ca/seqretPROTEINTREECON2FASTA	biordf.net	Canada
306	http://biomoby.org/services/wsdl/soaplab.icapture.ubc.ca/seqretDNANBRF2FASTA	biordf.net	Canada
307	http://biomoby.org/services/wsdl/soaplab.icapture.ubc.ca/seqretDNARefFASTA2FASTA	biordf.net	Canada
308	http://biomoby.org/services/wsdl/soaplab.icapture.ubc.ca/seqretDNAFASTA2CLUSTAL	biordf.net	Canada
309	http://biomoby.org/services/wsdl/soaplab.icapture.ubc.ca/seqretDNARefFASTA2SWISS	biordf.net	Canada
310	http://biomoby.org/services/wsdl/antirrhinum.net/DragonDB_TBLASTN	biordf.net	Canada
311	http://biomoby.org/services/wsdl/soaplab.icapture.ubc.ca/seqretPROTEINRefSTRIDER2FASTA	biordf.net	Canada
312	http://biomoby.org/services/wsdl/soaplab.icapture.ubc.ca/seqretPROTEINRefPHYLIP2FASTA	biordf.net	Canada
313	http://biomoby.org/services/wsdl/soaplab.icapture.ubc.ca/seqretPROTEINFASTA2PIR	biordf.net	Canada
314	http://biomoby.org/services/wsdl/soaplab.icapture.ubc.ca/seqretPROTEINFASTA2CODATA	biordf.net	Canada
315	http://biomoby.org/services/wsdl/soaplab.icapture.ubc.ca/seqretPROTEINFASTA2TREECON	biordf.net	Canada
316	http://biomoby.org/services/wsdl/soaplab.icapture.ubc.ca/seqretDNAFASTA2SWISS	biordf.net	Canada
317	http://biomoby.org/services/wsdl/bioinfo.icapture.ubc.ca/BIND_IdSearchGetFastaByUniGeneId	biordf.net	Canada
318	http://biomoby.org/services/wsdl/bioinfo.icapture.ubc.ca/BIND_IdSearchGetGOTermsByEmblId	biordf.net	Canada
319	http://biomoby.org/services/wsdl/bioinfo.icapture.ubc.ca/BIND_IdSearchGetGOTermsByGi	biordf.net	Canada
320	http://biomoby.org/services/wsdl/bioinfo.icapture.ubc.ca/BIND_IdSearchGetGOTermsByPfamId	biordf.net	Canada
321	http://biomoby.org/services/wsdl/bioinfo.icapture.ubc.ca/BIND_IdSearchGetGOTermsByTrEmblId	biordf.net	Canada
322	http://biomoby.org/services/wsdl/soaplab.icapture.ubc.ca/seqretDNAPHYLIP2FASTA	biordf.net	Canada
323	http://biomoby.org/services/wsdl/soaplab.icapture.ubc.ca/seqretDNAJACKNIFERNON2FASTA	biordf.net	Canada
324	http://biomoby.org/services/wsdl/soaplab.icapture.ubc.ca/seqretDNARefPIR2FASTA	biordf.net	Canada
325	http://biomoby.org/services/wsdl/atidb.org/getGOAccsByAGICode	biordf.net	Canada
326	http://biomoby.org/services/wsdl/soaplab.icapture.ubc.ca/seqretPROTEINIG2FASTA	biordf.net	Canada
327	http://biomoby.org/services/wsdl/soaplab.icapture.ubc.ca/seqretPROTEINRefACEDB2FASTA	biordf.net	Canada
328	http://biomoby.org/services/wsdl/soaplab.icapture.ubc.ca/seqretDNATEXT2FASTA	biordf.net	Canada
329	http://biomoby.org/services/wsdl/soaplab.icapture.ubc.ca/seqretPROTEINMEGA2FASTA	biordf.net	Canada
330	http://biomoby.org/services/wsdl/soaplab.icapture.ubc.ca/seqretDNARefTREECON2FASTA	biordf.net	Canada
331	http://biomoby.org/services/wsdl/soaplab.icapture.ubc.ca/seqretDNANCBI2FASTA	biordf.net	Canada
332	http://biomoby.org/services/wsdl/soaplab.icapture.ubc.ca/seqretDNAGEN2FASTA	biordf.net	Canada
333	http://biomoby.org/services/wsdl/soaplab.icapture.ubc.ca/seqretPROTEINRefEMBL2FASTA	biordf.net	Canada
334	http://biomoby.org/services/wsdl/soaplab.icapture.ubc.ca/seqretPROTEINRefCODATA2FASTA	biordf.net	Canada
335	http://biomoby.org/services/wsdl/soaplab.icapture.ubc.ca/seqretPROTEINRefFASTA2NEXUS	biordf.net	Canada
336	http://biomoby.org/services/wsdl/soaplab.icapture.ubc.ca/seqretDNAFASTA2STADEN	biordf.net	Canada
337	http://biomoby.org/services/wsdl/atidb.org/getTranscriptCodesByAGICode	biordf.net	Canada
338	http://biomoby.org/services/wsdl/soaplab.icapture.ubc.ca/seqretPROTEINRefMEGA2FASTA	biordf.net	Canada
339	http://biomoby.org/services/wsdl/soaplab.icapture.ubc.ca/seqretPROTEINRefFASTA2MEGA	biordf.net	Canada
340	http://biomoby.org/services/wsdl/soaplab.icapture.ubc.ca/seqretPROTEINRefFASTA2GCG	biordf.net	Canada
341	http://biomoby.org/services/wsdl/soaplab.icapture.ubc.ca/seqretPROTEINRefFASTA2TREECON	biordf.net	Canada
342	http://biomoby.org/services/wsdl/soaplab.icapture.ubc.ca/seqretDNARefFASTA2PHYLIP	biordf.net	Canada
343	http://biomoby.org/services/wsdl/soaplab.icapture.ubc.ca/seqretPROTEINFASTA2STRIDER	biordf.net	Canada
344	http://biomoby.org/services/wsdl/soaplab.icapture.ubc.ca/seqretDNAMEGA2FASTA	biordf.net	Canada
345	http://biomoby.org/services/wsdl/soaplab.icapture.ubc.ca/seqretPROTEINFASTA2TEXT	biordf.net	Canada
346	http://biomoby.org/services/wsdl/soaplab.icapture.ubc.ca/seqretPROTEINFASTA2RAW	biordf.net	Canada
347	http://biomoby.org/services/wsdl/soaplab.icapture.ubc.ca/seqretPROTEINEMBL2FASTA	biordf.net	Canada
348	http://biomoby.org/services/wsdl/soaplab.icapture.ubc.ca/seqretDNAFASTA2CODATA	biordf.net	Canada
349	http://biomoby.org/services/wsdl/soaplab.icapture.ubc.ca/seqretPROTEINRefFASTA2CLUSTAL	biordf.net	Canada
350	http://biomoby.org/services/wsdl/bioinfo.icapture.ubc.ca/getBase64SnpFrequencyImage	biordf.net	Canada
351	http://biomoby.org/services/wsdl/soaplab.icapture.ubc.ca/seqretPROTEINRefFASTA2STADEN	biordf.net	Canada
352	http://biomoby.org/services/wsdl/soaplab.icapture.ubc.ca/seqretDNAEMBL2FASTA	biordf.net	Canada
353	http://biomoby.org/services/wsdl/soaplab.icapture.ubc.ca/seqretDNAFASTA2PIR	biordf.net	Canada
354	http://biomoby.org/services/wsdl/soaplab.icapture.ubc.ca/seqretDNAFASTA2JACKKNIFERNON	biordf.net	Canada
355	http://biomoby.org/services/wsdl/soaplab.icapture.ubc.ca/seqretPROTEINRefRAW2FASTA	biordf.net	Canada
356	http://biomoby.org/services/wsdl/soaplab.icapture.ubc.ca/seqretPROTEINRefFASTA2FASTA	biordf.net	Canada
357	http://biomoby.org/services/wsdl/soaplab.icapture.ubc.ca/seqretPROTEINRefFASTA2IG	biordf.net	Canada
358	http://biomoby.org/services/wsdl/soaplab.icapture.ubc.ca/seqretPROTEINRefFASTA2ACEDB	biordf.net	Canada
359	http://biomoby.org/services/wsdl/soaplab.icapture.ubc.ca/seqretPROTEINFASTA2FASTA	biordf.net	Canada
360	http://biomoby.org/services/wsdl/soaplab.icapture.ubc.ca/revseqProteinRefFASTA2FASTA	biordf.net	Canada
361	http://biomoby.org/services/wsdl/soaplab.icapture.ubc.ca/seqretDNAMSF2FASTA	biordf.net	Canada
362	http://biomoby.org/services/wsdl/soaplab.icapture.ubc.ca/seqretDNARefFASTA2GCG	biordf.net	Canada
363	http://biomoby.org/services/wsdl/soaplab.icapture.ubc.ca/seqretPROTEINJACKNIFER2FASTA	biordf.net	Canada
364	http://biomoby.org/services/wsdl/soaplab.icapture.ubc.ca/seqretDNARefFASTA2JACKKNIFER	biordf.net	Canada
365	http://biomoby.org/services/wsdl/soaplab.icapture.ubc.ca/seqretDNARAW2FASTA	biordf.net	Canada
366	http://biomoby.org/services/wsdl/soaplab.icapture.ubc.ca/seqretDNARefSTRIDER2FASTA	biordf.net	Canada
367	http://biomoby.org/services/wsdl/soaplab.icapture.ubc.ca/seqretPROTEINNEXUSNON2FASTA	biordf.net	Canada
368	http://biomoby.org/services/wsdl/soaplab.icapture.ubc.ca/seqretDNARefSTADEN2FASTA	biordf.net	Canada
369	http://biomoby.org/services/wsdl/soaplab.icapture.ubc.ca/seqretDNARefFASTA2TEXT	biordf.net	Canada
370	http://biomoby.org/services/wsdl/soaplab.icapture.ubc.ca/seqretDNARefCLUSTAL2FASTA	biordf.net	Canada
371	http://biomoby.org/services/wsdl/soaplab.icapture.ubc.ca/seqretDNARefGCG82FASTA	biordf.net	Canada
372	http://biomoby.org/services/wsdl/soaplab.icapture.ubc.ca/seqretDNARefTEXT2FASTA	biordf.net	Canada
373	http://biomoby.org/services/wsdl/soaplab.icapture.ubc.ca/seqretPROTEINNEXUS2FASTA	biordf.net	Canada
374	http://biomoby.org/services/wsdl/soaplab.icapture.ubc.ca/seqretPROTEINRAW2FASTA	biordf.net	Canada
375	http://biomoby.org/services/wsdl/soaplab.icapture.ubc.ca/seqretPROTEINRefFASTA2NCBI	biordf.net	Canada
376	http://biomoby.org/services/wsdl/soaplab.icapture.ubc.ca/seqretPROTEINRefFASTA2STRIDER	biordf.net	Canada
377	http://biomoby.org/services/wsdl/soaplab.icapture.ubc.ca/seqretPROTEINRefFASTA2EMBL	biordf.net	Canada
378	http://biomoby.org/services/wsdl/soaplab.icapture.ubc.ca/seqretDNASWISS2FASTA	biordf.net	Canada
379	http://biomoby.org/services/wsdl/soaplab.icapture.ubc.ca/seqretDNACLUSTAL2FASTA	biordf.net	Canada
380	http://biomoby.org/services/wsdl/soaplab.icapture.ubc.ca/seqretPROTEINPHYLIP2FASTA	biordf.net	Canada
381	http://biomoby.org/services/wsdl/soaplab.icapture.ubc.ca/seqretDNARefRAW2FASTA	biordf.net	Canada
382	http://biomoby.org/services/wsdl/soaplab.icapture.ubc.ca/seqretPROTEINRefFASTA2TEXT	biordf.net	Canada
383	http://biomoby.org/services/wsdl/soaplab.icapture.ubc.ca/seqretPROTEINRefFASTA2RAW	biordf.net	Canada
384	http://biomoby.org/services/wsdl/atidb.org/getInterproResultsForAGICode	biordf.net	Canada
385	http://biomoby.org/services/wsdl/soaplab.icapture.ubc.ca/seqretPROTEINFASTA2JACKKNIFER	biordf.net	Canada
386	http://biomoby.org/services/wsdl/soaplab.icapture.ubc.ca/seqretPROTEINGCG82FASTA	biordf.net	Canada
387	http://biomoby.org/services/wsdl/soaplab.icapture.ubc.ca/seqretPROTEINRefTREECON2FASTA	biordf.net	Canada
388	http://biomoby.org/services/wsdl/soaplab.icapture.ubc.ca/seqretPROTEINMSF2FASTA	biordf.net	Canada
389	http://biomoby.org/services/wsdl/soaplab.icapture.ubc.ca/seqretDNAPIR2FASTA	biordf.net	Canada
390	http://biomoby.org/services/wsdl/soaplab.icapture.ubc.ca/seqretDNARefNEXUS2FASTA	biordf.net	Canada
391	http://biomoby.org/services/wsdl/soaplab.icapture.ubc.ca/seqretPROTEINRefFASTA2SWISS	biordf.net	Canada
392	http://biomoby.org/services/wsdl/soaplab.icapture.ubc.ca/seqretPROTEINNBRF2FASTA	biordf.net	Canada
393	http://biomoby.org/services/wsdl/soaplab.icapture.ubc.ca/seqretDNAFASTA2ACEDB	biordf.net	Canada
394	http://biomoby.org/services/wsdl/soaplab.icapture.ubc.ca/seqretDNARefFASTA2PIR	biordf.net	Canada
395	http://biomoby.org/services/wsdl/soaplab.icapture.ubc.ca/seqretDNAFASTA2PHYLIP	biordf.net	Canada
396	http://biomoby.org/services/wsdl/atidb.org/getInsertionsAsGFFByAGICode	biordf.net	Canada
397	http://biomoby.org/services/wsdl/soaplab.icapture.ubc.ca/seqretPROTEINSWISS2FASTA	biordf.net	Canada
398	http://biomoby.org/services/wsdl/soaplab.icapture.ubc.ca/seqretDNARefNCBI2FASTA	biordf.net	Canada
399	http://biomoby.org/services/wsdl/soaplab.icapture.ubc.ca/seqretPROTEINFASTA2ACEDB	biordf.net	Canada
400	http://biomoby.org/services/wsdl/soaplab.icapture.ubc.ca/seqretDNAACEDB2FASTA	biordf.net	Canada
401	http://biomoby.org/services/wsdl/bioinfo.icapture.ubc.ca/BIND_IdSearchGetFastaBySwissProtId	biordf.net	Canada
402	http://biomoby.org/services/wsdl/bioinfo.icapture.ubc.ca/BIND_IdSearchGetGOTermsByTairId	biordf.net	Canada
403	http://biomoby.org/services/wsdl/bioinfo.icapture.ubc.ca/BIND_IdSearchGetGOTermsByPubMedId	biordf.net	Canada
404	http://biomoby.org/services/wsdl/bioinfo.icapture.ubc.ca/BIND_IdSearchGetGOTermsByCog	biordf.net	Canada
405	http://biomoby.org/services/wsdl/soaplab.icapture.ubc.ca/seqretDNAFASTA2JACKKNIFER	biordf.net	Canada
406	http://biomoby.org/services/wsdl/soaplab.icapture.ubc.ca/seqretDNAGCG2FASTA	biordf.net	Canada
407	http://biomoby.org/services/wsdl/soaplab.icapture.ubc.ca/seqretDNAJACKNIFER2FASTA	biordf.net	Canada
408	http://biomoby.org/services/wsdl/bioinfo.icapture.ubc.ca/BIND_IdSearchGetFastaByPfamId	biordf.net	Canada
409	http://biomoby.org/services/wsdl/soaplab.icapture.ubc.ca/seqretPROTEINFASTA2STADEN	biordf.net	Canada
410	http://biomoby.org/services/wsdl/bioinfo.icapture.ubc.ca/BIND_IdSearchGetFastaByTrEmblId	biordf.net	Canada
411	http://biomoby.org/services/wsdl/soaplab.icapture.ubc.ca/seqretPROTEINACEDB2FASTA	biordf.net	Canada
412	http://biomoby.org/services/wsdl/bioinfo.icapture.ubc.ca/BIND_IdSearchGetGOTermsByWormBaseId	biordf.net	Canada
413	http://biomoby.org/services/wsdl/bioinfo.icapture.ubc.ca/BIND_IdSearchGetFastaByEntrezGeneId	biordf.net	Canada
414	http://biomoby.org/services/wsdl/soaplab.icapture.ubc.ca/seqretPROTEINRefMSF2FASTA	biordf.net	Canada
415	http://biomoby.org/services/wsdl/soaplab.icapture.ubc.ca/seqretDNARefCODATA2FASTA	biordf.net	Canada
416	http://biomoby.org/services/wsdl/bioinfo.icapture.ubc.ca/BIND_IdSearchGetGOTermsByUniProtId	biordf.net	Canada
417	http://biomoby.org/services/wsdl/bioinfo.icapture.ubc.ca/BIND_IdSearchGetFastaByPubMedId	biordf.net	Canada
418	http://biomoby.org/services/wsdl/bioinfo.icapture.ubc.ca/BIND_IdSearchGetGOTermsByUniGeneId	biordf.net	Canada
419	http://biomoby.org/services/wsdl/soaplab.icapture.ubc.ca/seqretPROTEINFASTA2MEGA	biordf.net	Canada
420	http://biomoby.org/services/wsdl/bioinfo.icapture.ubc.ca/BIND_IdSearchGetFastaByPirId	biordf.net	Canada
421	http://biomoby.org/services/wsdl/soaplab.icapture.ubc.ca/seqretDNASTRIDER2FASTA	biordf.net	Canada
422	http://biomoby.org/services/wsdl/soaplab.icapture.ubc.ca/seqretDNAFASTA2TREECON	biordf.net	Canada
423	http://biomoby.org/services/wsdl/soaplab.icapture.ubc.ca/seqretDNAFASTA2MSF	biordf.net	Canada
424	http://biomoby.org/services/wsdl/bioinfo.icapture.ubc.ca/BIND_IdSearchGetGOTermsBySwissProtId	biordf.net	Canada
425	http://biomoby.org/services/wsdl/bioinfo.icapture.ubc.ca/BIND_IdSearchGetFastaByWormBaseId	biordf.net	Canada
426	http://biomoby.org/services/wsdl/soaplab.icapture.ubc.ca/seqretDNAFASTA2GENBANK	biordf.net	Canada
427	http://biomoby.org/services/wsdl/soaplab.icapture.ubc.ca/seqretDNAFASTA2FASTA	biordf.net	Canada
428	http://biomoby.org/services/wsdl/soaplab.icapture.ubc.ca/seqretDNATREECON2FASTA	biordf.net	Canada
429	http://biomoby.org/services/wsdl/bioinfo.icapture.ubc.ca/BIND_IdSearchGetGOTermsByEnsemblId	biordf.net	Canada
430	http://biomoby.org/services/wsdl/bioinfo.icapture.ubc.ca/BIND_IdSearchGetFastaByCog	biordf.net	Canada
431	http://biomoby.org/services/wsdl/soaplab.icapture.ubc.ca/seqretDNARefGEN2FASTA	biordf.net	Canada
432	http://biomoby.org/services/wsdl/soaplab.icapture.ubc.ca/seqretDNARefPHYLIP2FASTA	biordf.net	Canada
433	http://biomoby.org/services/wsdl/soaplab.icapture.ubc.ca/seqretPROTEINRefFASTA2GENBANK	biordf.net	Canada
434	http://biomoby.org/services/wsdl/bioinfo.icapture.ubc.ca/BIND_IdSearchGetFastaByEmblId	biordf.net	Canada
435	http://biomoby.org/services/wsdl/bioinfo.icapture.ubc.ca/BIND_IdSearchGetFastaByCdd	biordf.net	Canada
436	http://biomoby.org/services/wsdl/bioinfo.icapture.ubc.ca/BIND_IdSearchGetFastaByGenbankId	biordf.net	Canada
437	http://biomoby.org/services/wsdl/bioinfo.icapture.ubc.ca/BIND_IdSearchGetFastaByUniProtId	biordf.net	Canada
438	http://biomoby.org/services/wsdl/soaplab.icapture.ubc.ca/seqretDNARefFASTA2STADEN	biordf.net	Canada
439	http://biomoby.org/services/wsdl/soaplab.icapture.ubc.ca/seqretPROTEINSTRIDER2FASTA	biordf.net	Canada
440	http://biomoby.org/services/wsdl/bioinfo.icapture.ubc.ca/BIND_IdSearchGetGOTermsByGenbankId	biordf.net	Canada
441	http://biomoby.org/services/wsdl/bioinfo.icapture.ubc.ca/BIND_IdSearchGetFastaByOmimId	biordf.net	Canada
442	http://biomoby.org/services/wsdl/soaplab.icapture.ubc.ca/seqretPROTEINRefPIR2FASTA	biordf.net	Canada
443	http://biomoby.org/services/wsdl/bioinfo.icapture.ubc.ca/BIND_IdSearchGetGOTermsByEntrezGeneId	biordf.net	Canada
444	http://biomoby.org/services/wsdl/bioinfo.icapture.ubc.ca/BIND_IdSearchGetFastaByGi	biordf.net	Canada
445	http://biomoby.org/services/wsdl/bioinfo.icapture.ubc.ca/BIND_IdSearchGetGOTermsByCdd	biordf.net	Canada
446	http://biomoby.org/services/wsdl/bioinfo.icapture.ubc.ca/PDB_id2RasMolScript	biordf.net	Canada
447	http://biomoby.org/services/wsdl/icapture.ubc.ca/Gene2PubMed	biordf.net	Canada
448	http://biomoby.org/services/wsdl/bioinfo.icapture.ubc.ca/convertSnp2EntrezGeneID	biordf.net	Canada
449	http://biomoby.org/services/wsdl/bioinfo.icapture.ubc.ca/getGeneInformationByEntrezGeneID	biordf.net	Canada
450	http://biomoby.org/services/wsdl/atidb.org/getAGICodesByGOAcc	biordf.net	Canada
451	http://biomoby.org/services/wsdl/atidb.org/getInsertionNamesByAGICode	biordf.net	Canada
452	http://biomoby.org/services/wsdl/atidb.org/getNASCCodeByATHNumber	biordf.net	Canada
453	http://biomoby.org/services/wsdl/atidb.org/getPubmedIDsByAGICode	biordf.net	Canada
454	http://biomoby.org/services/wsdl/soaplab.icapture.ubc.ca/seqretDNARefFASTA2ACEDB	biordf.net	Canada
455	http://biomoby.org/services/wsdl/atidb.org/getSynonymsFromAGICode	biordf.net	Canada
456	http://biomoby.org/services/wsdl/ualberta.ca/BacMapPNGMap	ualberta.ca	Canada
457	http://biomoby.org/services/wsdl/ualberta.ca/getColiCardIDs_by_Cofactor	ualberta.ca	Canada
458	http://biomoby.org/services/wsdl/ualberta.ca/getColiCardIDs_by_Cell_Location	ualberta.ca	Canada
459	http://biomoby.org/services/wsdl/ualberta.ca/HMDBSequenceSearch	ualberta.ca	Canada
460	http://biomoby.org/services/wsdl/ualberta.ca/BacMapGetRNAEncodingGeneSequences	ualberta.ca	Canada
461	http://biomoby.org/services/wsdl/ualberta.ca/getColiCardIDs_by_GC_content	ualberta.ca	Canada
462	http://biomoby.org/services/wsdl/ualberta.ca/BacMapGetGeneCard	ualberta.ca	Canada
463	http://biomoby.org/services/wsdl/ualberta.ca/getColiCardIDs_by_PfamConservedDomainID	ualberta.ca	Canada
464	http://biomoby.org/services/wsdl/ualberta.ca/DrugBankByCardAsText	ualberta.ca	Canada
465	http://biomoby.org/services/wsdl/ualberta.ca/BacMapBlastSearch	ualberta.ca	Canada
466	http://biomoby.org/services/wsdl/ualberta.ca/getColiCardIDs_by_QuaternaryStructure	ualberta.ca	Canada
467	http://biomoby.org/services/wsdl/ualberta.ca/PlasMapperGenbankOutput	ualberta.ca	Canada
468	http://biomoby.org/services/wsdl/ualberta.ca/DrugBankByCardAsHtml	ualberta.ca	Canada
469	http://biomoby.org/services/wsdl/ualberta.ca/getColiCardIDs_by_SwissProtAcc	ualberta.ca	Canada
470	http://biomoby.org/services/wsdl/ualberta.ca/getColiCardIDs_by_TranslatedMolecularWeight	ualberta.ca	Canada
471	http://biomoby.org/services/wsdl/ualberta.ca/BacMapGetChromosomeSequence	ualberta.ca	Canada
472	http://biomoby.org/services/wsdl/ualberta.ca/getColiCardIDs_by_MatureMolecularWeight	ualberta.ca	Canada
473	http://biomoby.org/services/wsdl/ualberta.ca/getColiCardIDs_by_GeneName	ualberta.ca	Canada
474	http://biomoby.org/services/wsdl/ualberta.ca/HMDBByCardAsText	ualberta.ca	Canada
475	http://biomoby.org/services/wsdl/ualberta.ca/getColiCardIDs_by_EC_Number	ualberta.ca	Canada
476	http://biomoby.org/services/wsdl/ualberta.ca/getColiCardIDs_by_ReactionProducts	ualberta.ca	Canada
477	http://biomoby.org/services/wsdl/ualberta.ca/DrugBankBySequence	ualberta.ca	Canada
478	http://biomoby.org/services/wsdl/ualberta.ca/BacMapHtmlMap	ualberta.ca	Canada
479	http://biomoby.org/services/wsdl/ualberta.ca/BacMapGetProteinTable	ualberta.ca	Canada
480	http://biomoby.org/services/wsdl/ualberta.ca/getColiCardIDs_by_Centisome_position	ualberta.ca	Canada
481	http://biomoby.org/services/wsdl/ualberta.ca/getColiCardIDs_by_ReactionSubstrates	ualberta.ca	Canada
482	http://biomoby.org/services/wsdl/ualberta.ca/getColiCardIDs_by_Translated_IsoelectricPoint	ualberta.ca	Canada
483	http://biomoby.org/services/wsdl/ualberta.ca/Proteus2	ualberta.ca	Canada
484	http://biomoby.org/services/wsdl/ualberta.ca/getColiCardIDs_by_Mature_IsoelectricPoint	ualberta.ca	Canada
485	http://biomoby.org/services/wsdl/ualberta.ca/getColiCardIDs_by_GenbankProtein	ualberta.ca	Canada
486	http://biomoby.org/services/wsdl/ualberta.ca/getColiCardIDs_by_InteractingPartners	ualberta.ca	Canada
487	http://biomoby.org/services/wsdl/ualberta.ca/BacMapTextSearch	ualberta.ca	Canada
488	http://biomoby.org/services/wsdl/ualberta.ca/getColiCardIDs_by_Inhibitor	ualberta.ca	Canada
489	http://biomoby.org/services/wsdl/ualberta.ca/getColiCardIDs_by_Homologous_Organism	ualberta.ca	Canada
490	http://biomoby.org/services/wsdl/ualberta.ca/getColiCardIDs_by_Paralogues	ualberta.ca	Canada
491	http://biomoby.org/services/wsdl/ualberta.ca/BacMapGetGenBankRecord	ualberta.ca	Canada
492	http://biomoby.org/services/wsdl/ualberta.ca/getColiCardIDs_by_Operon_Components	ualberta.ca	Canada
493	http://biomoby.org/services/wsdl/ualberta.ca/Proteus	ualberta.ca	Canada
494	http://biomoby.org/services/wsdl/ualberta.ca/getColiCardIDs_by_PDBid	ualberta.ca	Canada
495	http://biomoby.org/services/wsdl/ualberta.ca/PlasMapperTextMap	ualberta.ca	Canada
496	http://biomoby.org/services/wsdl/ualberta.ca/getColiCardIDs_by_blattner_number	ualberta.ca	Canada
497	http://biomoby.org/services/wsdl/ualberta.ca/BacMapGetSpeciesCard	ualberta.ca	Canada
498	http://biomoby.org/services/wsdl/ualberta.ca/getColiCardIDs_by_Gi	ualberta.ca	Canada
499	http://biomoby.org/services/wsdl/ualberta.ca/getColiCardIDsByKeyword	ualberta.ca	Canada
500	http://biomoby.org/services/wsdl/ualberta.ca/DrugBankByName	ualberta.ca	Canada
501	http://biomoby.org/services/wsdl/ualberta.ca/getColiCardIDs_by_SpecificFunction	ualberta.ca	Canada
502	http://biomoby.org/services/wsdl/ualberta.ca/BacMapGetProteinEncodingGeneSequences	ualberta.ca	Canada
503	http://biomoby.org/services/wsdl/ualberta.ca/BacMapGetProteinSequences	ualberta.ca	Canada
504	http://biomoby.org/services/wsdl/ualberta.ca/getRNACardIDs_by_GeneName	ualberta.ca	Canada
505	http://biomoby.org/services/wsdl/bioinfo.icapture.ubc.ca/GeneMarkHMM_Arabidopsis	ucalgary.ca	Canada
506	http://www.nhcgov.com/_vti_bin/BusinessDataCatalog.asmx?wsdl	nhcgov.com	United States
507	http://etax.nhcgov.com/Help/Services/HelpService.asmx?WSDL	nhcgov.com	Canada
508	http://etax.nhcgov.com/Admin/Services/Login.asmx?WSDL	nhcgov.com	Canada
509	http://www.nhcgov.com/_vti_bin/People.asmx?wsdl	nhcgov.com	United States
510	http://www.nhcgov.com/_vti_bin/Authentication.asmx?wsdl	nhcgov.com	United States
511	http://netpub.cstudies.ubc.ca/dotnet/flashgame/gameScores.asmx?wsdl	ubc.ca	Canada
512	http://netpub.cstudies.ubc.ca/dotnet/models/cs/webservices/HelloService.asmx?WSDL	ubc.ca	Canada
513	http://netpub.cstudies.ubc.ca/dotnet/WebServices/KlickageService.asmx?wsdl	ubc.ca	Canada
514	http://netpub.cstudies.ubc.ca/dotnet/webservices/chineseastrology.asmx?WSDL	ubc.ca	Canada
515	http://netpub.cstudies.ubc.ca/dotnet/WebServices/MovieService.asmx?wsdl	ubc.ca	Canada
516	http://netpub.cstudies.ubc.ca/dotnet/WebServices/WebService1.asmx?wsdl	ubc.ca	Canada
517	http://netpub.cstudies.ubc.ca/dotnet/WebServices/TimeService.asmx?wsdl	ubc.ca	Canada
518	http://netpub.cstudies.ubc.ca/ws01/wscs01/conversionService.asmx?WSDL	ubc.ca	Canada
519	http://netpub.cstudies.ubc.ca/dotnet/WebServices/FuelCalculator.asmx?wsdl	ubc.ca	Canada
520	http://netpub.cstudies.ubc.ca/dotnet/WebServices/Footer.asmx?wsdl	ubc.ca	Canada
521	http://netpub.cstudies.ubc.ca/dotnet/egCS01/WebServices/HelloServiceCS.asmx?WSDL	ubc.ca	Canada
522	http://netpub.cstudies.ubc.ca/dotnet/webservices/conversions.asmx?WSDL	ubc.ca	Canada
523	http://netpub.cstudies.ubc.ca/dotnet/WebServices/ServerUsageService.asmx?wsdl	ubc.ca	Canada
524	http://netpub.cstudies.ubc.ca/dotnet/WebServices/FinancialFunctions.asmx?wsdl	ubc.ca	Canada
525	http://netpub.cstudies.ubc.ca/dotnet/WebServices/FinanceService.asmx?wsdl	ubc.ca	Canada
526	http://netpub.cstudies.ubc.ca/dotnet/WebServices/WeatherService.asmx?wsdl	ubc.ca	Canada
527	http://netpub.cstudies.ubc.ca/dotnet/WebServices/strings.asmx?wsdl	ubc.ca	Canada
528	http://biomoby.org/services/wsdl/bioinfo.icapture.ubc.ca/GeneticMap2GFF	ubc.ca	Canada
529	http://www.alphamosaik.com/_vti_bin/BusinessDataCatalog.asmx?wsdl	alphamosaik.com	Canada
530	http://www.alphamosaik.com/_vti_bin/SharepointEmailWS.asmx?wsdl	alphamosaik.com	Canada
531	http://www.alphamosaik.com/_vti_bin/Authentication.asmx?wsdl	alphamosaik.com	Canada
532	http://www.alphamosaik.com/_vti_bin/People.asmx?wsdl	alphamosaik.com	Canada
533	http://demos5.dundas.com/_vti_bin/BusinessDataCatalog.asmx?wsdl	dundas.com	Canada
534	http://demos5.dundas.com/_vti_bin/People.asmx?wsdl	dundas.com	Canada
535	http://demos5.dundas.com/_vti_bin/Authentication.asmx?wsdl	dundas.com	Canada
536	http://www.envisionit.com/_vti_bin/BusinessDataCatalog.asmx?wsdl	envisionit.com	Canada
537	http://www.envisionit.com/_vti_bin/People.asmx?wsdl	envisionit.com	Canada
538	http://www.envisionit.com/_vti_bin/Authentication.asmx?wsdl	envisionit.com	Canada
539	http://www.etfo.ca/_vti_bin/BusinessDataCatalog.asmx?wsdl	etfo.ca	Canada
540	http://www.etfo.ca/_vti_bin/People.asmx?wsdl	etfo.ca	Canada
541	http://www.etfo.ca/_vti_bin/Authentication.asmx?wsdl	etfo.ca	Canada
542	http://home.infusionblogs.com/_vti_bin/BusinessDataCatalog.asmx?wsdl	infusionblogs.com	Canada
543	http://home.infusionblogs.com/_vti_bin/People.asmx?wsdl	infusionblogs.com	Canada
544	http://sp.sd76.ab.ca/_vti_bin/BusinessDataCatalog.asmx?wsdl	sd76.ab.ca	Canada
545	http://sp.sd76.ab.ca/_vti_bin/People.asmx?wsdl	sd76.ab.ca	Canada
546	http://sp.sd76.ab.ca/_vti_bin/Authentication.asmx?wsdl	sd76.ab.ca	Canada
547	http://cisa.ca/_vti_bin/SharepointEmailWS.asmx?wsdl	cisa.ca	Canada
548	http://ws.cisa.ca/WehireWS/JobsWs.asmx?wsdl	cisa.ca	Canada
549	http://cisa.ca/_vti_bin/People.asmx?wsdl	cisa.ca	Canada
550	http://cisa.ca/_vti_bin/Authentication.asmx?wsdl	cisa.ca	Canada
551	http://support.colligo.com/_vti_bin/People.asmx?wsdl	colligo.com	Canada
552	http://support.colligo.com/_vti_bin/Authentication.asmx?wsdl	colligo.com	Canada
553	http://aquatic.pyr.ec.gc.ca/wqwebservices/waterquality.asmx?WSDL	gc.ca	Canada
554	http://www.cobbtax.org/Help/Services/HelpService.asmx?WSDL	cobbtax.org	Canada
555	http://www.cobbtax.org/Reports/Services/RptServices.asmx?WSDL	cobbtax.org	Canada
556	http://www.nsassessmentonline.ca/Admin/Services/Login.asmx?WSDL	nsassessmentonline.ca	Canada
557	http://www.nsassessmentonline.ca/Help/Services/HelpService.asmx?WSDL	nsassessmentonline.ca	Canada
558	http://www.admtl.com/UserControls/VEControls/Localisateur.asmx?WSDL	admtl.com	Canada
559	http://m43.ensemsys.com/jboss-net/services/Version?wsdl	ensemsys.com	Canada
560	http://m43.ensemsys.com/jboss-net/services/PDFCollaboration?wsdl	ensemsys.com	Canada
561	http://netservice.fossware.com/Articles.asmx?wsdl	fossware.com	Canada
562	http://netservice.fossware.com/ArticlesSecure.asmx?WSDL	fossware.com	Canada
563	http://netservice.fossware.com/Forum.asmx?wsdl	fossware.com	Canada
564	http://netservice.fossware.com/ForumSecure.asmx?wsdl	fossware.com	Canada
565	http://lightswitch2.irc.nrc.ca/lightswitch/webservice/web_api.php?wsdl	nrc.ca	Canada
566	http://www.domainsbot.com/help/submission.asmx?WSDL	domainsbot.com	Canada
567	http://www.domainsbot.com/LiveService.asmx?WSDL	domainsbot.com	Canada
568	http://www.optimizationservices.org/wsdl/OScL.wsdl	optimizationservices.org	Canada
569	http://www.comriesoftware.net/WSCart/cart.asmx?WSDL	comriesoftware.net	Canada
570	http://www.comriesoftware.net/cshitcounter/hitcounter.asmx?WSDL	comriesoftware.net	Canada
571	http://icare.fairfaxcounty.gov/Help/Services/HelpService.asmx?WSDL	fairfaxcounty.gov	Canada
572	http://servicesclients.rdprm.gouv.qc.ca/Diagnostic/Service/WebServiceDiagnostic.asmx?WSDL	gouv.qc.ca	Canada
573	http://bmjupdates.mcmaster.ca/cews/ceservice.asmx?WSDL	mcmaster.ca	Canada
574	http://216.81.11.13/whiteboxeyes/validate.asmx?WSDL	216.81.11.13	Canada
575	http://www.astrogeek.org/services/SolarSystem.asmx?WSDL	astrogeek.org	Canada
576	http://canflix.com/product/AddToCartService.asmx?WSDL	canflix.com	Canada
577	http://www.championsway.net/OnlineService/CheckCCAvailability.asmx?WSDL	championsway.net	Canada
578	http://new.cineplex.com/Services/AjaxServices.asmx?WSDL	cineplex.com	Canada
579	http://ws.cirquedusoleil.com/LUXOR/LuxorService.asmx?wsdl	cirquedusoleil.com	Canada
580	http://www.cruiseshipcenters.ca/search.asmx?WSDL	cruiseshipcenters.ca	Canada
581	http://www.kamloops.cruiseshipcenters.com/search.asmx-WSDL	cruiseshipcenters.com	Canada
582	http://cybertvpartner.com/tv/service.asmx?wsdl	cybertvpartner.com	Canada
583	http://www.digitalphoto.ca/orderservice.asmx?wsdl	digitalphoto.ca	United States
584	http://epresence.tv/webservices/submitservice.asmx?WSDL	epresence.tv	United States
585	http://equipementsgagnon.ca/ui/s_public/datas/getProjectImages.asmx?WSDL	equipementsgagnon.ca	Canada
586	http://greg.froh.ca/fun/random_bushism/soap/?wsdl	froh.ca	Canada
587	http://www.greenpoint.ca/update/ISAPI_LiveUpdate.dll/wsdl/IWSDLPublish	greenpoint.ca	Canada
588	http://hcsbi.com/IntrNetAppDev/webService/service.asmx?WSDL	hcsbi.com	Canada
589	http://intool.ices.on.ca/MenuPopulating.asmx?WSDL	ices.on.ca	Canada
590	http://www.jardindeprovence.ca/WebServiceFlash.asmx?wsdl	jardindeprovence.ca	Canada
591	http://www.news2news.com/vfp/wsdl/webservices.WSDL	news2news.com	Canada
592	http://www.protegez-vous.ca/WebServices/WebServiceCars.asmx?WSDL	protegez-vous.ca	Canada
593	http://www.saveabuck.com.au/Webservice/AutoComplete.asmx?WSDL	saveabuck.com.au	Canada
594	http://www.saveagreenback.com/Webservice/AutoComplete.asmx?WSDL	saveagreenback.com	Canada
595	http://www.saveapound.co.uk/Webservice/AutoComplete.asmx?WSDL	saveapound.co.uk	Canada
596	http://demo.savian.net/SasWebServicesDemo/Service.asmx?WSDL	savian.net	Canada
597	http://softticket.net/ActivationServer.asmx?WSDL	softticket.net	Canada
598	http://www.streetperfect.net/webservice/streetperfect.asmx?wsdl	streetperfect.net	Canada
599	http://www1.ccni.cl/wsRegistroLog/ws/services/wsRegistroLog?wsdl	ccni.cl	Chile
600	http://www1.ccni.cl/WS_CIPP/services/WsCipp/wsdl/WsCipp.wsdl	ccni.cl	Chile
601	http://www7.ccni.cl/inlandTariff/ws/services/wsInlandTariff?wsdl	ccni.cl	Chile
602	http://www1.ccni.cl/adminCCNINetwork/ws/services/wsCCNINetwork?wsdl	ccni.cl	Chile
603	http://www1.ccni.cl/CCNI_WAR/services/Itinerario/wsdl/Itinerario.wsdl	ccni.cl	Chile
604	http://www7.ccni.cl/inlandTariff/ws/services/Version?wsdl	ccni.cl	Chile
605	http://www1.ccni.cl/wsGetFolioControl/ws/services/wsGetFolioControl?wsdl	ccni.cl	Chile
606	http://www7.ccni.cl/inlandTariff/ws/EchoHeaders.jws?wsdl	ccni.cl	Chile
607	http://ws.databusiness.cl/ws_frmes.asmx?WSDL	databusiness.cl	Chile
608	http://ws.databusiness.cl/ws_frmsys.asmx?WSDL	databusiness.cl	Chile
609	http://ws.databusiness.cl/ws_frmsy2.asmx?WSDL	databusiness.cl	Chile
610	http://ws.databusiness.cl/ws_bic.asmx?WSDL	databusiness.cl	Chile
611	http://www.signature.cl/sign@webservices/Core.asmx?WSDL	signature.cl	Chile
612	http://www.vtr.cl/ws/ruu.php?wsdl	vtr.cl	Chile
613	http://www.vtr.cl/ws/mtvs.php?wsdl	vtr.cl	Chile
614	http://200.27.220.54/WSSNA/tps.asmx?WSDL	200.27.220.54	Chile
615	http://200.72.242.111:9080/penta-ws/services/SoapManager/wsdl/SoapManager.wsdl	200.72.242.111	Chile
616	http://201.238.215.90/STGSOPws/MDisp.asmx?WSDL	201.238.215.90	Chile
617	http://rodeo.lemontech.cl/rodeo/app/webservices.php?wsdl	lemontech.cl	Chile
618	http://www.liberty.cl/ColemontFusionWS/wsdl/cl/liberty/cvws/WS/StringWSColemontFusionService.wsdl	liberty.cl	Chile
619	http://www.softdata.cl/wslme/lme.asmx?WSDL	softdata.cl	Chile
620	http://www.pulmonary-rehabilitation.com.cn/WebService/Cme.asmx?WSDL	pulmonary-rehabilitation.com.cn	China
621	http://www.pulmonary-rehabilitation.com.cn/WebService/Friend.asmx?WSDL	pulmonary-rehabilitation.com.cn	China
622	http://www.pulmonary-rehabilitation.com.cn/WebService/Feed.asmx?WSDL	pulmonary-rehabilitation.com.cn	China
623	http://www.pulmonary-rehabilitation.com.cn/WebService/Express.asmx?WSDL	pulmonary-rehabilitation.com.cn	China
624	http://www.pulmonary-rehabilitation.com.cn/WebService/Game.asmx?WSDL	pulmonary-rehabilitation.com.cn	China
625	http://www.webxml.com.cn/WebServices/IpAddressSearchWebService.asmx?wsdl	webxml.com.cn	China
626	http://www.webxml.com.cn/webservices/ChinaTVprogramWebService.asmx?WSDL	webxml.com.cn	China
627	http://www.webxml.com.cn/WebServices/WeatherWebService.asmx?WSDL	webxml.com.cn	China
628	http://www.webxml.com.cn/WebServices/ChinaOpenFundWS.asmx?wsdl	webxml.com.cn	China
629	http://www.webxml.com.cn/WebServices/ExchangeRateWebService.asmx?wsdl	webxml.com.cn	China
630	http://www.webxml.com.cn/WebServices/ValidateCodeWebService.asmx?wsdl	webxml.com.cn	China
631	http://www.webxml.com.cn/WebServices/TraditionalSimplifiedWebService.asmx?wsdl	webxml.com.cn	China
632	http://www.webxml.com.cn/WebServices/RandomFontsWebService.asmx?wsdl	webxml.com.cn	China
633	http://www.webxml.com.cn/WebServices/ValidateEmailWebService.asmx?wsdl	webxml.com.cn	China
634	http://www.webxml.com.cn/WebServices/ForexRmbRateWebService.asmx?wsdl	webxml.com.cn	China
635	http://www.webxml.com.cn/WebServices/TranslatorWebService.asmx?wsdl	webxml.com.cn	China
636	http://www.webxml.com.cn/webservices/DomesticAirline.asmx?wsdl	webxml.com.cn	China
637	http://www.webxml.com.cn/webservices/qqOnlineWebService.asmx?wsdl	webxml.com.cn	China
638	http://www.webxml.com.cn/WebServices/ChinaStockWebService.asmx?wsdl	webxml.com.cn	China
639	http://www.webxml.com.cn/webservices/ChinaStockSmallImageWS.asmx?wsdl	webxml.com.cn	China
640	http://www.webxml.com.cn/WebServices/ChinaZipSearchWebService.asmx?wsdl	webxml.com.cn	China
641	http://www.webxml.com.cn/WebServices/MobileCodeWS.asmx?wsdl	webxml.com.cn	China
642	http://www.webxml.com.cn/WebServices/WeatherWS.asmx?wsdl	webxml.com.cn	China
643	http://www.webxml.com.cn/WebServices/StockInfoWS.asmx?wsdl	webxml.com.cn	China
644	http://www.webxml.com.cn/WebServices/TrainTimeWebService.asmx?wsdl	webxml.com.cn	China
645	http://fy.webxml.com.cn/webservices/EnglishChinese.asmx?wsdl	webxml.com.cn	China
646	http://www.oceanstudio.net/_vti_bin/Authentication.asmx?wsdl	oceanstudio.net	China
647	http://www.oceanstudio.net/_vti_bin/People.asmx?wsdl	oceanstudio.net	China
648	http://www.yi-qiao.cn/WebService/QA.asmx?WSDL	yi-qiao.cn	China
649	http://www.yi-qiao.cn/WebService/Favorite.asmx?WSDL	yi-qiao.cn	China
650	http://www.yi-qiao.cn/WebService/Score.asmx?WSDL	yi-qiao.cn	China
651	http://www.yi-qiao.cn/WebService/Wiki.asmx?WSDL	yi-qiao.cn	China
652	http://www.yi-qiao.cn/WebService/File.asmx?WSDL	yi-qiao.cn	China
653	http://www.yi-qiao.cn/WebService/Module.asmx?WSDL	yi-qiao.cn	China
654	http://www.yi-qiao.cn/WebService/Message.asmx?WSDL	yi-qiao.cn	China
655	http://www.yi-qiao.cn/WebService/Register.asmx?WSDL	yi-qiao.cn	China
656	http://www.yi-qiao.cn/Lecture/WebService/Lecture.asmx?WSDL	yi-qiao.cn	China
657	http://www.yi-qiao.cn/WebService/Group.asmx?WSDL	yi-qiao.cn	China
658	http://www.yi-qiao.cn/WebService/Touch.asmx?WSDL	yi-qiao.cn	China
659	http://www.yi-qiao.cn/WebService/Friend.asmx?WSDL	yi-qiao.cn	China
660	http://config.shutter.cdream.com/webservice/service/GreetingCard4Flash?wsdl	cdream.com	China
661	http://config.shutter.cdream.com/webservice/service/FeeCardAddBalance4Flash?wsdl	cdream.com	China
662	http://58.53.194.67/services/AddressbookService?wsdl	58.53.194.67	China
663	http://58.53.194.67/services/TradeService?wsdl	58.53.194.67	China
664	http://58.53.194.67/services/Version?wsdl	58.53.194.67	China
665	http://58.53.194.67/services/CTCQService?wsdl	58.53.194.67	China
666	http://58.53.194.67/services/MessageService?wsdl	58.53.194.67	China
667	http://58.53.194.67/services/FlowService?wsdl	58.53.194.67	China
668	http://58.53.194.67/services/CusAddBookService?wsdl	58.53.194.67	China
669	http://58.53.194.67/services/MailService?wsdl	58.53.194.67	China
670	http://japan.eleva.cn/_vti_bin/Lists.asmx?wsdl	eleva.cn	China
671	http://search.72ec.com/WebServices/SearchWebService.asmx?wsdl	72ec.com	China
672	http://soft.72ec.com/WebService/RegisterService.asmx?WSDL	72ec.com	China
673	http://soft.72ec.com/WebService/ECToolsService.asmx?WSDL	72ec.com	China
674	http://security.72ec.com/XRegSvr.asmx?WSDL	72ec.com	China
675	http://soft.72ec.com/webservice/Ssoservice.asmx?WSDL	72ec.com	China
676	http://soft.72ec.com/WebService/BIMService.asmx?WSDL	72ec.com	China
677	http://manage.topfo.com/GetAuditInfo.asmx?WSDL	topfo.com	China
678	http://www1.topfo.com/ws/wsLoginM.asmx?WSDL	topfo.com	China
679	http://rz.topfo.com/webservice/UserData.asmx?WSDL	topfo.com	China
680	http://60.209.7.69/Lottery/WebService/HotCode.asmx?WSDL	60.209.7.69	China
681	http://60.209.7.69/account/WebService/WSCommon.asmx?WSDL	60.209.7.69	China
682	http://60.209.7.69/lottery/WebService/MultiTermBuy.asmx?WSDL	60.209.7.69	China
683	http://60.209.7.69/Lottery/WebService/quickBuy.asmx?WSDL	60.209.7.69	China
684	http://60.209.7.69/lottery/WebService/MultiBuyService.asmx?WSDL	60.209.7.69	China
685	http://60.209.7.71/Lottery/WebService/HotCode.asmx?WSDL	60.209.7.71	China
686	http://60.209.7.71/account/WebService/WSCommon.asmx?WSDL	60.209.7.71	China
687	http://60.209.7.71/Lottery/WebService/quickBuy.asmx?WSDL	60.209.7.71	China
688	http://60.209.7.71/lottery/WebService/MultiTermBuy.asmx?WSDL	60.209.7.71	China
689	http://60.209.7.71/lottery/WebService/MultiBuyService.asmx?WSDL	60.209.7.71	China
690	http://buy.96511.com/Lottery/WebService/HotCode.asmx?WSDL	96511.com	China
691	http://buy.96511.com/account/WebService/WSCommon.asmx?WSDL	96511.com	China
692	http://buy.96511.com/Lottery/WebService/quickBuy.asmx?WSDL	96511.com	China
693	http://buy.96511.com/Lottery/WebService/MultiBuyService.asmx?WSDL	96511.com	China
694	http://buy.96511.com/Lottery/WebService/MultiTermBuy.asmx?WSDL	96511.com	China
695	http://ws.foloda.com/wslocation.asmx?WSDL	foloda.com	China
696	http://club.foloda.com/webservice/wsGroupTopic.asmx?WSDL	foloda.com	China
697	http://ws.foloda.com/wsip.asmx?WSDL	foloda.com	China
698	http://www.njfcj.gov.cn/NetOffice/WebService/PublicHouseService.asmx?WSDL	njfcj.gov.cn	China
699	http://www.njfcj.gov.cn/NetOffice/WebService/InterfaceService.asmx?WSDL	njfcj.gov.cn	China
700	http://fucai.qd.sd.cn/Lottery/WebService/HotCode.asmx?WSDL	qd.sd.cn	China
701	http://fucai.qd.sd.cn/account/WebService/WSCommon.asmx?WSDL	qd.sd.cn	China
702	http://fucai.qd.sd.cn/Lottery/WebService/MultiBuyService.asmx?WSDL	qd.sd.cn	China
703	http://fucai.qd.sd.cn/Lottery/WebService/quickBuy.asmx?WSDL	qd.sd.cn	China
704	http://fucai.qd.sd.cn/Lottery/WebService/MultiTermBuy.asmx?WSDL	qd.sd.cn	China
705	http://ecs.com.cn/ECSWebSite/WS/Support/clsFaqSearchWS.asmx?WSDL	ecs.com.cn	China
706	http://ecs.com.cn/ECSWebSite/WS/Support/clsCpuModelSearchWS.asmx?WSDL	ecs.com.cn	China
707	http://passport.sme.gov.cn/passport/services/Passport?wsdl	sme.gov.cn	China
708	http://passport.sme.gov.cn/services/Version?wsdl	sme.gov.cn	China
709	http://ws365.net/ws/mobilephone.asmx?WSDL	ws365.net	China
710	http://ws365.net/ws/weather.asmx?WSDL	ws365.net	China
711	http://www.ws365.net/ws/zipcode.asmx?WSDL	ws365.net	China
712	http://ws365.net/ws/peopleid.asmx?WSDL	ws365.net	China
713	http://ws365.net/ws/ip.asmx?WSDL	ws365.net	China
714	http://61.156.8.195:8080/axis/services/Version?wsdl	61.156.8.195	China
715	http://61.156.8.195:8080/axis/AuthWS.jws?wsdl	61.156.8.195	China
716	http://abkk.com/cn/train/asmx/returncheci.asmx?WSDL	abkk.com	China
717	http://system.fjjs.gov.cn/signonwebservice2005/JSService.asmx?wsdl	fjjs.gov.cn	China
718	http://friend.jctrans.com/fold/WebServices/DealSP.asmx?WSDL	jctrans.com	China
719	http://friend.jctrans.com/fold/WebServices/foldIndexPageDeal.asmx?WSDL	jctrans.com	China
720	http://mjzz.sdmz.gov.cn:8080/axis/AuthWS.jws?wsdl	sdmz.gov.cn	China
721	http://mjzz.sdmz.gov.cn:8080/axis/services/Version?wsdl	sdmz.gov.cn	China
722	http://room.xiu.la/WebServices/MyHouseModel.asmx?WSDL	xiu.la	China
723	http://room.xiu.la/WebServices/MyRoomSet.asmx?WSDL	xiu.la	China
724	http://room.xiu.la/WebServices/PersionFitment.asmx?WSDL	xiu.la	China
725	http://room.xiu.la/WebServices/HouseShop_Products.asmx?WSDL	xiu.la	China
726	http://ynumis.ynu.edu.cn/ynumis/TeachClass/WSYJSTeachClass.asmx?WSDL	ynu.edu.cn	China
727	http://ynumis.ynu.edu.cn/ynumis/TeachClass/WSTeachClass.asmx?WSDL	ynu.edu.cn	China
728	http://ynumis.ynu.edu.cn/ynumis/teachPlan/WSTeachPlan.asmx?WSDL	ynu.edu.cn	China
729	http://ynumis.ynu.edu.cn/ynumis/teachPlan/WSYJSPYJH.asmx?wsdl	ynu.edu.cn	China
730	http://gd.100mo.cn/y/nbalive.asmx?WSDL	100mo.cn	China
731	http://gd.100mo.cn/y/lysc.asmx?WSDL	100mo.cn	China
732	http://gd.100mo.cn/y/tckx.asmx?WSDL	100mo.cn	China
733	http://esmsws.139130.cn/services/EsmsService?wsdl	139130.cn	China
734	http://esmsws.139130.cn/services/Version?wsdl	139130.cn	China
735	http://career.cnool.net/careerService/service1.asmx?WSDL	cnool.net	China
736	http://webservice.e1000e.com/flightService.asmx?WSDL	e1000e.com	China
737	http://admin.ips.com.cn/IpsServices/IpsServices.asmx?wsdl	ips.com.cn	China
738	http://pay.ips.com.cn/webservice/IpsCheckTrade.asmx?WSDL	ips.com.cn	China
739	http://oklx.com/asmx/cityservice.asmx?WSDL	oklx.com	China
740	http://www.smartclub.com.cn/webservice/B2C.asmx?WSDL	smartclub.com.cn	China
741	http://www.smesy.gov.cn/services/Version?wsdl	smesy.gov.cn	China
742	http://www.thinkpage.cn/weather/WeatherService.asmx?WSDL	thinkpage.cn	China
743	http://221.238.16.68/vnetInterface/VNetForSP/VNetCenterInterfaceForSP.asmx?wsdl	221.238.16.68	China
744	http://www.35card.com/WebService/ValidateUser.asmx?WSDL	35card.com	China
745	http://168.35card.com/webservice/CardRequest.asmx?WSDL	35card.com	China
746	http://www.91very.com/WebServices/webservice.asmx?wsdl	91very.com	China
747	http://www.91very.com/WebServices/PaimaiMessage.asmx?WSDL	91very.com	China
748	http://user.9588.com/User.asmx?WSDL	9588.com	China
749	http://www.anysou.com:8888/NO6/AnySouMIS.asmx?WSDL	anysou.com	China
750	http://www.anysou.com:8888/NO8/AnySouMIS.asmx?WSDL	anysou.com	China
751	http://c8show.com/webService/C8WebService.asmx?WSDL	c8show.com	China
752	http://english.chinavalue.net/WebService/Profile.asmx?wsdl	chinavalue.net	China
753	http://www.chinavalue.net/webservice/newsdigpublisher.asmx?WSDL	chinavalue.net	China
754	http://quotes.api.cnfol.net/quote.wsdl	cnfol.net	China
755	http://news.csi.com.cn/face/SmallFrame/hyrc_zw_zhss.asmx?wsdl	csi.com.cn	China
756	http://114.csi.com.cn/manage/Public/getArea.asmx?wsdl	csi.com.cn	China
757	http://union.ding9.com/ucpservices/services/CooperateInfoService?wsdl	ding9.com	China
758	http://union.ding9.com/ucpservices/services/CooperateUserService?wsdl	ding9.com	China
759	http://dp2003.com/dp2libraryws/gcat.asmx?wsdl	dp2003.com	China
760	http://www.haoqiantu.cn/WebService/SearchLeftBox.asmx?WSDL	haoqiantu.cn	China
761	http://www.highwaydata.com.cn/cecws/services/ClassQueryWS?wsdl	highwaydata.com.cn	China
762	http://i-dno.com/WebService.asmx?WSDL	i-dno.com	China
763	http://www.iposei.com/idiomdictionary/idiomdictionary.asmx?WSDL	iposei.com	China
764	http://webservice.ips.net.cn/ipschecktrade.asmx?WSDL	ips.net.cn	China
765	http://webservice.ips.net.cn/IPS_Payment_Confirm.asmx?WSDL	ips.net.cn	China
766	http://blog.mpdaogou.com/webservice.asmx?WSDL	mpdaogou.com	China
767	http://couplet.msra.cn/app/CoupletsWS_V2.asmx?WSDL	msra.cn	China
768	http://www.sdws.gov.cn/Services/CommonService.asmx?WSDL	sdws.gov.cn	China
769	http://www.sdws.gov.cn/Services/Default/DefaultService.asmx?WSDL	sdws.gov.cn	China
770	http://hzn.secondhouse.soufun.com/HouseService/Estimate/projname.asmx?WSDL	soufun.com	China
771	http://service.studyez.com/clientservice/clientservice.asmx?WSDL	studyez.com	China
772	http://fwd.studyez.com/FwdService.asmx?wsdl	studyez.com	China
773	http://sms.sugoo.com/UpWebService1.asmx?WSDL	sugoo.com	China
774	http://sms.sugoo.com/DownService1.asmx?WSDL	sugoo.com	China
775	http://www.szdoland.com/Common/SystemHandler/mailSendor.asmx?wsdl	szdoland.com	China
776	http://msg.tiexue.net/Service/NoteBox.asmx?WSDL	tiexue.net	China
777	http://msg.tiexue.net/Service/UserInfo.asmx?WSDL	tiexue.net	China
778	http://www.uestc.edu.cn/web3/NewsCenterService.asmx?WSDL	uestc.edu.cn	China
779	http://www.news.uestc.edu.cn/NewsCenterUESTCWebService.asmx?WSDL	uestc.edu.cn	China
780	http://www.uobuy.com/WebService.asmx?WSDL	uobuy.com	China
781	http://lm.uobuy.com/AutoCompleteService.asmx?WSDL	uobuy.com	China
782	http://sms.utnet.cn/smsservice2/v2/smssend2.asmx?WSDL	utnet.cn	China
783	http://sms.utnet.cn/SmsService2/SmsSend.asmx?WSDL	utnet.cn	China
784	http://community.veivo.com/DesktopModules/IWeb/webservice.asmx?WSDL	veivo.com	China
785	http://community.veivo.com/DesktopModules/IWebLite/ExampleWS.asmx?WSDL	veivo.com	China
786	http://www.wapit.cn/WebServices/Weather.asmx?WSDL	wapit.cn	China
787	http://www.wapit.cn/WebServices/Mobile.asmx?wsdl	wapit.cn	China
788	http://www.xba.com.cn/WebService/RegService.asmx?WSDL	xba.com.cn	China
789	http://www.zhiga.net/admin/Verify/Verify.asmx?wsdl	zhiga.net	China
790	http://www.zhiga.net/admin/service.asmx?WSDL	zhiga.net	China
791	http://cs.zzbs.com.cn/WebService/Commodity_Online.asmx?WSDL	zzbs.com.cn	China
792	http://so.0316.cn/Inc/AutoComplete.asmx?WSDL	0316.cn	China
793	http://www.10156201.com/SearchAutoComplete.asmx?WSDL	10156201.com	China
794	http://218.1.73.12/NecVBService/Service1.asmx?wsdl	218.1.73.12	China
795	http://218.1.73.8/SMSService/Service1.asmx?WSDL	218.1.73.8	China
796	http://www.21our.com/WSForOut.asmx?wsdl	21our.com	China
797	http://220.201.8.29/SearchAutoComplete.asmx?WSDL	220.201.8.29	China
798	http://www.35bao.net/sms.asmx?WSDL	35bao.net	China
799	http://51waibao.net/SNWebService.asmx?WSDL	51waibao.net	China
800	http://www.5308.com.cn/RssWebSer.asmx?WSDL	5308.com.cn	China
801	http://59.151.1.234/Default.asmx?wsdl	59.151.1.234	China
802	http://59.36.99.178:8888/NO6/AnySouMIS.asmx?WSDL	59.36.99.178	China
803	http://5c8.net/GetService.asmx?WSDL	5c8.net	China
804	http://xiek1.anyp.cn/services/WS_BlogArticle.asmx?WSDL	anyp.cn	China
805	http://www.ayandy.com/Service.asmx?WSDL	ayandy.com	China
806	http://www.bjwater.gov.cn/DesktopModules/C_Info/WebService/C_InfoService.asmx?WSDL	bjwater.gov.cn	China
807	http://www1.bjxch.gov.cn:81/VServer/MapService.asmx?WSDL	bjxch.gov.cn	China
808	http://www.casagt.net/Services/CASIBE.asmx?WSDL	casagt.net	China
809	http://sms.ccfei.net.cn/BigMobile.asmx?WSDL	ccfei.net.cn	China
810	http://jii1.ceping.com/service.asmx?WSDL	ceping.com	China
811	http://xba.cga.com.cn/WebService/CoinService.asmx?WSDL	cga.com.cn	China
812	http://search.chinalaw.net:6000/rls.asmx?WSDL	chinalaw.net	China
813	http://cax.chinaport.gov.cn:8090/DXP/services/DXPService?wsdl	chinaport.gov.cn	China
814	http://cisis.com.cn/ServiceControl/WebServicePic.asmx?WSDL	cisis.com.cn	China
815	http://group2.clozone.com/webservice/group.asmx?WSDL	clozone.com	China
816	http://www.cnblogs.com/WS/AjaxWS.asmx?WSDL	cnblogs.com	China
817	http://www.cnwust.com/WustNews.asmx?WSDL	cnwust.com	China
818	http://xfile.coopen.cn/fileservice.asmx?wsdl	coopen.cn	China
819	http://www.digibook.cn/WebService/FlashResearch.asmx?WSDL	digibook.cn	China
820	http://www.etoon.cn/newsystem/jtb/web/manage/getPro.asmx?WSDL	etoon.cn	China
821	http://bbs.ezhun.com/Tools/Post.asmx?wsdl	ezhun.com	China
822	http://www.fasc-e.com/FASCService.asmx?WSDL	fasc-e.com	China
823	http://www.fcxx.cc/main/RZTJservice.asmx?WSDL	fcxx.cc	China
824	http://www.fsou.com/SPS/default.asmx?WSDL	fsou.com	China
825	http://www.huilan.com/DesktopModules/C_Info/WebService/C_InfoService.asmx?wsdl	huilan.com	China
826	http://www.hunt007.com/webservices/etiersoft.asmx?wsdl	hunt007.com	China
827	http://ninejab-sz.itownet.cn/ninejab/ServiceController.jws?wsdl	itownet.cn	China
828	http://www.itvnet.cn/uniinterface/SCUniWebServiceForTM.asmx?WSDL	itvnet.cn	China
829	http://www.kitesoft.cn/services/kiteservice.asmx?WSDL	kitesoft.cn	China
830	http://ws.kxun.name/Eas_ws/EasWebSet.asmx?WSDL	kxun.name	China
831	http://webservice.k-zone.cn/WeatherService/WeatherService.asmx?WSDL	k-zone.cn	China
832	http://blog.lishewen.com.cn/api/BlogImporter.asmx?WSDL	lishewen.com.cn	China
833	http://track.mainone.com/TraceService.asmx?wsdl	mainone.com	China
834	http://mb345.com/WS/linkWS.asmx?wsdl	mb345.com	China
835	http://my-cen.gov.cn/myjw/MyJwWebservices.asmx?WSDL	my-cen.gov.cn	China
836	http://smc.myvo.cn/SMSWebService/Service.asmx?wsdl	myvo.cn	China
837	http://www.mzdol.com/QueryVIP/VipInfo.asmx?WSDL	mzdol.com	China
838	http://ip.npc6.com/IpSearch.asmx?WSDL	npc6.com	China
839	http://qr.oucsoft.com/service/Decoder.asmx?WSDL	oucsoft.com	China
840	http://www.pepo.cn/page/pblog/dwr/BlogWebService.asmx?WSDL	pepo.cn	China
841	http://i.qu114.com/member.asmx?WSDL	qu114.com	China
842	http://www.rzfgj.com/main/RZTJservice.asmx?WSDL	rzfgj.com	China
843	http://www.sdzztv.com/InterAction/Service/User.asmx?WSDL	sdzztv.com	China
844	http://tvims.shangdu.com/SoapInterface/ServiceCheck.asmx?WSDL	shangdu.com	China
845	http://www.shengjing360.com/Common.asmx?WSDL	shengjing360.com	China
846	http://www.shoufubao.com/public/BindUser.asmx?WSDL	shoufubao.com	China
847	http://www.shuaiche.com/ws/Doc.asmx?WSDL	shuaiche.com	China
848	http://buycar.auto.sina.com.cn/ForeWeb/Correct_Bug_Comment/Service1.asmx?wsdl	sina.com.cn	China
849	http://bj.auto.sohu.com/ForeWeb/Correct_Bug_Comment/Service1.asmx?wsdl	sohu.com	China
850	http://demo.stu.edu.cn:8080/StudentInfoWebService/StudentInfoWebService.asmx?WSDL	stu.edu.cn	China
851	http://www.szrc.cn/Services/Service.asmx?WSDL	szrc.cn	China
852	http://www.topdriver.cn/ws/userservice.asmx?WSDL	topdriver.cn	China
853	http://www.trip-x.com/Member/Webserice/AreaCodeWS.asmx?WSDL	trip-x.com	China
854	http://www.bioinfo.tsinghua.edu.cn/~tigerchen/SubLoc.wsdl	tsinghua.edu.cn	China
855	http://sh.w8m.com.cn/Service.asmx?WSDL	w8m.com.cn	China
856	http://www.wanguolawyer.com/DesktopModules/C_Info/WebService/C_InfoService.asmx?WSDL	wanguolawyer.com	China
857	http://www.wanguoschool.net/DesktopModules/C_Info/WebService/C_InfoService.asmx?WSDL	wanguoschool.net	China
858	http://www.web086.com/WebService.asmx?WSDL	web086.com	China
859	http://wupeng.cn/api/BlogImporter.asmx?WSDL	wupeng.cn	China
860	http://reg.wuxi.cn/ws/renzheng.asmx?WSDL	wuxi.cn	China
861	http://yishan.cc/QueryAutoComplete.asmx?WSDL	yishan.cc	China
862	http://course.zhikao365.net/drm/HaihaisoftDRMService.asmx?wsdl	zhikao365.net	China
863	http://www.extensio.com/ExtensioInfoServer/ExtensioWebServices/Currency_Code_Search.jws?wsdl	extensio.com	United States
864	http://www.extensio.com/ExtensioInfoServer/ExtensioWebServices/Stock_Quote_Detailed.jws?wsdl	extensio.com	United States
865	http://www.extensio.com/ExtensioInfoServer/ExtensioWebServices/Customer_List.jws?wsdl	extensio.com	United States
866	http://www.extensio.com/ExtensioInfoServer/ExtensioWebServices/Customer_Update.jws?wsdl	extensio.com	United States
867	http://www.extensio.com/ExtensioInfoServer/ExtensioWebServices/Currency_Converter.jws?wsdl	extensio.com	United States
868	http://www.extensio.com/ExtensioInfoServer/ExtensioWebServices/Product_Search_Yahoo.jws?wsdl	extensio.com	United States
869	http://www.extensio.com/ExtensioInfoServer/ExtensioWebServices/Gold_Future.jws?wsdl	extensio.com	United States
870	http://www.extensio.com/ExtensioInfoServer/ExtensioWebServices/Customer_Details.jws?wsdl	extensio.com	United States
871	http://www.extensio.com/ExtensioInfoServer/ExtensioWebServices/Stock_Quotes.jws?wsdl	extensio.com	United States
872	http://www.extensio.com/ExtensioInfoServer/ExtensioWebServices/Stock_History_Current_Week.jws?wsdl	extensio.com	United States
873	http://www.extensio.com/ExtensioInfoServer/ExtensioWebServices/Product_Discount_Update.jws?wsdl	extensio.com	United States
874	http://www.extensio.com/ExtensioInfoServer/ExtensioWebServices/Stock_Quote_Yesterday.jws?wsdl	extensio.com	United States
875	http://www.extensio.com/ExtensioInfoServer/ExtensioWebServices/Stock_Ticker_Search_non_US_CAN.jws?wsdl	extensio.com	United States
876	http://www.extensio.com/ExtensioInfoServer/ExtensioWebServices/Yahoo_Business_Headlines.jws?wsdl	extensio.com	United States
877	http://www.extensio.com/ExtensioInfoServer/ExtensioWebServices/Yahoo_Top_Stories.jws?wsdl	extensio.com	United States
878	http://www.extensio.com/ExtensioInfoServer/ExtensioWebServices/News_for_give_Stock_Ticker.jws?wsdl	extensio.com	United States
879	http://www.extensio.com/ExtensioInfoServer/ExtensioWebServices/Yahoo_Technology_Headlines.jws?wsdl	extensio.com	United States
880	http://www.extensio.com/ExtensioInfoServer/ExtensioWebServices/Product_Discount.jws?wsdl	extensio.com	United States
881	http://www.extensio.com/ExtensioInfoServer/ExtensioWebServices/Product_List.jws?wsdl	extensio.com	United States
882	http://www.extensio.com/ExtensioInfoServer/ExtensioWebServices/Product_Qty_ATP.jws?wsdl	extensio.com	United States
883	http://www.extensio.com/ExtensioInfoServer/ExtensioWebServices/Citywise_Customers.jws?wsdl	extensio.com	United States
884	http://www.extensio.com/ExtensioInfoServer/ExtensioWebServices/Stock_History_Previous_Week.jws?wsdl	extensio.com	United States
885	http://www.extensio.com/ExtensioInfoServer/ExtensioWebServices/Product_Update.jws?wsdl	extensio.com	United States
886	http://www.extensio.com/ExtensioInfoServer/ExtensioWebServices/Stock_Ticker_Search_US_CAN.jws?wsdl	extensio.com	United States
887	http://www.extensio.com/ExtensioInfoServer/ExtensioWebServices/Product_Price_Update.jws?wsdl	extensio.com	United States
888	http://www.extensio.com/ExtensioInfoServer/ExtensioWebServices/News_Search.jws?wsdl	extensio.com	United States
889	http://www.extensio.com/ExtensioInfoServer/ExtensioWebServices/Silver_Future.jws?wsdl	extensio.com	United States
890	http://www.extensio.com/ExtensioInfoServer/ExtensioWebServices/Product_Details.jws?wsdl	extensio.com	United States
891	http://www.extensio.com/ExtensioInfoServer/ExtensioWebServices/Customer_Order_Status.jws?wsdl	extensio.com	United States
892	http://servicios.ccc.org.co/CCS_WebService/PR03.asmx?wsdl	ccc.org.co	Colombia
893	http://service.ssn.gov.ar/ws_kausay/CodigosDeSeguimiento.asmx?WSDL	ssn.gov.ar	Colombia
894	http://www.fundes.org/_vti_bin/BusinessDataCatalog.asmx?wsdl	fundes.org	Costa rica
895	http://www.fundes.org/_vti_bin/Authentication.asmx?wsdl	fundes.org	Costa rica
896	http://www.fundes.org/_vti_bin/People.asmx?wsdl	fundes.org	Costa rica
897	http://www.innovatechnology.net/_vti_bin/SharepointEmailWS.asmx?wsdl	innovatechnology.net	Costa rica
898	http://www.innovatechnology.net/_vti_bin/People.asmx?wsdl	innovatechnology.net	Costa rica
899	http://www.innovatechnology.net/_vti_bin/Authentication.asmx?wsdl	innovatechnology.net	Costa rica
900	http://196.40.87.163/PolarWebService/PolarWebService.asmx?WSDL	196.40.87.163	Costa rica
901	http://feed.horizon20.com:2007/h20getfeed.asmx?WSDL	horizon20.com	Costa rica
902	http://api.mycasinoaccounts.com/ProgressiveStats.asmx?WSDL	mycasinoaccounts.com	Costa rica
903	http://services.skybook.com/linesservice/gamelinesservice.asmx?WSDL	skybook.com	Costa rica
904	http://www.perihel.hr/_vti_bin/SharepointEmailWS.asmx?wsdl	perihel.hr	Croatia
905	http://www.perihel.hr/_vti_bin/People.asmx?wsdl	perihel.hr	Croatia
906	http://www.perihel.hr/_vti_bin/Authentication.asmx?wsdl	perihel.hr	Croatia
907	http://x2.cap.srce.hr/slike/service.asmx?WSDL	srce.hr	Croatia
908	http://www.jutarnji.hr/Modules/Comments/ForumWS.asmx?WSDL	jutarnji.hr	Croatia
909	http://autoklub.jutarnji.hr/Modules/Cars/CarWS.asmx?WSDL	jutarnji.hr	Croatia
910	http://service.adriatic-gate.hr/Dispozicija.asmx?wsdl	adriatic-gate.hr	Croatia
911	http://www.poup.hr/ws/ws.asmx?WSDL	poup.hr	Croatia
912	http://demo.speedcard.com/MerchantServiceV3NonWSE/MerchantService.asmx?WSDL	speedcard.com	Cyprus
913	http://www.emris.cz/_vti_bin/BusinessDataCatalog.asmx?wsdl	emris.cz	Czech Republic
914	http://www.emris.cz/_vti_bin/People.asmx?wsdl	emris.cz	Czech Republic
915	http://www.emris.cz/_vti_bin/Authentication.asmx?wsdl	emris.cz	Czech Republic
916	http://www.ums.cz/_vti_bin/People.asmx?wsdl	ums.cz	Czech Republic
917	http://www.ums.cz/_vti_bin/Authentication.asmx?wsdl	ums.cz	Czech Republic
918	http://www.cs.mfcr.cz/tariccz/tariccz.asmx?wsdl	mfcr.cz	Czech Republic
919	http://internetliberec.cz/_vti_bin/Lists.asmx?wsdl	internetliberec.cz	Czech Republic
920	http://data.plzensky-kraj.cz/report/_vti_bin/Lists.asmx?wsdl	plzensky-kraj.cz	Czech Republic
921	http://www.internetcz.info/_vti_bin/Lists.asmx?wsdl	internetcz.info	Czech Republic
922	http://www.premis.cz/PremisWS/MeteorologyWS.asmx?WSDL	premis.cz	Czech Republic
923	http://www.premis.cz/PremisWS/WeatherWS.asmx?WSDL	premis.cz	Czech Republic
924	http://www.premis.cz/PremisWS/ImmissionWS.asmx?WSDL	premis.cz	Czech Republic
925	http://www.premis.cz/PremisWS/WarningWS.asmx?WSDL	premis.cz	Czech Republic
926	http://www.premis.cz/PremisWS/HydrologyWS.asmx?WSDL	premis.cz	Czech Republic
927	http://atcomp.cz/webservices/DetailZbozi.asmx?WSDL	atcomp.cz	Czech Republic
928	http://atcomp.cz/webservices/dokumenty.asmx?WSDL	atcomp.cz	Czech Republic
929	http://atcomp.cz/webservices/ciselniky.asmx?WSDL	atcomp.cz	Czech Republic
930	http://atcomp.sk/webservices/ciselniky.asmx?WSDL	atcomp.sk	Czech Republic
931	http://atcomp.sk/webservices/DetailZbozi.asmx?WSDL	atcomp.sk	Czech Republic
932	http://atcomp.sk/webservices/dokumenty.asmx?WSDL	atcomp.sk	Czech Republic
933	http://www.atcomputers.cz/webservices/dokumenty.asmx?WSDL	atcomputers.cz	Czech Republic
934	http://www.atcomputers.cz/webservices/DetailZbozi.asmx?WSDL	atcomputers.cz	Czech Republic
935	http://www.atcomputers.cz/webservices/ciselniky.asmx?WSDL	atcomputers.cz	Czech Republic
936	http://transcat.vsb.cz/tc_webServices/ws.php?wsdl	vsb.cz	Czech Republic
937	http://transcat.vsb.cz/soap/wsdl/transform_coord.wsdl	vsb.cz	Czech Republic
938	http://gis.vsb.cz/webcastledev/scripts/postgis.wsdl	vsb.cz	Czech Republic
939	http://vbnet.aspweb.cz/cs2vb.asmx?WSDL	aspweb.cz	Czech Republic
940	http://nestws.aspweb.cz/nestws.asmx?WSDL	aspweb.cz	Czech Republic
941	http://www.codoma.cz/codomabox_kovotour/AppService.asmx?WSDL	codoma.cz	Czech Republic
942	http://flash-01.geewa.com/2.1/service/game.asmx?wsdl	geewa.com	Czech Republic
943	http://inphotoweb.itsnet.cz/Service/PhotoServer.asmx?WSDL	itsnet.cz	Czech Republic
944	http://public.ws.cz.elinkx.biz/service.asmx?WSDL	elinkx.biz	Czech Republic
945	http://public.ws.elx.cz/service.asmx?wsdl	elx.cz	Czech Republic
946	http://www.env.cz/ippc/wsdl	env.cz	Czech Republic
947	http://ima.infomapservices.com/IMAWebService.asmx?WSDL	infomapservices.com	United Kingdom
948	http://infomapservices.cz/infomapservices.asmx?WSDL	infomapservices.cz	United Kingdom
949	http://inphoto.cz/Service/PhotoServer.asmx?WSDL	inphoto.cz	Czech Republic
950	http://neptun.newstin.com/newstin-api?wsdl	newstin.com	Czech Republic
951	http://webservices.dotnet.nexum.cz/HelpDesk.asmx?WSDL	nexum.cz	Czech Republic
952	http://ekronika.olportal.cz/Services/AutoComplete.asmx?WSDL	olportal.cz	Czech Republic
953	http://www.patria.cz/onlinedataprovider.asmx?WSDL	patria.cz	Czech Republic
954	http://visualprog.cz/Database/service1.asmx?wsdl	visualprog.cz	Czech Republic
955	http://www.moviatrafik.dk/_vti_bin/People.asmx?wsdl	moviatrafik.dk	Denmark
956	http://www.moviatrafik.dk/_vti_bin/Authentication.asmx?wsdl	moviatrafik.dk	Denmark
957	http://event.peoplenet.dk/_vti_bin/People.asmx?wsdl	peoplenet.dk	Denmark
958	http://event.peoplenet.dk/_vti_bin/Authentication.asmx?wsdl	peoplenet.dk	Denmark
959	http://www.barnaland.is/dev/phonebook.asmx?WSDL	barnaland.is	Iceland
960	http://barnaland.is/dev/Authentication.asmx?WSDL	barnaland.is	Iceland
961	http://www.barnaland.is/dev/names.asmx?WSDL	barnaland.is	Iceland
962	http://www.barnaland.is/dev/puki.asmx?WSDL	barnaland.is	Iceland
963	http://www.barnaland.is/dev/sms.asmx?WSDL	barnaland.is	Iceland
964	http://xmltools.oio.dk/AuthorityCode/AuthorityCodeConversion.asmx?wsdl	oio.dk	Denmark
965	http://vbn.aau.dk/ws/services/PureWebService?wsdl	aau.dk	Denmark
966	http://babyverden.dk/dev/Authentication.asmx?WSDL	babyverden.dk	Iceland
967	http://babyworld.net/dev/Authentication.asmx?WSDL	babyworld.net	Iceland
968	http://barnaland.fo/dev/Authentication.asmx?WSDL	barnaland.fo	Iceland
969	http://bloggland.is/dev/Authentication.asmx?WSDL	bloggland.is	Iceland
970	http://dyraland.is/dev/Authentication.asmx?WSDL	dyraland.is	Iceland
971	http://frontur.com/dev/Authentication.asmx?WSDL	frontur.com	Iceland
972	http://www.molberg.dk/_vti_bin/Lists.asmx?wsdl	molberg.dk	Denmark
973	http://mypet.dk/dev/Authentication.asmx?WSDL	mypet.dk	Iceland
974	http://netbib.statsbiblioteket.dk/netbib/services/Clusters?wsdl	statsbiblioteket.dk	Denmark
975	http://webservice.statsbiblioteket.dk/ws-ekopicopydan/services/CopyDanServicePort?wsdl	statsbiblioteket.dk	Denmark
976	http://jupiter.geus.dk/ws_read.1.0/services/read?wsdl	geus.dk	Denmark
977	http://jupiter.geus.dk/ws_read.1.0/services/select?wsdl	geus.dk	Denmark
978	http://webservices.masterpiece.dk/webservices/MpService/Artikler.asmx?WSDL	masterpiece.dk	Denmark
979	http://webservices.masterpiece.dk/webservices/SitePictureSeries/PictureSeries.asmx?WSDL	masterpiece.dk	Denmark
980	http://dwi01.dandomain.dk/shop5/2.0/dwiwebservice.asmx?WSDL	dandomain.dk	Denmark
981	http://pay.dandomain.dk/service/payservice.asmx?WSDL	dandomain.dk	Denmark
982	http://www.datanom.net/~mir/freedb/FreeDBServer.php?wsdl	datanom.net	Denmark
983	http://www.datanom.net/~mir/server/uddiServer.php?wsdl	datanom.net	Denmark
984	http://www.forsikringsguiden.dk/_ControlTemplates/FGFrontend/WebServices/OccupationWS.asmx?WSDL	forsikringsguiden.dk	Denmark
985	http://www.fedest.dk/ws/WSPostBy.asmx?WSDL	fedest.dk	Denmark
986	http://www.fedest.dk/ws/WSRenteBeregning.asmx?wsdl	fedest.dk	Denmark
987	http://eksb.jm-media.dk/App_Services/ContentProviderService.asmx?WSDL	jm-media.dk	Denmark
988	http://autregwebservice.sst.dk/autregservice.asmx?WSDL	sst.dk	Denmark
989	http://www.vejlebib.dk/webservices/mathservice.asmx?WSDL	vejlebib.dk	Denmark
990	http://billeder.visitdenmark.com/dzsearchWs/dzSearch.asmx?WSDL	visitdenmark.com	Denmark
991	http://www.airtiki.com/AutoComplete.asmx?WSDL	airtiki.com	Denmark
992	http://airtiki.dk/AutoComplete.asmx?WSDL	airtiki.dk	Denmark
993	http://airtiki.eu/AutoComplete.asmx?WSDL	airtiki.eu	Denmark
994	http://airtiki.net/AutoComplete.asmx?WSDL	airtiki.net	Denmark
995	http://airtiki.se/AutoComplete.asmx?WSDL	airtiki.se	Denmark
996	http://webservice.fdm-travel.anet.dk/productws/product.asmx?WSDL	anet.dk	Denmark
997	http://www.billedblog.dk/section/user/profile/FriendsService.asmx?WSDL	billedblog.dk	Denmark
998	http://bips.dk/BipsWebApp/Service/BipsProjectWS.asmx?WSDL	bips.dk	Denmark
999	http://www.borgerblanketter.dk/BBWS/BBWS.asmx?WSDL	borgerblanketter.dk	Denmark
1000	http://www.carlsberg.com/gateway.asmx?WSDL	carlsberg.com	Denmark
1001	http://cvr.dk/Site/WebServices/SuggestionsService.asmx?WSDL	cvr.dk	Denmark
1002	http://www.dalumuc.dk/AutoComplete.asmx?WSDL	dalumuc.dk	Denmark
1003	http://vdk.digizuite.dk/dmm3fws/default.asmx?WSDL	digizuite.dk	Denmark
1004	http://diaform.dotnet.dir.dk/service.asmx?wsdl	dir.dk	Denmark
1005	http://dk-camp.dk/Webservices/search.asmx?wsdl	dk-camp.dk	Denmark
1006	http://www.dotbot.dk/webservice/dotbot.asmx?WSDL	dotbot.dk	Denmark
1007	http://www.dotnetblogengine.net/api/BlogImporter.asmx?WSDL	dotnetblogengine.net	Denmark
1008	http://opgaver.eavest.dk/hk19/palindrome.asmx?WSDL	eavest.dk	Denmark
1009	http://ehsrv.electronichousekeeper.com/HouseKeeperService2/HousekeeperWebSrv.asmx?WSDL	electronichousekeeper.com	Denmark
1010	http://www.fair.dk/fair/services/CarPriceService?wsdl	fair.dk	Denmark
1011	http://www.fasil.dk/CalculationService.asmx?WSDL	fasil.dk	Denmark
1012	http://www.flsmidth.com/Services/LocalNavigation.asmx?WSDL	flsmidth.com	Denmark
1013	http://www.food-net.dk/Service.asmx?WSDL	food-net.dk	Denmark
1014	http://www.forsikringslup.dk/_ControlTemplates/FGFrontend/WebServices/OccupationWS.asmx?WSDL	forsikringslup.dk	Denmark
1015	http://www.forsikringsluppen.dk/_ControlTemplates/FGFrontend/WebServices/OccupationWS.asmx?WSDL	forsikringsluppen.dk	Denmark
1016	http://www.fr-tech.dk/service.asmx?WSDL	fr-tech.dk	Denmark
1017	http://www.frtech.dk/service.asmx?WSDL	frtech.dk	Denmark
1018	http://webservices.jubii.dk/jubiiuser/jubiiuser.asmx?WSDL	jubii.dk	Denmark
1019	http://tv2.momondo.com/Momondo.asmx?WSDL	momondo.com	Denmark
1020	http://search.mondosoft.com/webservice/researchservice.asmx?wsdl	mondosoft.com	Denmark
1021	http://www.musikbibliotek.dk/wsdl.php?wsdl	musikbibliotek.dk	Denmark
1022	http://proxy.peoplegroup.dk/erez3/erez?cmd=expand&vtl=soap/erez3.wsdl	peoplegroup.dk	Denmark
1023	http://ao.sa.dk/LAView/ImageServer/Service1.asmx?WSDL	sa.dk	Denmark
1024	http://www.validate.sbi.dk/Be06Service.asmx?wsdl	sbi.dk	Denmark
1025	http://sms.site-test.dk/RC/service.asmx?wsdl	site-test.dk	Denmark
1026	http://www.skybrud.dk/webservice/frontendservice.asmx?WSDL	skybrud.dk	Denmark
1027	http://wwwdata.sologstrand.dk/webservice/ServiceHouseId.asmx?wsdl	sologstrand.dk	Denmark
1028	http://d4710185.u63.surftown.dk/Advertising.asmx?WSDL	surftown.dk	Denmark
1029	http://todoho.dk/gwstat3d_ws_2_0.asmx?WSDL	todoho.dk	Denmark
1030	http://www.seescyt.gov.do/_vti_bin/SharepointEmailWS.asmx?wsdl	seescyt.gov.do	Dominican Republic
1031	http://wss3.seescyt.gov.do/_vti_bin/lists.asmx?WSDL	seescyt.gov.do	Dominican Republic
1032	http://www.seescyt.gov.do/_vti_bin/People.asmx?wsdl	seescyt.gov.do	Dominican Republic
1033	http://www.seescyt.gov.do/_vti_bin/Authentication.asmx?wsdl	seescyt.gov.do	Dominican Republic
1034	http://81.10.16.210/UCProductWebServiceAPP/UCProductWebService.asmx?WSDL	81.10.16.210	Egypt
1035	http://www.reform.ee/ReformExport.php?wsdl	reform.ee	Estonia
1036	http://www.gasum.com/_vti_bin/BusinessDataCatalog.asmx?wsdl	gasum.com	Finland
1037	http://www.gasum.com/_vti_bin/Authentication.asmx?wsdl	gasum.com	Finland
1038	http://www.gasum.com/_vti_bin/People.asmx?wsdl	gasum.com	Finland
1039	http://www.gasum.fi/_vti_bin/BusinessDataCatalog.asmx?wsdl	gasum.fi	Finland
1040	http://www.gasum.fi/_vti_bin/Authentication.asmx?wsdl	gasum.fi	Finland
1041	http://www.gasum.fi/_vti_bin/People.asmx?wsdl	gasum.fi	Finland
1042	http://lutzstefan.dyndns.org/WebServiceTest/Service1.asmx?WSDL	dyndns.org	Switzerland
1043	http://ubu.math.helsinki.fi:8080/NLG_service/services/NLGTranslator?wsdl	helsinki.fi	Finland
1044	http://webalt.math.helsinki.fi:8080/NLG_service/services/Version?wsdl	helsinki.fi	Finland
1045	http://profinderb2b.fonecta.com/WebServices/Selections.asmx?WSDL	fonecta.com	Finland
1046	http://bisqwit.iki.fi/jutut/kuvat/ajaxsoapdemo/demo.wsdl	iki.fi	Finland
1047	http://metalmaker.net/metalmaker.asmx?WSDL	metalmaker.net	Finland
1048	http://profinderb2b.fi/WebServices/Selections.asmx?WSDL	profinderb2b.fi	Finland
1049	http://biomoby.org/services/wsdl/iant.toulouse.inra.fr/iANT_filter	genopole-toulouse.prd.fr	France
1050	http://biomoby.org/services/wsdl/testing.bioinfo.genopole-toulouse.prd.fr/CGView	genopole-toulouse.prd.fr	France
1051	http://biomoby.org/services/wsdl/iant.toulouse.inra.fr/iANT_tmpred	genopole-toulouse.prd.fr	France
1052	http://biomoby.org/services/wsdl/iant.toulouse.inra.fr/iANT_seg	genopole-toulouse.prd.fr	France
1053	http://biomoby.org/services/wsdl/testing.bioinfo.genopole-toulouse.prd.fr/Gbk2CGView	genopole-toulouse.prd.fr	France
1054	http://biomoby.org/services/wsdl/test_toppred.toulouse.inra.fr/protpars	genopole-toulouse.prd.fr	France
1055	http://biomoby.org/services/wsdl/iant.toulouse.inra.fr/iANTMultalinNucleic	inra.fr	France
1056	http://biomoby.org/services/wsdl/lipm-bioinfo.toulouse.inra.fr/EMBOSS_vectorstrip	inra.fr	France
1057	http://biomoby.org/services/wsdl/iant.toulouse.inra.fr/iANTXmlToAccessions	inra.fr	France
1058	http://biomoby.org/services/wsdl/iant.toulouse.inra.fr/iANTPatScan	inra.fr	France
1059	http://biomoby.org/services/wsdl/lipm-bioinfo.toulouse.inra.fr/EMBOSS_water	inra.fr	France
1060	http://biomoby.org/services/wsdl/lipm-bioinfo.toulouse.inra.fr/FASTA_AA_multiToFASTA_AACollection	inra.fr	France
1061	http://biomoby.org/services/wsdl/lipm-bioinfo.toulouse.inra.fr/EMBOSS_transeq	inra.fr	France
1062	http://biomoby.org/services/wsdl/iant.toulouse.inra.fr/iANTBlastFromXml	inra.fr	France
1063	http://biomoby.org/services/wsdl/iant.toulouse.inra.fr/iANTSortEntries	inra.fr	France
1064	http://biomoby.org/services/wsdl/iant.toulouse.inra.fr/iANT_entry_dbToFasta	inra.fr	France
1065	http://biomoby.org/services/wsdl/lipm-bioinfo.toulouse.inra.fr/ListToStringCollection	inra.fr	France
1066	http://biomoby.org/services/wsdl/iant.toulouse.inra.fr/iANTSortFeatures	inra.fr	France
1067	http://biomoby.org/services/wsdl/lipm-bioinfo.toulouse.inra.fr/ObjectCollectionToStringCollection	inra.fr	France
1068	http://biomoby.org/services/wsdl/iant.toulouse.inra.fr/BlastToIds	inra.fr	France
1069	http://biomoby.org/services/wsdl/lipm-bioinfo.toulouse.inra.fr/StringToList_Text	inra.fr	France
1070	http://biomoby.org/services/wsdl/lipm-bioinfo.toulouse.inra.fr/MsfToPhylip	inra.fr	France
1071	http://biomoby.org/services/wsdl/iant.toulouse.inra.fr/iANTMultalinProteic	inra.fr	France
1072	http://biomoby.org/services/wsdl/iant.toulouse.inra.fr/BlastToList	inra.fr	France
1073	http://biomoby.org/services/wsdl/iant.toulouse.inra.fr/iANTFastaReformat	inra.fr	France
1074	http://biomoby.org/services/wsdl/lipm-bioinfo.toulouse.inra.fr/MsfToPsiblast	inra.fr	France
1075	http://biomoby.org/services/wsdl/iant.toulouse.inra.fr/iANTautoSNP	inra.fr	France
1076	http://biomoby.org/services/wsdl/iant.toulouse.inra.fr/iANT_entryToFasta	inra.fr	France
1077	http://biomoby.org/services/wsdl/lipm-bioinfo.toulouse.inra.fr/iANT_entry_dbToiANT_entryCollection	inra.fr	France
1078	http://biomoby.org/services/wsdl/iant.toulouse.inra.fr/BlastToLocus_tags	inra.fr	France
1079	http://biomoby.org/services/wsdl/lipm-bioinfo.toulouse.inra.fr/ObjectCollectionToList	inra.fr	France
1080	http://biomoby.org/services/wsdl/lipm-bioinfo.toulouse.inra.fr/FASTA_NA_multiToFASTA_NACollection	inra.fr	France
1081	http://www.hametbenoit.info/_vti_bin/SharepointEmailWS.asmx?wsdl	hametbenoit.info	France
1082	http://www.hametbenoit.info/_vti_bin/BusinessDataCatalog.asmx?wsdl	hametbenoit.info	France
1083	http://www.hametbenoit.info/_vti_bin/People.asmx?wsdl	hametbenoit.info	France
1084	http://www.hametbenoit.info/_vti_bin/Authentication.asmx?wsdl	hametbenoit.info	France
1085	http://inspire.brgm.fr/_vti_bin/BusinessDataCatalog.asmx?wsdl	brgm.fr	France
1086	http://inspire.brgm.fr/_vti_bin/Authentication.asmx?wsdl	brgm.fr	France
1087	http://inspire.brgm.fr/_vti_bin/People.asmx?wsdl	brgm.fr	France
1088	http://www.cafepedagogique.net/_vti_bin/BusinessDataCatalog.asmx?wsdl	cafepedagogique.net	United Kingdom
1089	http://www.cafepedagogique.net/_vti_bin/SharepointEmailWS.asmx?wsdl	cafepedagogique.net	United Kingdom
1090	http://www.cafepedagogique.net/_vti_bin/People.asmx?wsdl	cafepedagogique.net	United Kingdom
1091	http://www.cafepedagogique.net/_vti_bin/Authentication.asmx?wsdl	cafepedagogique.net	United Kingdom
1092	http://www.demosaustralia.com/_vti_bin/BusinessDataCatalog.asmx?wsdl	demosaustralia.com	France
1093	http://www.demosaustralia.com/_vti_bin/People.asmx?wsdl	demosaustralia.com	France
1094	http://www.demosaustralia.com/_vti_bin/Authentication.asmx?wsdl	demosaustralia.com	France
1095	http://www.demos.fr/_vti_bin/BusinessDataCatalog.asmx?wsdl	demos.fr	France
1096	http://www.demos.fr/_vti_bin/People.asmx?wsdl	demos.fr	France
1097	http://www.demos.fr/_vti_bin/Authentication.asmx?wsdl	demos.fr	France
1098	http://www.demosgroup.com/_vti_bin/BusinessDataCatalog.asmx?wsdl	demosgroup.com	France
1099	http://www.demosgroup.com/_vti_bin/Authentication.asmx?wsdl	demosgroup.com	France
1100	http://www.demosgroup.com/_vti_bin/People.asmx?wsdl	demosgroup.com	France
1101	http://www.revue-d-etudes.fr/_vti_bin/BusinessDataCatalog.asmx?wsdl	revue-d-etudes.fr	France
1102	http://www.revue-d-etudes.fr/_vti_bin/People.asmx?wsdl	revue-d-etudes.fr	France
1103	http://www.revue-d-etudes.fr/_vti_bin/Authentication.asmx?wsdl	revue-d-etudes.fr	France
1104	http://www.slformation.com/_vti_bin/People.asmx?wsdl	slformation.com	France
1105	http://www.slformation.com/_vti_bin/Authentication.asmx?wsdl	slformation.com	France
1106	http://www.viamichelin.com/ws/services/Version?wsdl	viamichelin.com	France
1107	http://gbio-pbil.ibcp.fr/ws/PcProfWS.wsdl	ibcp.fr	France
1108	http://gbio-pbil.ibcp.fr/ws/ClustalwWS.wsdl	ibcp.fr	France
1109	http://gbio-pbil.ibcp.fr/ws/PredatorWS.wsdl	ibcp.fr	France
1110	http://gbio-pbil.ibcp.fr/ws/Simpa96WS.wsdl	ibcp.fr	France
1111	http://gbio-pbil.ibcp.fr/ws/GorIVWS.wsdl	ibcp.fr	France
1112	http://gbio-pbil.ibcp.fr/ws/GorIIIWS.wsdl	ibcp.fr	France
1113	http://gbio-pbil.ibcp.fr/ws/GorIWS.wsdl	ibcp.fr	France
1114	http://gbio-pbil.ibcp.fr/ws/DscWS.wsdl	ibcp.fr	France
1115	http://gbio-pbil.ibcp.fr/ws/MultalinWS.wsdl	ibcp.fr	France
1116	http://gbio-pbil.ibcp.fr/ws/FastaWS.wsdl	ibcp.fr	France
1117	http://gbio-pbil.ibcp.fr/ws/SSearchWS.wsdl	ibcp.fr	France
1118	http://gbio-pbil.ibcp.fr/ws/BlastWS.wsdl	ibcp.fr	France
1119	http://gbio-pbil.ibcp.fr/ws/ConsensusWS.wsdl	ibcp.fr	France
1120	http://gbio-pbil.ibcp.fr/ws/CoilsWS.wsdl	ibcp.fr	France
1121	http://synergiciel.cecam.net/Cecam.SynergicielV2.Ws/Ingenieur.asmx?WSDL	cecam.net	France
1122	http://synergiciel.cecam.net/Cecam.SynergicielV2.Ws/Wsession.asmx?WSDL	cecam.net	France
1123	http://cdsws.u-strasbg.fr/axis/services/VizieR?wsdl	u-strasbg.fr	France
1124	http://cdsws.u-strasbg.fr/axis/services/UCDResolver?wsdl	u-strasbg.fr	France
1125	http://cdsws.u-strasbg.fr/axis/services/VizieRBeta?wsdl	u-strasbg.fr	France
1126	http://cdsws.u-strasbg.fr/axis/services/Version?wsdl	u-strasbg.fr	France
1127	http://cdsws.u-strasbg.fr/axis/UCDList.jws?wsdl	u-strasbg.fr	France
1128	http://cdsws.u-strasbg.fr/axis/services/UCD?wsdl	u-strasbg.fr	France
1129	http://cdsws.u-strasbg.fr/axis/services/Sesame?wsdl	u-strasbg.fr	France
1130	http://www.icare-service.com/axis/services/Version?wsdl	icare-service.com	France
1131	http://www.gpomaster.com/_vti_bin/Lists.asmx?wsdl	gpomaster.com	France
1132	http://quisque.com/fr/chasses/crypto/cesar.asmx?WSDL	quisque.com	France
1133	http://quisque.com/fr/chasses/crypto/hill.asmx?WSDL	quisque.com	France
1134	http://quisque.com/fr/chasses/crypto/vigenere1.asmx?WSDL	quisque.com	France
1135	http://quisque.com/fr/chasses/blasons/search.asmx?WSDL	quisque.com	France
1136	http://quisque.com/fr/techno/eqImage/eqimage.asmx?WSDL	quisque.com	France
1137	http://www.bourse-immobilier.fr/Agences.asmx?WSDL	bourse-immobilier.fr	France
1138	http://biomoby.org/services/wsdl/www.legoo.org/LegooNicknamesSearch	legoo.org	France
1139	http://biomoby.org/services/wsdl/www.legoo.org/LegooBlast	legoo.org	France
1140	http://biomoby.org/services/wsdl/www.legoo.org/MensGetExpressionPattern	legoo.org	France
1141	http://www.looneo.fr/WebServices/ExistsMember.asmx?WSDL	looneo.fr	France
1142	http://www.looneo.fr/WebServices/TrackingService.asmx?WSDL	looneo.fr	France
1143	http://www.looneo.fr/WebServices/FullTextSearch.asmx?WSDL	looneo.fr	France
1144	http://www.memo.fr/Partenaires/MWLavService.asmx?WSDL	memo.fr	France
1145	http://www.memo.fr/Partenaires/MWInfoDecService.asmx?WSDL	memo.fr	France
1146	http://www.memo.fr/Partenaires/MWGroupeService.asmx?WSDL	memo.fr	France
1147	http://www.memo.fr/Partenaires/MWResaService.asmx?WSDL	memo.fr	France
1148	http://gwladysg.free.fr/services/serveur/service_methode.php?wsdl	free.fr	France
1149	http://gwladysg.free.fr/services/serveur/ConstruireUnModeleDesCasUtilisationGraphiquement_serveur.php?wsdl	free.fr	France
1150	http://biomoby.org/services/wsdl/www.heliagene.org/HeliageneGetEntry	heliagene.org	France
1151	http://biomoby.org/services/wsdl/www.heliagene.org/HeliageneBlastFromXml	heliagene.org	France
1152	http://biomoby.org/services/wsdl/www.heliagene.org/HeliageneBlast	heliagene.org	France
1153	http://biomoby.org/services/wsdl/www.heliagene.org/HeliageneGetSequence	heliagene.org	France
1154	http://www.mescorrespondances.fr/WebServices/RelationManager.asmx?WSDL	mescorrespondances.fr	France
1155	http://www.mescorrespondances.fr/WebServices/NewsService.asmx?WSDL	mescorrespondances.fr	France
1156	http://www.mescorrespondances.fr/WebServices/SuggEnLigne.asmx?WSDL	mescorrespondances.fr	France
1157	http://www.mescorrespondances.fr/WebServices/AutoCompletePseudo.asmx?WSDL	mescorrespondances.fr	France
1158	http://www.partenairedejeu.fr/WebServices/RelationManager.asmx?WSDL	partenairedejeu.fr	France
1159	http://www.partenairedejeu.fr/WebServices/AutoCompletePseudo.asmx?WSDL	partenairedejeu.fr	France
1160	http://www.partenairedejeu.fr/WebServices/NewsService.asmx?WSDL	partenairedejeu.fr	France
1161	http://www.partenairedejeu.fr/WebServices/SuggEnLigne.asmx?WSDL	partenairedejeu.fr	France
1162	http://ws.c2r-bourgogne.org/services/Version?wsdl	c2r-bourgogne.org	France
1163	http://wsshipping.chronopost.fr/wsQuickcost/services/ServiceQuickCost?wsdl	chronopost.fr	France
1164	http://wsshipping.chronopost.fr/shipping/services/services/ServiceEProcurement?wsdl	chronopost.fr	France
1165	http://www.edf-bleuciel.fr/FRONT/EDF_PART/include/fr/webServices/CIA/webServiceCIA.wsdl	edf-bleuciel.fr	France
1166	http://www.edf-bleuciel.fr/FRONT/EDF_PART/include/fr/webServices/CIB/webServiceCIB.wsdl	edf-bleuciel.fr	France
1167	http://www.edf-bleuciel.fr/FRONT/EDF_PART/include/fr/webServices/CPA/webServiceCPA.wsdl	edf-bleuciel.fr	France
1168	http://particuliers.edf.fr/FRONT/EDF_PART/include/fr/webServices/CPA/webServiceCPA.wsdl	edf.fr	France
1169	http://particuliers.edf.fr/FRONT/EDF_PART/include/fr/webServices/CIA/webServiceCIA.wsdl	edf.fr	France
1170	http://stats.oecd.org/OECDStatWS_Authentication/OECDStatWS_Authentication.asmx?WSDL	oecd.org	France
1171	http://triptoyou.com/MWGroupeService.asmx?WSDL	triptoyou.com	France
1172	http://www.triptoyou.com/MWLavService.asmx?WSDL	triptoyou.com	France
1173	http://www.triptoyou.com/MWMyPageService.asmx?WSDL	triptoyou.com	France
1174	http://195.6.140.178/ws/ModbusXmlDa?wsdl	195.6.140.178	France
1175	http://ws.dp.advences.com/productList.asmx?WSDL	advences.com	France
1176	http://job.advences.com/XML/echo.cfc?wsdl	advences.com	France
1177	http://www.cma-cgm.com/App_Ajax/eBusiness/Schedules/ScheduleWebService.asmx?WSDL	cma-cgm.com	France
1178	http://www.essec.fr/myessec/services/jws-myessec?wsdl	essec.fr	France
1179	http://www.mytaratata.com/Artist.asmx?WSDL	mytaratata.com	France
1180	http://www.mytaratata.com/MixService.asmx?WSDL	mytaratata.com	France
1181	http://vmfr.netsizeonline.com/NsEndUserProFileApi/EndUserProfileService.asmx?WSDL	netsizeonline.com	France
1182	http://vm.netsizeonline.com/nsvmpublishingapiV3/nsvmpublishingapiV3.asmx?wsdl	netsizeonline.com	France
1183	http://www.thomasbouche.com/WS/Print/WSPrint.asmx?WSDL	thomasbouche.com	France
1184	http://80.118.147.154/WS-orderStatut/serveur/WS-Statut-Order-Compiere-Web.php?wsdl	80.118.147.154	France
1185	http://www.appeldulivre.com/ws/adl_service.wsdl	appeldulivre.fr	France
1186	http://www.aspfr.com/WS/CSWS.asmx?WSDL	aspfr.com	France
1187	http://wsproxy1.b3g-telecom.com/webmethodes/call.wsdl	b3g-telecom.com	France
1188	http://www.bluturtles.fr/ws/wsbt/wscommunes.asmx?wsdl	bluturtles.fr	France
1189	http://partenaires.capitol.fr/tpBsdSoap.php?wsdl	capitol.fr	France
1190	http://mifiddatabase.cesr.eu/ws/MifId.asmx?WSDL	cesr.eu	France
1191	http://www.cppfrance.com/WS/CSWS.asmx?WSDL	cppfrance.com	France
1192	http://cgi.dolist.fr/members/service.asmx?WSDL	dolist.fr	France
1193	http://www.cerimes.education.fr/hello-service.php?wsdl	education.fr	France
1194	http://www.e-leclerc.com/leclercappnet/wEnergeo/mainEnergeo.asmx?WSDL	e-leclerc.com	France
1195	http://rangiroa.essi.fr:8080/dotnet/mon-premier-web-service.asmx?wsdl	essi.fr	France
1196	http://www.explore.fr/businessimmo/Webservices/WsBusinessImmo.asmx?wsdl	explore.fr	France
1197	http://api.eyeka.com/api/0.04/wsdl	eyeka.com	France
1198	http://maquette.gecip.net/vivezlightws/service.asmx?wsdl	gecip.net	France
1199	http://www.globe-access.fr/service1.asmx?WSDL	globe-access.fr	France
1200	http://www.handicap.fr/server_hanproducts.php?wsdl	handicap.fr	France
1201	http://ic.hetic.net/hetic.wsdl	hetic.net	France
1202	http://www.kiosque-edu.com/knewebservice2/knews.asmx?WSDL	kiosque-edu.com	France
1203	http://igsee.l9c.org/soap.php?wsdl	l9c.org	France
1204	http://wbs.logi-pro.net/wslogipro.asmx?wsdl	logi-pro.net	France
1205	http://www.loreal.fr/_fr/_fr/WS/rss.asmx?WSDL	loreal.fr	France
1206	http://www.micropaiement.com/RestrictedCheckTickets.asmx?wsdl	micropaiement.com	France
1207	http://www.mmm-maintenance.com/service/webservice1/service1.asmx?WSDL	mmm-maintenance.com	France
1208	http://www.msfrancedev.net/TechDays2007.asmx?WSDL	msfrancedev.net	France
1209	http://nesapp01.nes-france.com/ws/cdiscount?wsdl	nes-france.com	France
1210	http://testv2.netassur.fr/WebServices/WebHyperAssur.asmx?WSDL	netassur.fr	France
1211	http://blog.odelmotte.fr/api/BlogImporter.asmx?WSDL	odelmotte.fr	France
1212	http://www.openesub.org/jeu/asynchrone/site/soap/soap.php?wsdl	openesub.org	France
1213	http://www.opsys.fr/WebSrvAloes160/ServiceRecherche.asmx?WSDL	opsys.fr	France
1214	http://www.pdafr.com/WS/CSWS.asmx?WSDL	pdafr.com	France
1215	http://ws.rte-com.com/rtecomwebservice.asmx?WSDL	rte-com.com	France
1216	http://www.supplychainserver.com/webservices/CommuneInfoservice.asmx?wsdl	supplychainserver.com	France
1217	http://cdt47.tourinsoft.com/soft/RechercheDynamique/Syndication/controle/syndication.asmx?WSDL	tourinsoft.com	France
1218	http://www.unit.eu/ori-oai-vocabulary/xfire/OriVocabularyService?WSDL	unit.eu	France
1219	http://mobile.vidal.fr/backend/service.wsdl	vidal.fr	France
1220	http://www.xdcpro.com/src/ws/PropertyDescription/Propertydescription.asmx?WSDL	xdcpro.com	France
1221	http://www.yataka.com/NSVMCachingAPI/NSVMCachingAPI.asmx?WSDL	yataka.com	France
1222	http://biomoby.org/services/wsdl/mpiz-koeln.mpg.de/get_other_database_accessions_by_database_accession	mpg.de	Germany
1223	http://biomoby.org/services/wsdl/mpiz-koeln.mpg.de/Blast_Against_RefSeq_Complete_Sequenced_Organisms	mpg.de	Germany
1224	http://biomoby.org/services/wsdl/mpiz-koeln.mpg.de/getAFAWEProteinIDByGOTerm	mpg.de	Germany
1225	http://biomoby.org/services/wsdl/mpiz-koeln.mpg.de/EBI_InterproScan	mpg.de	Germany
1226	http://biomoby.org/services/wsdl/mpiz-koeln.mpg.de/getAutomaticAndManualAnnotationByAFAWE_ID	mpg.de	Germany
1227	http://biomoby.org/services/wsdl/mpiz-koeln.mpg.de/runAFAWEAnalysesBySequenceAndOrganismAndGetAFAWE_URL	mpg.de	Germany
1228	http://biomoby.org/services/wsdl/mpiz-koeln.mpg.de/get_go_information_by_go_term	mpg.de	Germany
1229	http://biomoby.org/services/wsdl/mpiz-koeln.mpg.de/EBI_WU_Blast	mpg.de	Germany
1230	http://biomoby.org/services/wsdl/mpiz-koeln.mpg.de/getAFAWEProteinIDBySequenceAndOrganism	mpg.de	Germany
1231	http://biomoby.org/services/wsdl/mpiz-koeln.mpg.de/buildMultipleAlignmentWithMAFFT	mpg.de	Germany
1232	http://biomoby.org/services/wsdl/mpiz-koeln.mpg.de/GetInAndOrthologsFromRefSeq	mpg.de	Germany
1233	http://biomoby.org/services/wsdl/mpiz-koeln.mpg.de/RunSifter	mpg.de	Germany
1234	http://biomoby.org/services/wsdl/mpiz-koeln.mpg.de/BuildPhylogeneticTreeFromFastaAlignment	mpg.de	Germany
1235	http://biomoby.org/services/wsdl/mpiz-koeln.mpg.de/get_agi_code_by_keyword	mpg.de	Germany
1236	http://biomoby.org/services/wsdl/mpiz-koeln.mpg.de/GetConservedDomainsFromFastaAlignment	mpg.de	Germany
1237	http://biomoby.org/services/wsdl/mpiz-koeln.mpg.de/get_GO_Term_by_Database_ID	mpg.de	Germany
1238	http://www.migenas.mpg.de/webservices/migenasWS/ProteinInfo?wsdl	mpg.de	Germany
1239	http://live.sharepointcommunity.de/_vti_bin/BusinessDataCatalog.asmx?wsdl	sharepointcommunity.de	Germany
1240	http://live.sharepointcommunity.de/_vti_bin/People.asmx?wsdl	sharepointcommunity.de	Germany
1241	http://live.sharepointcommunity.de/_vti_bin/Authentication.asmx?wsdl	sharepointcommunity.de	Germany
1242	http://sps.ikg-rt.de/_vti_bin/People.asmx?wsdl	ikg-rt.de	Germany
1243	http://sps.ikg-rt.de/_vti_bin/Authentication.asmx?wsdl	ikg-rt.de	Germany
1244	http://www.nteam.de/_vti_bin/BusinessDataCatalog.asmx?wsdl	nteam.de	Germany
1245	http://www.nteam.de/_vti_bin/SharepointEmailWS.asmx?wsdl	nteam.de	Germany
1246	http://www.nteam.de/_vti_bin/Authentication.asmx?wsdl	nteam.de	Germany
1247	http://www.nteam.de/_vti_bin/People.asmx?wsdl	nteam.de	Germany
1248	http://sps.ikg.rt.bw.schule.de/_vti_bin/People.asmx?wsdl	schule.de	Germany
1249	http://sps.ikg.rt.bw.schule.de/_vti_bin/Authentication.asmx?wsdl	schule.de	Germany
1250	http://blogs.sqlserverfaq.de/_vti_bin/BusinessDataCatalog.asmx?wsdl	sqlserverfaq.de	Germany
1251	http://blogs.sqlserverfaq.de/_vti_bin/Authentication.asmx?wsdl	sqlserverfaq.de	Germany
1252	http://blogs.sqlserverfaq.de/_vti_bin/People.asmx?wsdl	sqlserverfaq.de	Germany
1253	http://wortschatz.uni-leipzig.de:8100/axis/services/Version?wsdl	uni-leipzig.de	Germany
1254	http://register.viacom.com/_vti_bin/Authentication.asmx?wsdl	viacom.com	United States
1255	http://register.viacom.com/_vti_bin/People.asmx?wsdl	viacom.com	United States
1256	http://bibiserv.techfak.uni-bielefeld.de/wsdl/roci.wsdl	uni-bielefeld.de	Germany
1257	http://bibiwsserv.techfak.uni-bielefeld.de/RNAhybrid/axis/RNAhybridPort?wsdl	uni-bielefeld.de	Germany
1258	http://bibiserv.techfak.uni-bielefeld.de/wsdl/decomp.wsdl	uni-bielefeld.de	Germany
1259	http://www.hezser.de/_vti_bin/SharepointEmailWS.asmx?wsdl	hezser.de	Germany
1260	http://www.hezser.de/_vti_bin/People.asmx?wsdl	hezser.de	Germany
1261	http://www.hezser.de/_vti_bin/Authentication.asmx?wsdl	hezser.de	Germany
1262	http://www2.mycema.com/_vti_bin/Authentication.asmx?wsdl	mycema.com	Germany
1263	http://www2.mycema.com/_vti_bin/People.asmx?wsdl	mycema.com	Germany
1264	http://www.mycema.de/_vti_bin/People.asmx?wsdl	mycema.de	Germany
1265	http://www.mycema.de/_vti_bin/Authentication.asmx?wsdl	mycema.de	Germany
1266	http://radio-dialog.de/_vti_bin/Authentication.asmx?wsdl	radio-dialog.de	Germany
1267	http://radio-dialog.de/_vti_bin/People.asmx?wsdl	radio-dialog.de	Germany
1268	http://www.serviceportals.de/_vti_bin/SharepointEmailWS.asmx?wsdl	serviceportals.de	United Kingdom
1269	http://www.serviceportals.de/_vti_bin/People.asmx?wsdl	serviceportals.de	United Kingdom
1270	http://www.serviceportals.de/_vti_bin/Authentication.asmx?wsdl	serviceportals.de	United Kingdom
1271	http://hnsp.inf-bb.uni-jena.de:8080/axis/WeaselInvokePriceService.jws?wsdl	uni-jena.de	Germany
1272	http://hnsp.inf-bb.uni-jena.de:8080/axis/services/Version?wsdl	uni-jena.de	Germany
1273	http://hnsp.inf-bb.uni-jena.de:8080/axis/services/RosettaToDSD2?wsdl	uni-jena.de	Germany
1274	http://lcdnl.co.uk/_vti_bin/DspStswsdl.aspx	lcdnl.co.uk	Germany
1275	http://lcdnl.co.uk/_vti_bin/Imagingwsdl.aspx	lcdnl.co.uk	Germany
1276	http://lcdnl.co.uk/_vti_bin/DWSwsdl.aspx	lcdnl.co.uk	Germany
1277	http://lcdnl.co.uk/_vti_bin/Meetingswsdl.aspx	lcdnl.co.uk	Germany
1278	http://lcdnl.co.uk/_vti_bin/versionswsdl.aspx	lcdnl.co.uk	Germany
1279	http://lcdnl.co.uk/_vti_bin/UserGroupwsdl.aspx	lcdnl.co.uk	Germany
1280	http://lcdnl.co.uk/_vti_bin/Formswsdl.aspx	lcdnl.co.uk	Germany
1281	http://lcdnl.co.uk/_vti_bin/webpartpageswsdl.aspx	lcdnl.co.uk	Germany
1282	http://lcdnl.co.uk/_vti_bin/Webswsdl.aspx	lcdnl.co.uk	Germany
1283	http://lcdnl.co.uk/_vti_bin/alertswsdl.aspx	lcdnl.co.uk	Germany
1284	http://lcdnl.co.uk/_vti_bin/Listswsdl.aspx	lcdnl.co.uk	Germany
1285	http://lcdnl.co.uk/_vti_bin/Permissionswsdl.aspx	lcdnl.co.uk	Germany
1286	http://lcdnl.co.uk/_vti_bin/Viewswsdl.aspx	lcdnl.co.uk	Germany
1287	http://www.zimalimited.co.uk/_vti_bin/Imagingwsdl.aspx	zimalimited.co.uk	Germany
1288	http://www.zimalimited.co.uk/_vti_bin/versionswsdl.aspx	zimalimited.co.uk	Germany
1289	http://www.zimalimited.co.uk/_vti_bin/DWSwsdl.aspx	zimalimited.co.uk	Germany
1290	http://www.zimalimited.co.uk/_vti_bin/Permissionswsdl.aspx	zimalimited.co.uk	Germany
1291	http://www.zimalimited.co.uk/_vti_bin/Listswsdl.aspx	zimalimited.co.uk	Germany
1292	http://www.zimalimited.co.uk/_vti_bin/UserGroupwsdl.aspx	zimalimited.co.uk	Germany
1293	http://www.zimalimited.co.uk/_vti_bin/alertswsdl.aspx	zimalimited.co.uk	Germany
1294	http://www.zimalimited.co.uk/_vti_bin/Webswsdl.aspx	zimalimited.co.uk	Germany
1295	http://www.zimalimited.co.uk/_vti_bin/Meetingswsdl.aspx	zimalimited.co.uk	Germany
1296	http://www.zimalimited.co.uk/_vti_bin/Viewswsdl.aspx	zimalimited.co.uk	Germany
1297	http://www.zimalimited.co.uk/_vti_bin/webpartpageswsdl.aspx	zimalimited.co.uk	Germany
1298	http://www.zimalimited.co.uk/_vti_bin/Formswsdl.aspx	zimalimited.co.uk	Germany
1299	http://www.zimalimited.co.uk/_vti_bin/DspStswsdl.aspx	zimalimited.co.uk	Germany
1300	http://mathertel.de/AJAXEngine/S01_AsyncSamples/CalcService.asmx?WSDL	mathertel.de	Germany
1301	http://mathertel.de/AJAXEngine/S02_AJAXCoreSamples/OrteLookup.asmx?WSDL	mathertel.de	Germany
1302	http://mathertel.de/AJAXEngine/S03_AJAXControls/ValidatorDemo.asmx?WSDL	mathertel.de	Germany
1303	http://www.mathertel.de/AJAXEngine/S02_AJAXCoreSamples/AJAXComparison.asmx?WSDL	mathertel.de	Germany
1304	http://mathertel.de/AJAXEngine/S03_AJAXControls/CountryLookup.asmx?WSDL	mathertel.de	Germany
1305	http://mathertel.de/AJAXEngine/S03_AJAXControls/CarData.asmx?WSDL	mathertel.de	Germany
1306	http://mathertel.de/AJAXEngine/S06_AJAXForms/OpenAjaxChat.asmx?WSDL	mathertel.de	Germany
1307	http://webservices.affili.net/pdws/ProductDataV1.asmx?WSDL	affili.net	Germany
1308	http://cms1.b-es.de/DesktopModules/eContent-Events/AjaxEventCoreService.asmx?WSDL	b-es.de	Germany
1309	http://fhrg.first.fraunhofer.de:8080/linuxtoolbox/services/Calculator?wsdl	fraunhofer.de	Germany
1310	http://fhrg.first.fraunhofer.de:8080/linuxtoolbox/services/Sort?wsdl	fraunhofer.de	Germany
1311	http://fhrg.first.fraunhofer.de:8080/linuxtoolbox/services/Tail?wsdl	fraunhofer.de	Germany
1312	http://fhrg.first.fraunhofer.de:8080/linuxtoolbox/services/Version?wsdl	fraunhofer.de	Germany
1313	http://fhrg.first.fraunhofer.de:8080/linuxtoolbox/services/Wait?wsdl	fraunhofer.de	Germany
1314	http://service.oli-it.com/StammService.asmx?wsdl	oli-it.com	Germany
1315	http://service.oli-it.com/WortraumService.asmx?wsdl	oli-it.com	Germany
1316	http://cms.bad-goegging.de/DesktopModules/eContent-Events/AjaxEventCoreService.asmx?WSDL	bad-goegging.de	Germany
1317	http://cms.tourismus-landkreis-kelheim.de/DesktopModules/eContent-Events/AjaxEventCoreService.asmx?WSDL	tourismus-landkreis-kelheim.de	Germany
1318	http://econtent.bayerischerjura.de/DesktopModules/eContent-Events/AjaxEventCoreService.asmx?WSDL	bayerischerjura.de	Germany
1319	http://econtent.bayerischer-wald.de/DesktopModules/eContent-Events/AjaxEventCoreService.asmx?WSDL	bayerischer-wald.de	Germany
1320	http://www.ilearn24.net/sphereWebserviceAdapter/services/ExtendedUserDataExchangeService?wsdl	ilearn24.net	Germany
1321	http://www.ilearn24.net/sphereWebserviceAdapter/services/urn:UserDataExchangeService?wsdl	ilearn24.net	Germany
1322	http://www.ilearn24.net/sphereWebserviceAdapter/services/urn:StatusReportService?wsdl	ilearn24.net	Germany
1323	http://www.ilearn24.net/sphereWebserviceAdapter/services/Version?wsdl	ilearn24.net	Germany
1324	http://www.ilearn24.net/sphereWebserviceAdapter/services/SOAPMonitorService?wsdl	ilearn24.net	Germany
1325	http://cms.tv-keh.de/DesktopModules/eContent-Events/AjaxEventCoreService.asmx?WSDL	tv-keh.de	Germany
1326	http://edoc3.bibliothek.uni-halle.de:8080/axis/vascoda.wsdl	uni-halle.de	Germany
1327	http://edoc3.bibliothek.uni-halle.de:8080/axis/services/MyService?wsdl	uni-halle.de	Germany
1328	http://edoc3.bibliothek.uni-halle.de:8080/axis/services/Version?wsdl	uni-halle.de	Germany
1329	http://link.caseport.de/axis/services/urn:cp-accountmanager?wsdl	caseport.de	Germany
1330	http://link.caseport.de/axis/services/urn:cp-sessionmanager?wsdl	caseport.de	Germany
1331	http://link.caseport.de/axis/services/urn:cp-coursemanager?wsdl	caseport.de	Germany
1332	http://link.caseport.de/axis/services/Version?wsdl	caseport.de	Germany
1333	http://globplot.embl.de/webservice/globplot.wsdl	embl.de	Germany
1334	http://phospho.elm.eu.org/webservice/phosphoELMdb.wsdl	embl.de	Germany
1335	http://econtent.oberpfaelzerwald.de/DesktopModules/eContent-Events/AjaxEventCoreService.asmx?WSDL	oberpfaelzerwald.de	Germany
1336	http://econtent.ostbayern-tourismus.de/DesktopModules/eContent-Events/AjaxEventCoreService.asmx?WSDL	ostbayern-tourismus.de	Germany
1337	http://cms.cha.ostby.de/DesktopModules/eContent-Events/AjaxEventCoreService.asmx?WSDL	ostby.de	Germany
1338	http://demo.touricoholidays.com/ws/AmendmentServices.asmx?WSDL	touricoholidays.com	United States
1339	http://validator2.addressdoctor.com/addFastCompletion/FastCompletion.asmx?wsdl	addressdoctor.com	Germany
1340	http://www.addressdoctor.com/Lookup/DQC.asmx?WSDL	addressdoctor.com	Germany
1341	http://validator2.addressdoctor.com/addBatch/Batch.asmx?WSDL	addressdoctor.com	Germany
1342	http://validator2.addressdoctor.com/addinteractive/interactive.asmx?WSDL	addressdoctor.com	Germany
1343	http://www.agentcopp.de/AgentCoPP/services/Version?wsdl	agentcopp.de	Germany
1344	http://www.agentcopp.de/AgentCoPP/services/Test1?wsdl	agentcopp.de	Germany
1345	http://services.dschini.org/Bookstore.php?WSDL	dschini.org	Germany
1346	http://dev.dschini.org/tests/Services_Webservice/test_01.php?WSDL	dschini.org	Germany
1347	http://services.dschini.org/bot.php?WSDL	dschini.org	Germany
1348	http://soap.fmui.de/statistics.wsdl	fmui.de	Germany
1349	http://soap.fmui.de/chemistry.wsdl	fmui.de	Germany
1350	http://soap.fmui.de/christmas.wsdl	fmui.de	Germany
1351	http://www.garantie-service-gmbh.de/lb_script/ge_srv/wsdl/IAppServer	garantie-service-gmbh.de	Germany
1352	http://services.getpos.de/ip2loc.asmx?wsdl	getpos.de	Germany
1353	http://services.getpos.de/radsearch.asmx?WSDL	getpos.de	Germany
1354	http://services.getpos.de/ziplocation.asmx?WSDL	getpos.de	Germany
1355	http://blog.getpos.de/api/BlogImporter.asmx?WSDL	getpos.de	Germany
1356	http://www.hunderttausend.de/shared/webservice/cart.asmx?WSDL	hunderttausend.de	Germany
1357	http://api.iclear.de/XMLBuyTool/xmlbuytool.php?wsdl	iclear.de	Germany
1358	http://www.iclear.de/ICOrderServices.wsdl	iclear.de	Germany
1359	http://www.iclear.de/ICUserServices.wsdl	iclear.de	Germany
1360	http://www.luego.de:8080/rabs/services/Version?wsdl	luego.de	Germany
1361	http://mietwagenmarkt.de/webServices/WsCustomerSaved.asmx?WSDL	mietwagenmarkt.de	Germany
1362	http://mietwagenmarkt.de/webServices/RegionService.asmx?WSDL	mietwagenmarkt.de	Germany
1363	http://www.rewisit.de:8080/axis/RewisitAdd.jws?wsdl	rewisit.de	Germany
1364	http://www.rewisit.de:8080/axis/services/Version?wsdl	rewisit.de	Germany
1365	http://www.testor.de/cgi-bin/msn	testor.de	Germany
1366	http://a3.testor.de/cgi-bin/bork/	testor.de	Germany
1367	http://a3.testor.de/cgi-bin/eliza/	testor.de	Germany
1368	http://www.testor.de/cgi-bin/serverType	testor.de	Germany
1369	http://projekt.wifo.uni-mannheim.de/elmar/api/SOAPMonitorService?wsdl	uni-mannheim.de	Germany
1370	http://projekt.wifo.uni-mannheim.de/elmar/api/Version?wsdl	uni-mannheim.de	Germany
1371	http://www.js.vertriebsunion.de/VuJournalService/Authentifizierung.asmx?WSDL	vertriebsunion.de	Germany
1372	http://www.js.vertriebsunion.de/VuJournalService/GP/GP.asmx?wsdl	vertriebsunion.de	Germany
1373	http://www.js.vertriebsunion.de/VuJournalService/Fibu/Fibu.asmx?wsdl	vertriebsunion.de	Germany
1374	http://www.js.vertriebsunion.de/VuJournalService/Abo/Abo.asmx?wsdl	vertriebsunion.de	Germany
1375	http://shark.bertelsmann.de/sharkws/services/wspaymentvalidation?wsdl	bertelsmann.de	Germany
1376	http://shark.bertelsmann.de/sharkws/services/wsfacade?wsdl	bertelsmann.de	Germany
1377	http://www.carhiremarket.com/webServices/WsCustomerSaved.asmx?WSDL	carhiremarket.com	Germany
1378	http://www.carhiremarket.com/webServices/RegionService.asmx?WSDL	carhiremarket.com	Germany
1379	http://vops1.hq.eso.org:8080/vospace/services/Version?wsdl	eso.org	Germany
1380	http://www.findpeoplefree.co.uk/findpeoplefree.asmx?wsdl	findpeoplefree.co.uk	Germany
1381	http://l8ms.co.uk/services/files.asmx?WSDL	l8ms.co.uk	Germany
1382	http://meinsport.de/Services/LogService.asmx?WSDL	meinsport.de	Germany
1383	http://meinsport.de/Services/SearchService.asmx?WSDL	meinsport.de	Germany
1384	http://meinsport.de/Services/PostData.asmx?WSDL	meinsport.de	Germany
1385	http://ws.openmusicsource.net/1.4/Platform/ArtistData?WSDL	openmusicsource.net	Germany
1386	http://ws.openmusicsource.net/1.4/Platform/ToolsData?WSDL	openmusicsource.net	Germany
1387	http://ws.openmusicsource.net/1.4/Platform/UserData?WSDL	openmusicsource.net	Germany
1388	http://app2.richshop.de/RPCatalogServices.wsdl	richshop.de	Germany
1389	http://app2.richshop.de/RPOrderServices.wsdl	richshop.de	Germany
1390	http://soap.smscreator.de/send.asmx?WSDL	smscreator.de	Germany
1391	http://soap.smscreator.de/vcard.asmx?WSDL	smscreator.de	Germany
1392	http://mhp-kdb.s3.uni-essen.de/jboss-net/services/TestCenterAuthentication?wsdl	uni-essen.de	Germany
1393	http://sabio.bioquant.uni-heidelberg.de/sabiork?wsdl	uni-heidelberg.de	Germany
1394	http://sabio.bioquant.uni-heidelberg.de/sabiows/sabiork.jws?wsdl	uni-heidelberg.de	Germany
1395	http://asp.uniserv-online.de/axis/services/PhoneBrowser?wsdl	uniserv-online.de	Germany
1396	http://asp.uniserv-online.de/axis/services/InternationalPostalValidation?wsdl	uniserv-online.de	Germany
1397	http://asp.uniserv-online.de/axis/services/Geocoding?wsdl	uniserv-online.de	Germany
1398	http://ukwplan.klinik.uni-wuerzburg.de/bais/MapServices.asmx?WSDL	uni-wuerzburg.de	Germany
1399	http://pegelonline.wsv.de/webservices/version2_0/2006/07/26/PegelonlineWebservice?WSDL	wsv.de	Germany
1400	http://www.pegelonline.wsv.de/webservices/PegelonlineWebservice?WSDL	wsv.de	Germany
1401	http://146.107.217.178/web/services/ALOGPS?wsdl	146.107.217.178	Germany
1402	http://146.107.217.178/web/services/Version?wsdl	146.107.217.178	Germany
1403	http://service.aconti.net/externalCAP.asmx?wsdl	aconti.net	Germany
1404	http://www.advantech.be/webservice/AdvantechWebServiceLocal.asmx?WSDL	advantech.be	United Kingdom
1405	http://www.advantech.be/webservice/AdvantechWebService.asmx?WSDL	advantech.be	United Kingdom
1406	http://www.advantech.de/webservice/AdvantechWebService.asmx?WSDL	advantech.de	United Kingdom
1407	http://www.advantech.de/webservice/AdvantechWebServiceLocal.asmx?WSDL	advantech.de	United Kingdom
1408	http://www.advantech.fr/webservice/AdvantechWebService.asmx?WSDL	advantech.fr	United Kingdom
1409	http://www.advantech.fr/webservice/AdvantechWebServiceLocal.asmx?WSDL	advantech.fr	United Kingdom
1410	http://www.advantech.it/webservice/AdvantechWebServiceLocal.asmx?WSDL	advantech.it	United Kingdom
1411	http://www.advantech.it/webservice/AdvantechWebService.asmx?WSDL	advantech.it	United Kingdom
1412	http://www.advantech.nl/webservice/AdvantechWebService.asmx?WSDL	advantech.nl	United Kingdom
1413	http://www.advantech.nl/webservice/AdvantechWebServiceLocal.asmx?WSDL	advantech.nl	United Kingdom
1414	http://www.advantech-uk.com/webservice/AdvantechWebService.asmx?WSDL	advantech-uk.com	United Kingdom
1415	http://www.advantech-uk.com/webservice/AdvantechWebServiceLocal.asmx?WSDL	advantech-uk.com	United Kingdom
1416	http://www.biathlonresults.com/WebServices/TextServices.asmx?wsdl	biathlonresults.com	Germany
1417	http://code-developer.de/opensourceprojects/shoppingmap/AjaxWebservice.asmx?WSDL	code-developer.de	Germany
1418	http://www.dassel2000.de/service/GDwsTipps.asmx?WSDL	dassel2000.de	Germany
1419	http://www.dassel2000.de/service/GDwsBundesliga.asmx?WSDL	dassel2000.de	Germany
1420	http://mlb.dvod.de/dl/control.asmx?WSDL	dvod.de	Germany
1421	http://cds.dvod.de/cds/cds.asmx?wsdl	dvod.de	Germany
1422	http://gms.givit.de/webservice/dbconnector.cfc?wsdl	givit.de	Germany
1423	http://gms.givit.de/webservice/rgswag/1.cfc?wsdl	givit.de	Germany
1424	http://igodemo2.infsoft.org/MapServices.asmx?WSDL	infsoft.org	Germany
1425	http://iq-gmbh.com/WebService/webservices.nsf/IQUpdate?WSDL	iq-gmbh.com	Germany
1426	http://iq-gmbh.com/WebService/webservices.nsf/iqGenerateDownloadLink?WSDL	iq-gmbh.com	Germany
1427	http://konzentrik.de/vod/lib/soap/asset.wsdl	konzentrik.de	Germany
1428	http://webservices.newcomer.de/newcomerglobal/functions.asmx?WSDL	newcomer.de	Germany
1429	http://www.online-mitgliederverwaltung.de/bds/Kreisverbaende/Kreisverband.asmx?WSDL	online-mitgliederverwaltung.de	Germany
1430	http://canoe.siwidata.info/WebServices/TextServices.asmx?WSDL	siwidata.info	Germany
1431	http://canoe.siwidata.info/WebServices/Basic.asmx?WSDL	siwidata.info	Germany
1432	http://www.sw-consultant.de/webservices/zipcodes.asmx?WSDL	sw-consultant.de	Germany
1433	http://www.sw-consultant.de/webservices/AreaCodes.asmx?WSDL	sw-consultant.de	Germany
1434	http://www.teamletter.de/services/NewsletterService?wsdl	teamletter.de	Germany
1435	http://www.teamletter.de/services/NewsletterUserService?wsdl	teamletter.de	Germany
1436	http://www.trostonline.de/autobest/tolwebservice.dll/wsdl/ITOLServiceInterface	trostonline.de	Germany
1437	http://www.inf.tu-dresden.de/service/?wsdl	tu-dresden.de	Germany
1438	http://vcclab.org/web/services/Version?wsdl	vcclab.org	Germany
1439	http://vcclab.org/web/services/ALOGPS?wsdl	vcclab.org	Germany
1440	http://sabio.villa-bosch.de/sabiows/sabiork.jws?wsdl	villa-bosch.de	Germany
1441	http://sabio.villa-bosch.de/sabiork?wsdl	villa-bosch.de	Germany
1442	http://virtuallaboratory.org/web/services/ALOGPS?wsdl	virtuallaboratory.org	Germany
1443	http://virtuallaboratory.org/web/services/Version?wsdl	virtuallaboratory.org	Germany
1444	http://www.yachtbooker.de/CMSTemplates/cms_yb2/MapService.asmx?WSDL	yachtbooker.de	Germany
1445	http://www.yachtbooker.de/YStatsService.asmx?WSDL	yachtbooker.de	Germany
1446	http://www.yucata.de/Services/RankingFunctions.asmx?WSDL	yucata.de	Germany
1447	http://zeta-software.de/Translator/TranslationService.asmx?wsdl	zeta-software.de	Germany
1448	http://141.47.75.234/~soap/hswetter.php?wsdl	141.47.75.234	Germany
1449	http://195.37.165.98/webservices/PegelonlineWebservice?WSDL	195.37.165.98	Germany
1450	http://213.252.14.229/nLP/GPSConnector/trial/gpsconnector.asmx?WSDL	213.252.14.229	Germany
1451	http://87.106.63.42/kapix/kapix.asmx?wsdl	87.106.63.42	Germany
1452	http://alx-development.de/fileadmin/projects/babylon/Babylon/src/SOAP/index.php?wsdl	alx-development.de	Germany
1453	http://autostadt.de/ecard-war/services/ECardSOAP?wsdl	autostadt.de	Germany
1454	http://secure.ceneo.pl/bartek/main/trunk/current/allegro-interop/repo/ceneo-api/ws/internal-ws-pics/Service1.asmx?WSDL	ceneo.pl	Germany
1455	http://www.centraline.com/wservice/authenticateUser.wsdl	centraline.com	Germany
1456	http://www.corsairmemory.com/cfgrtr_keyword.asmx?WSDL	corsairmemory.com	Germany
1457	http://www.currencyserver.de/webservice/currencyserverwebservice.asmx?WSDL	currencyserver.de	Germany
1458	http://dotnet-snippets.de/dns/Webservice.asmx?WSDL	dotnet-snippets.de	Germany
1459	http://blog.easyciel.net/api/BlogImporter.asmx?WSDL	easyciel.net	Germany
1460	http://www.events-planner.de/search/AutoComplete.asmx?WSDL	events-planner.de	Germany
1461	http://film-shop-home.de/temp/nusoap/try2/server1.php?wsdl	film-shop-home.de	Germany
1462	http://www.gammareifen.com/wsorders.asmx?wsdl	gammareifen.com	Germany
1463	http://www.getreide-aktuell.de/Bonituren.asmx?WSDL	getreide-aktuell.de	Germany
1464	http://www.glycosciences.de/services/KeywordService?wsdl	glycosciences.de	Germany
1465	http://guidgen.com/WS.asmx?WSDL	guidgen.com	Germany
1466	http://www.g-vo.org/rosat/soap/RASSConeSearches?wsdl	g-vo.org	Germany
1467	http://www.hauser-wenz.de/playground/ws/eBayWatcherService.wsdl	hauser-wenz.de	Germany
1468	http://webservices.ifap.de/ifapWebService.asmx?WSDL	ifap.de	Germany
1469	http://info-messenger.de/sms.asmx?wsdl	info-messenger.de	Germany
1470	http://www.itatservice.de/itatservice/itatservice1.asmx?WSDL	itatservice.de	Germany
1471	http://www.klammeraffe.org/wsdl/guestbook_server.php?wsdl	klammeraffe.org	Germany
1472	http://ivr.konfigserver.de/ideawise/testservice/service.asmx?WSDL	konfigserver.de	Germany
1473	http://www.location-guide-europe.com/search/AutoComplete.asmx?WSDL	location-guide-europe.com	Germany
1474	http://www.locationguideeurope.de/search/AutoComplete.asmx?WSDL	locationguideeurope.de	Germany
1475	http://www.mediestrategi.dk/services/sms_server.php?wsdl	mediestrategi.dk	Germany
1476	http://www.mice-guide-europe.com/search/AutoComplete.asmx?WSDL	mice-guide-europe.com	Germany
1477	http://msiggi.de/Blog/api/BlogImporter.asmx?WSDL	msiggi.de	Germany
1478	http://tnorad.tn.ohost.de/rshare/rwpcws.wsdl	ohost.de	Germany
1479	http://www.opaltrans.de/mec/html/ecourierIN.php5?wsdl	opaltrans.de	Germany
1480	http://www.openligadb.de/Webservices/Sportsdata.asmx?wsdl	openligadb.de	Germany
1481	http://www.pegel-mainz.de/WSDL/iLON100.WSDL	pegel-mainz.de	Germany
1482	http://www.pegelstaende.de/webservices/version2_2/2007/04/10/PegelonlineWebservice?WSDL	pegelstaende.de	Germany
1483	http://www.slkv.net/transfer/trans.asmx?WSDL	slkv.net	Germany
1484	http://smsbug.com/api/webservice.asmx?wsdl	smsbug.com	Germany
1485	http://soap.smsworkx.de/send.asmx?wsdl	smsworkx.de	Germany
1486	http://www.stiftunglesen.de/Search.asmx?WSDL	stiftunglesen.de	Germany
1487	http://studihelp.de/Services/SearchService.asmx?WSDL	studihelp.de	Germany
1488	http://studihelp.net/Services/SearchService.asmx?WSDL	studihelp.net	Germany
1489	http://carhire.thomsonfly.com/webServices/RegionService.asmx?WSDL	thomsonfly.com	Germany
1490	http://www.toggo-cleverclub.de/WebServices/Tracking/wsTracking.asmx?WSDL	toggo-cleverclub.de	Germany
1491	http://webclu.bio.wzw.tum.de:18080/complex/services/profcom?wsdl	tum.de	Germany
1492	http://services.unitedplanet.de/blz/BlzService.asmx?WSDL	unitedplanet.de	Germany
1493	http://wsvc.vianova-net.de/public/quartier.asmx?WSDL	vianova-net.de	Germany
1494	http://www.vistalog.de/logsvc/logsvc1.asmx?WSDL	vistalog.de	Germany
1495	http://ald.yellowmap.de/MTE/MessagingService.asmx?WSDL	yellowmap.de	Germany
1496	http://api.stats.yellowpages.pl/stats.php?wsdl	yellowpages.pl	Germany
1497	http://yoosing.com/services/portletService.php?wsdl	yoosing.com	Germany
1498	http://museum.zib.de/museumsvokabular/webservice/museumvok-ws0.4.wsdl	zib.de	Germany
1499	http://www.kakos.com.gr/webservices/WebServiceSolve2ndGrade.asmx?WSDL	kakos.com.gr	Greece
1500	http://www.kakos.com.gr/webservices/WebService2.asmx?WSDL	kakos.com.gr	Greece
1501	http://www.argos.net.gr/Argoswebservice/service.asmx?WSDL	argos.net.gr	Greece
1502	http://ebook.service.atcom.gr/pdftools.asmx?WSDL	atcom.gr	Greece
1503	http://eserver.aviareps.gr/daedalus/FlightsWS.asmx?wsdl	aviareps.gr	Greece
1504	http://remath.cti.gr/MathDiLS/MathDiLS.asmx?WSDL	cti.gr	Greece
1505	http://ws.ngi.gr/NGIMapServer/wsdl/all	ngi.gr	Greece
1506	http://banguat.gob.gt/variables/ws/TipoCambio.asmx?WSDL	banguat.gob.gt	Guatemala
1507	http://banguat.gob.gt/variables/ws/BDEF.asmx?WSDL	banguat.gob.gt	Guatemala
1508	http://www2.comp.polyu.edu.hk:8090/cssiunam/time-deploy/time?WSDL	polyu.edu.hk	Hong kong
1509	http://etrade.dimerco.com.hk/peter-2007oct04-001/service.asmx?WSDL	dimerco.com.hk	Hong kong
1510	http://www.meteorsis.com/missms/missms.asmx?wsdl	meteorsis.com	Hong kong
1511	http://hkbeta.morningstar.com/webservices/venhouse/venhouse_datafeed.asmx?WSDL	morningstar.com	Hong kong
1512	http://www.gdf.hu/_vti_bin/BusinessDataCatalog.asmx?wsdl	gdf.hu	Hungary
1513	http://www.gdf.hu/_vti_bin/People.asmx?wsdl	gdf.hu	Hungary
1514	http://www.gdf.hu/_vti_bin/Authentication.asmx?wsdl	gdf.hu	Hungary
1515	http://portal.bme.hu/_vti_bin/Lists.asmx?wsdl	bme.hu	Hungary
1516	http://interpressfact.net/webservices/getjoke.asmx?WSDL	interpressfact.net	Hungary
1517	http://interpressfact.net/webservices/getAds.asmx?WSDL	interpressfact.net	Hungary
1518	http://interpressfact.net/webservices/promotionservice.asmx?WSDL	interpressfact.net	Hungary
1519	http://tv.animare.hu/webservice/tvguide.asmx?WSDL	animare.hu	Hungary
1520	http://tv.animare.hu/webservice/command.asmx?WSDL	animare.hu	Hungary
1521	http://automanager.hu/Ws/Listing.asmx?WSDL	automanager.hu	Hungary
1522	http://automenedzser.hu/Ws/Listing.asmx?WSDL	automenedzser.hu	Hungary
1523	http://newkibteszt.bet.hu/NewsManager?wsdl	bet.hu	Hungary
1524	http://boomerangservices.ro/WorldAirports.asmx?WSDL	boomerangservices.ro	Hungary
1525	http://www.ittvoltam.hu/webservice/command.asmx?WSDL	ittvoltam.hu	Hungary
1526	http://www.mnb.hu/arfolyamok.asmx?wsdl	mnb.hu	Hungary
1527	http://www.morphologic.hu/OfficeResearch/MoBiDic/Registration.asmx?WSDL	morphologic.hu	Hungary
1528	http://jogviszony.oep.hu/ojote/TAJInfoSoapHttpPort?WSDL	oep.hu	Hungary
1529	http://broadcast.dev.nepal.is/TestWebServicesFTP/EinarTest.asmx?WSDL	nepal.is	Iceland
1530	http://broadcast.dev.nepal.is/InstallationService.asmx?WSDL	nepal.is	Iceland
1531	http://throun.kogun.is/starfandi3/HeraWebService/Service.asmx?WSDL	kogun.is	Iceland
1532	http://forlagid.is/WebServices/AutoCompleteService.asmx?WSDL	forlagid.is	Iceland
1533	http://jpv.is/WebServices/AutoCompleteService.asmx?WSDL	jpv.is	Iceland
1534	http://voruhus.landlaeknir.is/vhus_heilsufarsgagna/VHGService.asmx?WSDL	landlaeknir.is	Iceland
1535	http://203.199.178.89:9090/axis/services/Ffiledisplay?wsdl	203.199.178.89	India
1536	http://203.199.178.89:9090/axis/services/Review?wsdl	203.199.178.89	India
1537	http://203.199.178.89:9090/axis/services/approveorder?wsdl	203.199.178.89	India
1538	http://203.199.178.89:9090/axis/services/captionurl?wsdl	203.199.178.89	India
1539	http://203.199.178.89:9090/axis/services/iwfs?wsdl	203.199.178.89	India
1540	http://203.199.178.89:9090/axis/services/ReceiveNoteService?wsdl	203.199.178.89	India
1541	http://203.199.178.89:9090/axis/services/Sendfilesservice?wsdl	203.199.178.89	India
1542	http://203.199.178.89:9090/axis/services/ReceiveNotingService?wsdl	203.199.178.89	India
1543	http://203.199.178.89:9090/axis/services/ReceiveService?wsdl	203.199.178.89	India
1544	http://203.199.178.89:9090/axis/services/Allnotings?wsdl	203.199.178.89	India
1545	http://203.199.178.89:9090/axis/services/recnoting?wsdl	203.199.178.89	India
1546	http://203.199.178.89:9090/axis/services/linkedfiles?wsdl	203.199.178.89	India
1547	http://www.gorecroot.com/webservices/RRWebService.asmx?WSDL	gorecroot.com	India
1548	http://www.gorecroot.com/callback/webservices/SearchRes.asmx?WSDL	gorecroot.com	India
1549	http://www.gorecroot.com/callback/webservices/JobberTalk.asmx?WSDL	gorecroot.com	India
1550	http://www.gorecroot.com/callback/webservices/USResumeSearch.asmx?WSDL	gorecroot.com	India
1551	http://www.gorecroot.com/callback/webservices/Subscription.asmx?WSDL	gorecroot.com	India
1552	http://www.gorecroot.com/callback/webservices/tellafriend.asmx?WSDL	gorecroot.com	India
1553	http://www.gorecroot.com/callback/webservices/PIP.asmx?WSDL	gorecroot.com	India
1554	http://www.gorecroot.com/callback/webservices/LoginLogout.asmx?WSDL	gorecroot.com	India
1555	http://carwale.com/webservices/carvalues.asmx?WSDL	carwale.com	India
1556	http://services.myiris.com/icerswebtest/SAST/sast.asmx?wsdl	myiris.com	India
1557	http://58.68.25.35/Tajelite/TravelPortal/TajWebV2.asmx?WSDL	58.68.25.35	India
1558	http://webconnect.akbartravelsonline.com/service.asmx?WSDL	akbartravelsonline.com	India
1559	http://www.bangaloreone.gov.in/bOneWS/MgrService.asmx?WSDL	bangaloreone.gov.in	India
1560	http://www.elbee.in/eelwsdl/service1.asmx?wsdl	elbee.in	India
1561	http://jhaverisec.net/fileuploadws.asmx?WSDL	jhaverisec.net	India
1562	http://offerings.nic.in/finalcomponent/stateinfosrv.asmx?WSDL	offerings.nic.in	India
1563	http://www.popularcarworld.com/UploadDownload.asmx?WSDL	popularcarworld.com	India
1564	http://smscountry.com/service.asmx?WSDL	smscountry.com	India
1565	http://www.vrllogistics.in/webs/ws/vrlbookingservice.asmx?WSDL	vrllogistics.in	India
1566	http://www.egovernance.ie/Services/MyBoardService.asmx?WSDL	egovernance.ie	Ireland
1567	http://www.egovernance.ie/Services/CountyService.asmx?WSDL	egovernance.ie	Ireland
1568	http://www.egovernance.ie/Services/PeopleService.asmx?WSDL	egovernance.ie	Ireland
1569	http://staging.myrma.net/webservices/ClientService.asmx?WSDL	myrma.net	Ireland
1570	http://staging.myrma.net/webservices/ServiceCentreService.asmx?WSDL	myrma.net	Ireland
1571	http://staging.myrma.net/webservices/WarrantorService.asmx?WSDL	myrma.net	Ireland
1572	http://193.95.154.227/AlertsWebService/AlertsWS.asmx?WSDL	193.95.154.227	Ireland
1573	http://193.95.154.227/FeedsWebService/FeedsWS.asmx?WSDL	193.95.154.227	Ireland
1574	http://www.digitalriver.com/v2.0-doc/wsdl/DigitalRiverDT.wsdl	digitalriver.com	Ireland
1575	http://www.limerickcity.ie/WebServices/MediaNotices/MediaNotices.asmx?wsdl	limerickcity.ie	Ireland
1576	http://www.limerickcity.ie/webservices/planningapps/planningapps.asmx?wsdl	limerickcity.ie	Ireland
1577	http://www.limerickcorp.ie/WebServices/MediaNotices/MediaNotices.asmx?WSDL	limerickcorp.ie	Ireland
1578	http://www.limerickcorp.ie/webservices/planningapps/planningapps.asmx?WSDL	limerickcorp.ie	Ireland
1579	http://www.airside-nissan.com/web_services/ajaxUtilities.asmx?WSDL	airside-nissan.com	Ireland
1580	http://soap.bind.ca/wsdl/bind.wsdl	bind.ca	Ireland
1581	http://cbg.ie/newcars/ajaxSearchService.asmx?WSDL	cbg.ie	Ireland
1582	http://www.donegalflytrade.com/availability.php?wsdl	donegalflytrade.com	Ireland
1583	http://www.greatvessel.com/PortalService.asmx?WSDL	greatvessel.com	Ireland
1584	http://www.nissan-dundalk.com/web_services/ajaxUtilities.asmx?WSDL	nissan-dundalk.com	Ireland
1585	http://www.recipewitch.com/RecipeService.asmx?WSDL	recipewitch.com	Ireland
1586	http://www.roomex.com/services/LocationService.asmx?WSDL	roomex.com	Ireland
1587	http://tehpain.com/SudokuSolverWS.asmx?WSDL	tehpain.com	Ireland
1588	http://www.sapco.com/_vti_bin/BusinessDataCatalog.asmx?wsdl	sapco.com	Islamic Republic of Iran
1589	http://www.sapco.com/_vti_bin/Authentication.asmx?wsdl	sapco.com	Islamic Republic of Iran
1590	http://www.sapco.com/_vti_bin/People.asmx?wsdl	sapco.com	Islamic Republic of Iran
1591	http://webservice.magfa.com/services/Version?wsdl	magfa.com	United Kingdom
1592	http://80.253.147.99/services/Version?wsdl	80.253.147.99	United Kingdom
1593	http://81.91.129.80/DialupWS/LotteryService.asmx?WSDL	81.91.129.80	Islamic Republic of Iran
1594	http://81.91.129.80/DialupWS/SecurityService.asmx?WSDL	81.91.129.80	Islamic Republic of Iran
1595	http://profiles.roshd.ir/security.asmx?WSDL	roshd.ir	Islamic Republic of Iran
1596	http://www.taavonportal.ir/OstanShahrestan.asmx?WSDL	taavonportal.ir	Islamic Republic of Iran
1597	http://slk.sulam.org.il/_vti_bin/SharepointEmailWS.asmx?wsdl	sulam.org.il	Israel
1598	http://slk.sulam.org.il/_vti_bin/People.asmx?wsdl	sulam.org.il	Israel
1599	http://slk.sulam.org.il/_vti_bin/Authentication.asmx?wsdl	sulam.org.il	Israel
1600	http://portal.idc.ac.il/en/main/about_idc/news_events/_vti_bin/BusinessDataCatalog.asmx?wsdl	idc.ac.il	Israel
1601	http://portal.idc.ac.il/_vti_bin/SharepointEmailWS.asmx?wsdl	idc.ac.il	Israel
1602	http://portal.idc.ac.il/en/main/about_idc/news_events/_vti_bin/Authentication.asmx?wsdl	idc.ac.il	Israel
1603	http://portal.idc.ac.il/en/main/about_idc/news_events/_vti_bin/People.asmx?wsdl	idc.ac.il	Israel
1604	http://www.invoice4u.co.il/Public/w_company.asmx?wsdl	invoice4u.co.il	Israel
1605	http://www.invoice4u.co.il/Public/w_invoicereceipt.asmx?wsdl	invoice4u.co.il	Israel
1606	http://www.invoice4u.co.il/Public/w_items.asmx?WSDL	invoice4u.co.il	Israel
1607	http://www.invoice4u.co.il/Public/w_invoice.asmx?WSDL	invoice4u.co.il	Israel
1608	http://www.invoice4u.co.il/Public/w_receipt.asmx?WSDL	invoice4u.co.il	Israel
1609	http://www.invoice4u.co.il/Public/w_currency.asmx?WSDL	invoice4u.co.il	Israel
1610	http://www.invoice4u.co.il/Public/w_invoicedeal.asmx?WSDL	invoice4u.co.il	Israel
1611	http://www.invoice4u.co.il/Public/w_invoicecredit.asmx?WSDL	invoice4u.co.il	Israel
1612	http://b144.co.il/Services/CityService.asmx?WSDL	b144.co.il	Israel
1613	http://sms.cellcom.co.il/SmsGate/SmsGate.asmx?wsdl	cellcom.co.il	Israel
1614	http://sms.cellcom.co.il/SmsGate/SmsGate2.asmx?WSDL	cellcom.co.il	Israel
1615	http://ws.d.co.il/wallaapi/service1.asmx?wsdl	d.co.il	Israel
1616	http://hook.co.il/webServices/mngMyProfile.asmx?WSDL	hook.co.il	Israel
1617	http://hook.co.il/webServices/blogBookmarkService.asmx?WSDL	hook.co.il	Israel
1618	http://wap.icellcom.co.il/SmsGate/SmsGate2.asmx?wsdl	icellcom.co.il	Israel
1619	http://wap.icellcom.co.il/SmsGate/SmsGate.asmx?WSDL	icellcom.co.il	Israel
1620	http://www.inforu.co.il/inforufrontend/CPMWebService/service.asmx?WSDL	inforu.co.il	Israel
1621	http://www.inforu.co.il/inforufrontend/webinterface/webservice.asmx?WSDL	inforu.co.il	Israel
1622	http://webservices.macam.ac.il/MacamMailer/MacamMailer.asmx?wsdl	macam.ac.il	Israel
1623	http://webservices.macam.ac.il/librarySearch/QueryBuilder.asmx?wsdl	macam.ac.il	Israel
1624	http://1444.co.il/WSAjax.asmx?WSDL	1444.co.il	Israel
1625	http://orange.3gxxx.co.il/Ivr23gWs/wService.asmx?WSDL	3gxxx.co.il	Israel
1626	http://www.arikbensimhon.com/SlideShow.asmx?WSDL	arikbensimhon.com	Israel
1627	http://www.chat.beok.co.il/ws/BeOK_2_CB.asmx?WSDL	beok.co.il	Israel
1628	http://www.derech-haim.co.il/ClalitService/ClalitService.asmx?wsdl	derech-haim.co.il	Israel
1629	http://www.ibit.co.il/ibit/IBitStorage.asmx?WSDL	ibit.co.il	Israel
1630	http://www.motocar.co.il/MotocarWS/PriceList.asmx?WSDL	motocar.co.il	Israel
1631	http://www.salkkl.org.il/KklShoppingWs/ClientService.asmx?wsdl	salkkl.org.il	Israel
1632	http://www.sii.org.il/Templates/PRODUCT_APPROVAL/ProductsAndManufacturerWS.asmx?WSDL	sii.org.il	Israel
1633	http://lobbyreal.spadester.com:4300/LobbyWS.asmx?WSDL	spadester.com	Israel
1634	http://usm.unicell.co.il/sms.asmx?WSDL	unicell.co.il	Israel
1635	http://www.zim.co.il/SendMail.asmx?WSDL	zim.co.il	Israel
1636	http://bioinformatics.istge.it:8080/axis/services/cabri.getYeastsById.derived?wsdl	istge.it	Italy
1637	http://bioinformatics.istge.it:8080/axis/services/o2i.getP53SampleNames.derived?wsdl	istge.it	Italy
1638	http://bioinformatics.istge.it:8080/axis/services/o2i.getP53MutationFunctionIdsByMutaa.derived?wsdl	istge.it	Italy
1639	http://bioinformatics.istge.it:8080/axis/services/p53_getz_services.getP53IdsByField.derived?wsdl	istge.it	Italy
1640	http://bioinformatics.istge.it:8080/axis/services/o2i.getP53MutationsByIds.derived?wsdl	istge.it	Italy
1641	http://bioinformatics.istge.it:8080/axis/services/o2i.getP53WtaaByIds.derived?wsdl	istge.it	Italy
1642	http://bioinformatics.istge.it:8080/axis/services/o2i.getP53RefIdByIds.derived?wsdl	istge.it	Italy
1643	http://bioinformatics.istge.it:8080/axis/services/o2i.getP53PubMedIdByIds.derived?wsdl	istge.it	Italy
1644	http://bioinformatics.istge.it:8080/axis/services/o2i.getP53MutationsBySampleName.derived?wsdl	istge.it	Italy
1645	http://bioinformatics.istge.it:8080/axis/services/o2i.getP53MutationIdsByType.derived?wsdl	istge.it	Italy
1646	http://bioinformatics.istge.it:8080/axis/services/o2i.getP53MutationIdsByTumorOrigin.derived?wsdl	istge.it	Italy
1647	http://bioinformatics.istge.it:8080/axis/services/o2i.getP53MutationIdsByProperty.derived?wsdl	istge.it	Italy
1648	http://bioinformatics.istge.it:8080/axis/services/o2i.getP53MutationIdsByMetastasisLocalization.derived?wsdl	istge.it	Italy
1649	http://bioinformatics.istge.it:8080/axis/services/o2i.getP53MutationIdsByExon.derived?wsdl	istge.it	Italy
1650	http://bioinformatics.istge.it:8080/axis/services/o2i.getP53MutationIdsByEffect.derived?wsdl	istge.it	Italy
1651	http://bioinformatics.istge.it:8080/axis/services/o2i.getP53MutationIdsByCpgSite.derived?wsdl	istge.it	Italy
1652	http://bioinformatics.istge.it:8080/axis/services/o2i.getP53MutationIdsByCodonNumber.derived?wsdl	istge.it	Italy
1653	http://bioinformatics.istge.it:8080/axis/services/o2i.getP53MutationFunctionIdsByCodonNumber.derived?wsdl	istge.it	Italy
1654	http://bioinformatics.istge.it:8080/axis/services/o2i.getP53MutationFunctionEntryById.derived?wsdl	istge.it	Italy
1655	http://bioinformatics.istge.it:8080/axis/services/o2i.getP53MutationFunctionEntry.derived?wsdl	istge.it	Italy
1656	http://bioinformatics.istge.it:8080/axis/services/o2i.getP53MutaaByIds.derived?wsdl	istge.it	Italy
1657	http://bioinformatics.istge.it:8080/axis/services/cabri.getYeastIdsByName.derived?wsdl	istge.it	Italy
1658	http://bioinformatics.istge.it:8080/axis/services/o2i.getP53CodonNumberByIds.derived?wsdl	istge.it	Italy
1659	http://bioinformatics.istge.it:8080/axis/services/cabri_getz_services.getCabriFieldByField.derived?wsdl	istge.it	Italy
1660	http://bioinformatics.istge.it:8080/axis/services/cabri.getPhagesById.derived?wsdl	istge.it	Italy
1661	http://bioinformatics.istge.it:8080/axis/services/o2i.getMutaaByIds.derived?wsdl	istge.it	Italy
1662	http://bioinformatics.istge.it:8080/axis/services/cabri.getResourcesById.derived?wsdl	istge.it	Italy
1663	http://bioinformatics.istge.it:8080/axis/services/gowlab.echo.derived?wsdl	istge.it	Italy
1664	http://bioinformatics.istge.it:8080/axis/services/classic.helloworld.derived?wsdl	istge.it	Italy
1665	http://bioinformatics.istge.it:8080/axis/services/cabri_getz_services.getCabriIdsByField.derived?wsdl	istge.it	Italy
1666	http://bioinformatics.istge.it:8080/axis/services/o2i.getP53CellPropertyByRefIdAndSampleName.derived?wsdl	istge.it	Italy
1667	http://bioinformatics.istge.it:8080/axis/services/cabri.getFungiById.derived?wsdl	istge.it	Italy
1668	http://bioinformatics.istge.it:8080/axis/services/cabri.getCellLineByName.derived?wsdl	istge.it	Italy
1669	http://bioinformatics.istge.it:8080/axis/services/o2i.getIdsByMutaa.derived?wsdl	istge.it	Italy
1670	http://bioinformatics.istge.it:8080/axis/services/cabri_getz_services.getCabriCellLinesEntriesByIds.derived?wsdl	istge.it	Italy
1671	http://bioinformatics.istge.it:8080/axis/services/AnalysisFactory?wsdl	istge.it	Italy
1672	http://bioinformatics.istge.it:8080/axis/services/o2i.getP53CodonNumbersWtaaMutaaById.derived?wsdl	istge.it	Italy
1673	http://bioinformatics.istge.it:8080/axis/services/cabri_getz_services.getCabriEntriesByField.derived?wsdl	istge.it	Italy
1674	http://bioinformatics.istge.it:8080/axis/services/cabri.getFungiIdsByName.derived?wsdl	istge.it	Italy
1675	http://bioinformatics.istge.it:8080/axis/services/Version?wsdl	istge.it	Italy
1676	http://bioinformatics.istge.it:8080/axis/services/cabri_getz_services.getCabriBacteriaEntriesByIds.derived?wsdl	istge.it	Italy
1677	http://bioinformatics.istge.it:8080/axis/services/cabri.getBacteriaIdsByProperty.derived?wsdl	istge.it	Italy
1678	http://bioinformatics.istge.it:8080/axis/services/cabri.getCellLinesById.derived?wsdl	istge.it	Italy
1679	http://bioinformatics.istge.it:8080/axis/services/cabri.getPhageIdsByProperty.derived?wsdl	istge.it	Italy
1680	http://bioinformatics.istge.it:8080/axis/services/o2i.getCodonNumberByIds.derived?wsdl	istge.it	Italy
1681	http://bioinformatics.istge.it:8080/axis/services/o2i.getP53CellLinesStatusEntryById.derived?wsdl	istge.it	Italy
1682	http://bioinformatics.istge.it:8080/axis/services/graphics.dot.derived?wsdl	istge.it	Italy
1683	http://bioinformatics.istge.it:8080/axis/services/cabri.getPlasmidIdsByName.derived?wsdl	istge.it	Italy
1684	http://bioinformatics.istge.it:8080/axis/services/cabri.getPlasmidIdsByProperty.derived?wsdl	istge.it	Italy
1685	http://bioinformatics.istge.it:8080/axis/services/gowlab.helloworld.derived?wsdl	istge.it	Italy
1686	http://bioinformatics.istge.it:8080/axis/services/cabri.getCellLineNames.derived?wsdl	istge.it	Italy
1687	http://bioinformatics.istge.it:8080/axis/services/o2i.getIdsByCodonNumber.derived?wsdl	istge.it	Italy
1688	http://bioinformatics.istge.it:8080/axis/services/cabri.getBacteriaIdsByName.derived?wsdl	istge.it	Italy
1689	http://bioinformatics.istge.it:8080/axis/services/cabri.getPlasmidsById.derived?wsdl	istge.it	Italy
1690	http://bioinformatics.istge.it:8080/axis/services/cabri.getResourceIdsByName.derived?wsdl	istge.it	Italy
1691	http://bioinformatics.istge.it:8080/axis/services/cabri.getYeastIdsByProperty.derived?wsdl	istge.it	Italy
1692	http://bioinformatics.istge.it:8080/axis/services/cabri.getPhageIdsByName.derived?wsdl	istge.it	Italy
1693	http://bioinformatics.istge.it:8080/axis/services/cabri.getCellLineIdsByName.derived?wsdl	istge.it	Italy
1694	http://bioinformatics.istge.it:8080/axis/services/cabri.getP53MutationsBySampleName.derived?wsdl	istge.it	Italy
1695	http://bioinformatics.istge.it:8080/axis/services/cabri.getCellLineIdsByProperty.derived?wsdl	istge.it	Italy
1696	http://bioinformatics.istge.it:8080/axis/services/cabri.getFungiIdsByProperty.derived?wsdl	istge.it	Italy
1697	http://bioinformatics.istge.it:8080/axis/services/testing.yeastgrid.derived?wsdl	istge.it	Italy
1698	http://bioinformatics.istge.it:8080/axis/services/testing.medlinesrs.derived?wsdl	istge.it	Italy
1699	http://bioinformatics.istge.it:8080/axis/services/testing.emblsrs.derived?wsdl	istge.it	Italy
1700	http://www.confcooperative.it/_vti_bin/searchwsdl.aspx	confcooperative.it	Italy
1701	http://www.confcooperative.it/_vti_bin/AreaServicewsdl.aspx	confcooperative.it	Italy
1702	http://www.confcooperative.it/_vti_bin/Webswsdl.aspx	confcooperative.it	Italy
1703	http://www.confcooperative.it/_vti_bin/versionswsdl.aspx	confcooperative.it	Italy
1704	http://www.confcooperative.it/_vti_bin/OutlookAdapterwsdl.aspx	confcooperative.it	Italy
1705	http://www.confcooperative.it/_vti_bin/DWSwsdl.aspx	confcooperative.it	Italy
1706	http://www.confcooperative.it/_vti_bin/Imagingwsdl.aspx	confcooperative.it	Italy
1707	http://www.confcooperative.it/_vti_bin/UserGroupwsdl.aspx	confcooperative.it	Italy
1708	http://www.confcooperative.it/_vti_bin/Viewswsdl.aspx	confcooperative.it	Italy
1709	http://www.confcooperative.it/_vti_bin/Meetingswsdl.aspx	confcooperative.it	Italy
1710	http://www.confcooperative.it/_vti_bin/Formswsdl.aspx	confcooperative.it	Italy
1711	http://www.confcooperative.it/_vti_bin/Permissionswsdl.aspx	confcooperative.it	Italy
1712	http://www.confcooperative.it/_vti_bin/alertswsdl.aspx	confcooperative.it	Italy
1713	http://www.confcooperative.it/_vti_bin/webpartpageswsdl.aspx	confcooperative.it	Italy
1714	http://www.confcooperative.it/_vti_bin/DspStswsdl.aspx	confcooperative.it	Italy
1715	http://www.confcooperative.it/_vti_bin/Listswsdl.aspx	confcooperative.it	Italy
1716	http://www.agrotrace.coop/_vti_bin/AreaServicewsdl.aspx	agrotrace.coop	Italy
1717	http://www.agrotrace.coop/_vti_bin/searchwsdl.aspx	agrotrace.coop	Italy
1718	http://www.agrotrace.coop/_vti_bin/DspStswsdl.aspx	agrotrace.coop	Italy
1719	http://www.agrotrace.coop/_vti_bin/Viewswsdl.aspx	agrotrace.coop	Italy
1720	http://www.agrotrace.coop/_vti_bin/Webswsdl.aspx	agrotrace.coop	Italy
1721	http://www.agrotrace.coop/_vti_bin/UserGroupwsdl.aspx	agrotrace.coop	Italy
1722	http://www.agrotrace.coop/_vti_bin/versionswsdl.aspx	agrotrace.coop	Italy
1723	http://www.agrotrace.coop/_vti_bin/Permissionswsdl.aspx	agrotrace.coop	Italy
1724	http://www.agrotrace.coop/_vti_bin/DWSwsdl.aspx	agrotrace.coop	Italy
1725	http://www.agrotrace.coop/_vti_bin/webpartpageswsdl.aspx	agrotrace.coop	Italy
1726	http://www.agrotrace.coop/_vti_bin/OutlookAdapterwsdl.aspx	agrotrace.coop	Italy
1727	http://www.agrotrace.coop/_vti_bin/Listswsdl.aspx	agrotrace.coop	Italy
1728	http://www.agrotrace.coop/_vti_bin/Meetingswsdl.aspx	agrotrace.coop	Italy
1729	http://www.agrotrace.coop/_vti_bin/alertswsdl.aspx	agrotrace.coop	Italy
1730	http://www.agrotrace.coop/_vti_bin/Imagingwsdl.aspx	agrotrace.coop	Italy
1731	http://www.serviziocivile.coop/_vti_bin/UserProfileServicewsdl.aspx	serviziocivile.coop	Italy
1732	http://www.serviziocivile.coop/_vti_bin/AreaServicewsdl.aspx	serviziocivile.coop	Italy
1733	http://www.serviziocivile.coop/_vti_bin/DWSwsdl.aspx	serviziocivile.coop	Italy
1734	http://www.serviziocivile.coop/_vti_bin/Listswsdl.aspx	serviziocivile.coop	Italy
1735	http://www.serviziocivile.coop/_vti_bin/versionswsdl.aspx	serviziocivile.coop	Italy
1736	http://www.serviziocivile.coop/_vti_bin/OutlookAdapterwsdl.aspx	serviziocivile.coop	Italy
1737	http://www.serviziocivile.coop/_vti_bin/Formswsdl.aspx	serviziocivile.coop	Italy
1738	http://www.serviziocivile.coop/_vti_bin/UserGroupwsdl.aspx	serviziocivile.coop	Italy
1739	http://www.serviziocivile.coop/_vti_bin/Viewswsdl.aspx	serviziocivile.coop	Italy
1740	http://www.serviziocivile.coop/_vti_bin/alertswsdl.aspx	serviziocivile.coop	Italy
1741	http://www.serviziocivile.coop/_vti_bin/webpartpageswsdl.aspx	serviziocivile.coop	Italy
1742	http://www.serviziocivile.coop/_vti_bin/DspStswsdl.aspx	serviziocivile.coop	Italy
1743	http://www.serviziocivile.coop/_vti_bin/Imagingwsdl.aspx	serviziocivile.coop	Italy
1744	http://www.serviziocivile.coop/_vti_bin/Permissionswsdl.aspx	serviziocivile.coop	Italy
1745	http://www.serviziocivile.coop/_vti_bin/Webswsdl.aspx	serviziocivile.coop	Italy
1746	http://www.serviziocivile.coop/_vti_bin/Meetingswsdl.aspx	serviziocivile.coop	Italy
1747	http://rotor.di.unipi.it/_vti_bin/People.asmx?wsdl	unipi.it	Italy
1748	http://rotor.di.unipi.it/_vti_bin/Authentication.asmx?wsdl	unipi.it	Italy
1749	http://webservices.tiscali.com/EmailServices.asmx?wsdl	tiscali.com	Italy
1750	http://webservices.tiscali.com/CreditCardServices.asmx?wsdl	tiscali.com	Italy
1751	http://webservices.tiscali.com/SecurityServices.asmx?wsdl	tiscali.com	Italy
1752	http://sec.ts.astro.it/sec_server2.php?wsdl	astro.it	Italy
1753	http://vamos.na.astro.it:8080/axis/services/solarnetNode?wsdl	astro.it	Italy
1754	http://vamos.na.astro.it:8080/axis/services/Version?wsdl	astro.it	Italy
1755	http://vamos.na.astro.it:8080/axis/services/vamosws?wsdl	astro.it	Italy
1756	http://vamos.na.astro.it:8080/axis/services/dsows?wsdl	astro.it	Italy
1757	http://services.laureloak.it/TicketSystem.asmx?WSDL	laureloak.it	Italy
1758	http://services.laureloak.it/MyMailingService.asmx?WSDL	laureloak.it	Italy
1759	http://services.laureloak.it/SmsSender.asmx?WSDL	laureloak.it	Italy
1760	http://services.laureloak.it/LocalIndex.asmx?WSDL	laureloak.it	Italy
1761	http://services.laureloak.it/BillingLicense.asmx?WSDL	laureloak.it	Italy
1762	http://services.laureloak.it/MyContactService.asmx?WSDL	laureloak.it	Italy
1763	http://unione.collidivini.it/Knos/ws/Folder.asmx?WSDL	collidivini.it	Italy
1764	http://www.esfresh.com/ServeiLastFm.asmx?wsdl	esfresh.com	Italy
1765	http://www.esfresh.com/ServeiLyricWiki.asmx?WSDL	esfresh.com	Italy
1766	http://www.esfresh.com/ServeiYoutube.asmx?WSDL	esfresh.com	Italy
1767	http://www.esfresh.com/ServeiBD.asmx?WSDL	esfresh.com	Italy
1768	http://www.esfresh.com/ServeisAuxiliars.asmx?WSDL	esfresh.com	Italy
1769	http://www.sms.mio.it/eniwrapper/sendmessages.asmx?wsdl	mio.it	Italy
1770	http://www.sms.mio.it/eniwrapper/sendmessagesex.asmx?wsdl	mio.it	Italy
1771	http://www.sms.mio.it/cwswrapper/credit.asmx?WSDL	mio.it	Italy
1772	http://www.sms.mio.it/cwswrapper/users.asmx?WSDL	mio.it	Italy
1773	http://webservices.mio.it/sendsms.asmx?WSDL	mio.it	Italy
1774	http://62.108.228.60:8080/axis/services/Version?wsdl	62.108.228.60	Italy
1775	http://62.108.228.60:8080/axis/services/urn:WebServiceServerGW?wsdl	62.108.228.60	Italy
1776	http://glue.cefriel.it/glue/services/PublishWSD2?WSDL	cefriel.it	Italy
1777	http://glue.cefriel.it/glue/services/SubmitGoal2?WSDL	cefriel.it	Italy
1778	http://www.cm-ponzone.al.it/Knos/ws/Folder.asmx?WSDL	cm-ponzone.al.it	Italy
1779	http://devlab.devleap.it/PaoloPi/wsCached/wsCached.asmx?wsdl	devleap.it	Italy
1780	http://devlab.devleap.it/PaoloPi/ws01/wsTest01.asmx?WSDL	devleap.it	Italy
1781	http://clienti.skypost.it/users.asmx?wsdl	skypost.it	Italy
1782	http://clienti.skypost.it/sendmessages.asmx?WSDL	skypost.it	Italy
1783	http://ws.smshosting.it/smsWS/services/smsService?wsdl	smshosting.it	Italy
1784	http://ws.smshosting.it/smsWebService/ManageUser?WSDL	smshosting.it	Italy
1785	http://ws.smshosting.it/smsWebService/ManagePhoneBook?WSDL	smshosting.it	Italy
1786	http://ws.smshosting.it/smsWebService/ManageSms?wsdl	smshosting.it	Italy
1787	http://www.unionedeicastelli.it/Knos/ws/Folder.asmx?WSDL	unionedeicastelli.it	Italy
1788	http://www.cmlemmeovadese.it/Knos/ws/Folder.asmx?WSDL	cmlemmeovadese.it	Italy
1789	http://www.collinarevalcerrina.it/Knos/ws/Folder.asmx?WSDL	collinarevalcerrina.it	Italy
1790	http://demo.istat.it/sodi/rapida.php?wsdl	istat.it	Italy
1791	http://miz.it/GeoServices.asmx?WSDL	miz.it	Italy
1792	http://www.sipeaa.it/wset/ServiceET.asmx?wsdl	sipeaa.it	Italy
1793	http://www.sipeaa.it/gsrad/CRA.clima.webservices.GSRad.asmx?wsdl	sipeaa.it	Italy
1794	http://www.sipeaa.it/rain/CRA.clima.webservices.rain.asmx?wsdl	sipeaa.it	Italy
1795	http://62.149.230.17/webservicecustomer/service1.asmx?WSDL	62.149.230.17	Italy
1796	http://62.149.230.17/remoteinterface.asmx?WSDL	62.149.230.17	Italy
1797	http://drm.esperia.com/dvdit/licenseservice.asmx?WSDL	esperia.com	Italy
1798	http://drm.esperia.com/mibservice.asmx?wsdl	esperia.com	Italy
1799	http://www.ilpalio.siena.it/Palio.asmx?wsdl	ilpalio.siena.it	Italy
1800	http://sms.smspoint.net:8080/special/services/Version?wsdl	smspoint.net	Italy
1801	http://www.tou.it/WebServices/webserv.asmx?WSDL	tou.it	Italy
1802	http://www.tou.it/WebServices/MathService.asmx?WSDL	tou.it	Italy
1803	http://mymemory.translated.net/otms/?wsdl	translated.net	Italy
1804	http://www.translated.net/hts/soap.php?wsdl	translated.net	Italy
1805	http://api.transvector2.it/products.asmx?Wsdl	transvector2.it	Italy
1806	http://sms.admdomini.com/ws.php?wsdl	admdomini.com	Italy
1807	http://www.alongoni.it/vatitaws/VatitaWS.asmx?WSDL	alongoni.it	Italy
1808	http://www.anagrafenazionalericerche.it/arianna/App_Services/WebServiceAutocomplete/Autocomplete.asmx?WSDL	anagrafenazionalericerche.it	Italy
1809	http://configs.bancadellarete.it/newwsgetconfig/wsgetconfig.asmx?WSDL	bancadellarete.it	Italy
1810	http://www.boxinfo.net/cyberWeb.asmx?WSDL	boxinfo.net	Italy
1811	http://braocaffe.it/services/Services.asmx?WSDL	braocaffe.it	Italy
1812	http://www.capezzano.org/cyberweb.asmx?WSDL	capezzano.org	Italy
1813	http://sms.comi.it/ws.php?wsdl	comi.it	Italy
1814	http://www.dominopoint.it/dominopoint/download/web_service_mag.nsf/controllomagazzino?WSDL	dominopoint.it	Italy
1815	http://api.eurocv.eu/euroserver.php?wsdl	eurocv.eu	Italy
1816	http://www.fborghi.it/Services/Office.asmx?wsdl	fborghi.it	Italy
1817	http://beta.fibs.it/WS/AC.asmx?WSDL	fibs.it	Italy
1818	http://www.gesacom.it/info.asmx?WSDL	gesacom.it	Italy
1819	http://www.giochisportivi.it/gsws_nic.asmx?WSDL	giochisportivi.it	Italy
1820	http://monitor.gruppodev.it/monitor.asmx?WSDL	gruppodev.it	Italy
1821	http://guru4.net/articoli/javascript-soap-client/demo/webservicedemo.asmx?WSDL	guru4.net	Italy
1822	http://webservices.imel.eu/MastercardAutenticazione.asmx?WSDL	imel.eu	Italy
1823	http://www.inevoluzione.com/webservices/prodotti.asmx?WSDL	inevoluzione.com	Italy
1824	http://www.info-me-sms.it/ws.php?wsdl	info-me-sms.it	Italy
1825	http://www.maitaly.it/maws20/default.asmx?WSDL	maitaly.it	Italy
1826	http://manhattanshop.it/webservices/DynamicWebParts.asmx?WSDL	manhattanshop.it	Italy
1827	http://mide.mkom.it/ws_ti/service.asmx?wsdl	mkom.it	Italy
1828	http://www.mutuiplanet.it/PlanetService/Service.asmx?WSDL	mutuiplanet.it	Italy
1829	http://www.palestranewline.com/cyberWeb.asmx?WSDL	palestranewline.com	Italy
1830	http://www.piccadillyhotel.it/NWs.asmx?wsdl	piccadillyhotel.it	Italy
1831	http://www.portalemediatori.it/custom/locale/LocaleComuni.asmx?WSDL	portalemediatori.it	Italy
1832	http://www.progamma.com/NWindWS/NorthwindWS.asmx?WSDL	progamma.com	Italy
1833	http://www.pubblicaamministrazione.net/wsScript.asmx?WSDL	pubblicaamministrazione.net	Italy
1834	http://www.robertobeccari.it/webservices/examples/helloworld.asmx?WSDL	robertobeccari.it	Italy
1835	http://www.robertobertoni.com/cyberWeb.asmx?WSDL	robertobertoni.com	Italy
1836	http://www.sestanteinformatica.it/cyberWeb.asmx?WSDL	sestanteinformatica.it	Italy
1837	http://www.stemband.net/cyberWeb.asmx?WSDL	stemband.net	Italy
1838	http://www.studioat.eu/ArcGIS/Services?wsdl	studioat.eu	Italy
1839	http://www.studiobasso.com/ws/cifrelettere.asmx?wsdl	studiobasso.com	Italy
1840	http://www.subitosms.it/ws.php?wsdl	subitosms.it	Italy
1841	http://www.superenal8.it/ws/ws.php?wsdl	superenal8.it	Italy
1842	http://www.vdeejay.com/WSVDJ.ASMX?wsdl	vdeejay.com	Italy
1843	http://biomoby.org/services/wsdl/www.nias.affrc.go.jp/getGeneByGO	affrc.go.jp	Japan
1844	http://pc120.narc.affrc.go.jp/jboss-net/services/CountryServer?WSDL	affrc.go.jp	Japan
1845	http://pc120.narc.affrc.go.jp/jboss-net/services/ResourceServerUserService?wsdl	affrc.go.jp	Japan
1846	http://fsdb.dc.affrc.go.jp/axis/services/Version?wsdl	affrc.go.jp	Japan
1847	http://fsdb.dc.affrc.go.jp/axis/services/FSDBService?wsdl	affrc.go.jp	Japan
1848	http://fsdb.dc.affrc.go.jp/axis/services/FertilizerService?wsdl	affrc.go.jp	Japan
1849	http://fsdb.dc.affrc.go.jp/axis/services/NouyakuService?wsdl	affrc.go.jp	Japan
1850	http://www.vietden.net/WebService/Dictionary100.asmx?WSDL	vietden.net	Japan
1851	http://www.vietden.net/WebService/ZipSearch100.asmx?WSDL	vietden.net	Japan
1852	http://www.vietden.net/WebService/SimpleDic.asmx?WSDL	vietden.net	Japan
1853	http://www.vietden.net/WebService/RomajiKanaConvert100.asmx?WSDL	vietden.net	Japan
1854	http://www.vietden.net/WebService/Calendar100.asmx?WSDL	vietden.net	Japan
1855	http://www.vietden.net/WebService/Calendar.asmx?WSDL	vietden.net	Japan
1856	http://www.vietden.net/WebService/VnCodeConvert.asmx?WSDL	vietden.net	Japan
1857	http://210.170.63.7/cs/Xcelerate/wsdl/SitePlan.wsdl	210.170.63.7	Japan
1858	http://210.170.63.7/cs/Xcelerate/wsdl/AssetSet.wsdl	210.170.63.7	Japan
1859	http://210.170.63.7/cs/Xcelerate/wsdl/AssetType.wsdl	210.170.63.7	Japan
1860	http://210.170.63.7/cs/Xcelerate/wsdl/Miscellaneous.wsdl	210.170.63.7	Japan
1861	http://www.agmodel.org/jboss-net/services/CountryServer?wsdl	agmodel.org	Japan
1862	http://www.agmodel.org/jboss-net/services/ResourceServerUserService?wsdl	agmodel.org	Japan
1863	http://www.agmodel.org/jboss-net/services/Version?wsdl	agmodel.org	Japan
1864	http://www.agmodel.org/MetBroker/MetSOAP/MetSOAP.wsdl	agmodel.org	Japan
1865	http://www.iwebmethod.net/icd1.0/icd.asmx?wsdl	iwebmethod.net	Japan
1866	http://www.iwebmethod.net/netdict/003/whatstime2.asmx?WSDL	iwebmethod.net	Japan
1867	http://www.iwebmethod.net/helloworld/helloworld.asmx?wsdl	iwebmethod.net	Japan
1868	http://www.iwebmethod.net/counter1.0/counter.asmx?WSDL	iwebmethod.net	Japan
1869	http://biomoby.org/services/wsdl/rings.t.soka.ac.jp/getSimilarGlycansWithScoreFromKCF	soka.ac.jp	Japan
1870	http://biomoby.org/services/wsdl/rings.t.soka.ac.jp/getSimilarGlycansWithScore	soka.ac.jp	Japan
1871	http://biomoby.org/services/wsdl/rings.t.soka.ac.jp/getSimilarGlycans	soka.ac.jp	Japan
1872	http://biomoby.org/services/wsdl/rings.t.soka.ac.jp/RINGStest	soka.ac.jp	Japan
1873	http://biomoby.org/services/wsdl/rings.t.soka.ac.jp/getKCFFromGlycanID	soka.ac.jp	Japan
1874	http://pdbjs3.protein.osaka-u.ac.jp/gash/soap/gash.wsdl	osaka-u.ac.jp	Japan
1875	http://www.ps.noda.tus.ac.jp/axis/services/Version?wsdl	tus.ac.jp	Japan
1876	http://www.ps.noda.tus.ac.jp/axis/services/metadb?wsdl	tus.ac.jp	Japan
1877	http://bearmini.net/publicholidays/JP.asmx?WSDL	bearmini.net	Japan
1878	http://dev.geoap.jp/geoap_match/geoap_trial.asmx?wsdl	geoap.jp	Japan
1879	http://dev.geoap.jp/GeOAP_Trial/GeOAP_Trial.asmx?wsdl	geoap.jp	Japan
1880	http://www.loftwork.com/common/service/PortfolioService.asmx?WSDL	loftwork.com	Japan
1881	http://www.dis.h.u-tokyo.ac.jp/webservices/dpcsearch.asmx?WSDL	u-tokyo.ac.jp	Japan
1882	http://www.dis.h.u-tokyo.ac.jp/webservices/byomeisearch.asmx?wsdl	u-tokyo.ac.jp	Japan
1883	http://1175.jp:8080/google/PostalCodes.asmx?WSDL	1175.jp	Japan
1884	http://s.ebeta.jp/shipping/service.wsdl	ebeta.jp	Japan
1885	http://www.hi-ho.ne.jp/cgi-bin/user/illusia/cgibin20_test.cgi?op=WSDL	hi-ho.ne.jp	Japan
1886	http://hasegawa.la-piace.jp/ShopService.asmx?wsdl	la-piace.jp	Japan
1887	http://www.one-five.info/PublicWebService/Service.asmx?wsdl	one-five.info	Japan
1888	http://pdbj.protein.osaka-u.ac.jp/SOAP/PDBjSoapService.wsdl	pdbj.org	Japan
1889	http://www.rarestyle.net/QRService/QRService.asmx?WSDL	rarestyle.net	Japan
1890	http://www.s-parts.co.jp/Math/FormulaService.asmx?WSDL	s-parts.co.jp	Japan
1891	http://tekisaku.jp/tekisakuws/invokeHyouka.asmx?WSDL	tekisaku.jp	Japan
1892	http://wikipedia-lab.org:8080/WikipediaOntologyAPIv3/Service.asmx?wsdl	wikipedia-lab.org	Japan
1893	http://www.yo-ki.com/software/yzipcode/YZipCode.asmx?wsdl	yo-ki.com	Japan
1894	http://www.medinfo.kz/jaxrpc-dps/dps?WSDL	medinfo.kz	Kazakhstan
1895	http://62.215.172.203/GatewayWebService.asmx?WSDL	62.215.172.203	Kuwait
1896	http://mail.future.lv:8080/digitaltimesarchive/DocumentService.asmx?wsdl	future.lv	Latvia
1897	http://distance.ktu.lt/moodle/sqi/sessionmgt.php?wsdl	ktu.lt	Lithuania
1898	http://vertimas.vdu.lt/twsas/Services/TWService.asmx?WSDL	vdu.lt	Lithuania
1899	http://dataconnector.eea.europa.eu/SoapServices/Services.asmx?wsdl	europa.eu	Denmark
1900	http://www.mca.org.my/_vti_bin/People.asmx?wsdl	mca.org.my	Malaysia
1901	http://www.mca.org.my/_vti_bin/Authentication.asmx?wsdl	mca.org.my	Malaysia
1902	http://58.71.128.51:9300/mm7/services/Version?wsdl	58.71.128.51	Malaysia
1903	http://www.guinness.com.my/staging/databaseWS.asmx?WSDL	guinness.com.my	Malaysia
1904	http://blogs.timovil.com/_vti_bin/SharepointEmailWS.asmx?wsdl	timovil.com	Mexico
1905	http://blogs.timovil.com/_vti_bin/BusinessDataCatalog.asmx?wsdl	timovil.com	Mexico
1906	http://blogs.timovil.com/_vti_bin/People.asmx?wsdl	timovil.com	Mexico
1907	http://blogs.timovil.com/_vti_bin/Authentication.asmx?wsdl	timovil.com	Mexico
1908	http://tvazteca.viajez.com/WServicesDev/TicketRetrieve?WSDL	viajez.com	Mexico
1909	http://tvazteca.viajez.com/WServicesDev/RetrievePNR?WSDL	viajez.com	Mexico
1910	http://tvazteca.viajez.com/WServicesDev/CancelPNR?WSDL	viajez.com	Mexico
1911	http://www.iingen.unam.mx/Contactenos/_vti_bin/dws.asmx?WSDL	iingen.unam.mx	Mexico
1912	http://www.iingen.unam.mx/_vti_bin/Lists.asmx?wsdl	iingen.unam.mx	Mexico
1913	http://maya.ccg.unam.mx:8080/axis/services/Version?wsdl	ccg.unam.mx	Mexico
1914	http://maya.ccg.unam.mx:8080/axis/TFmodellerService.jws?WSDL	ccg.unam.mx	Mexico
1915	http://avaluos.infonavit.gob.mx/DirectorioWebServices/services/EnvioOfertas/wsdl/EnvioOfertas.wsdl	infonavit.gob.mx	Mexico
1916	http://200.13.89.5/CHKDOR_Service/CHKDOR.asmx?wsdl	200.13.89.5	Mexico
1917	http://200.77.237.252/seshat2/ws/adminUsuario.php?wsdl	200.77.237.252	Mexico
1918	http://200.79.42.56/WebServiceSCG/services/WebServiceSCG/wsdl/WebServiceSCG.wsdl	200.79.42.56	Mexico
1919	http://201.147.155.231/RespuestaSeps/service.asmx?WSDL	201.147.155.231	Mexico
1920	http://smn2.cna.gob.mx/webservicessmn/service1.asmx?WSDL	cna.gob.mx	Mexico
1921	http://correo.ucol.mx/webservice/wscorreo.php?wsdl	correo.ucol.mx	Mexico
1922	http://www.edc.com.mx/EdcTotalWebService/EdcTotalWebService.asmx?wsdl	edc.com.mx	Mexico
1923	http://www.pfizer.co.cr/B2B/webservice/b2bwssincronizacion.asmx?WSDL	pfizer.co.cr	Mexico
1924	http://creed.vera.net/Autentica/autentica.asmx?WSDL	vera.net	Mexico
1925	http://www.expeditiesos.eu/_vti_bin/SpellCheck.asmx?wsdl	expeditiesos.eu	Netherlands
1926	http://www.expeditiesos.eu/_vti_bin/BusinessDataCatalog.asmx?wsdl	expeditiesos.eu	Netherlands
1927	http://www.expeditiesos.eu/_vti_bin/SharepointEmailWS.asmx?wsdl	expeditiesos.eu	Netherlands
1928	http://www.expeditiesos.eu/_vti_bin/People.asmx?wsdl	expeditiesos.eu	Netherlands
1929	http://www.expeditiesos.eu/_vti_bin/Authentication.asmx?wsdl	expeditiesos.eu	Netherlands
1930	http://www.onderwijsweb.nl/_vti_bin/Authentication.asmx?wsdl	onderwijsweb.nl	Netherlands
1931	http://www.onderwijsweb.nl/_vti_bin/People.asmx?wsdl	onderwijsweb.nl	Netherlands
1932	http://ws.adaptivedisclosure.org/axis/services/tokenize?wsdl	adaptivedisclosure.org	Netherlands
1933	http://ws.adaptivedisclosure.org/axis/services/getWordnetSynWS?wsdl	adaptivedisclosure.org	Netherlands
1934	http://ws.adaptivedisclosure.org/axis/services/NERecognizerService?wsdl	adaptivedisclosure.org	Netherlands
1935	http://ws.adaptivedisclosure.org/axis/services/CRFtrain?wsdl	adaptivedisclosure.org	Netherlands
1936	http://ws.adaptivedisclosure.org/axis/services/getTermVector?wsdl	adaptivedisclosure.org	Netherlands
1937	http://ws.adaptivedisclosure.org/axis/services/CRFapply?wsdl	adaptivedisclosure.org	Netherlands
1938	http://ws.adaptivedisclosure.org/axis/services/getFields?wsdl	adaptivedisclosure.org	Netherlands
1939	http://ws.adaptivedisclosure.org/axis/services/synonym?wsdl	adaptivedisclosure.org	Netherlands
1940	http://ws.adaptivedisclosure.org/axis/services/TestModel?wsdl	adaptivedisclosure.org	Netherlands
1941	http://ws.adaptivedisclosure.org/axis/services/getOnlineAcronymsWS?wsdl	adaptivedisclosure.org	Netherlands
1942	http://ws.adaptivedisclosure.org/axis/services/Version?wsdl	adaptivedisclosure.org	Netherlands
1943	http://ws.adaptivedisclosure.org/axis/services/spellCheck?wsdl	adaptivedisclosure.org	Netherlands
1944	http://ws.adaptivedisclosure.org/axis/services/RelationExtractor?wsdl	adaptivedisclosure.org	Netherlands
1945	http://www.avs.nl/_vti_bin/BusinessDataCatalog.asmx?wsdl	avs.nl	Netherlands
1946	http://www.avs.nl/_vti_bin/People.asmx?wsdl	avs.nl	Netherlands
1947	http://www.avs.nl/_vti_bin/Authentication.asmx?wsdl	avs.nl	Netherlands
1948	http://blogs.code-counsel.net/_vti_bin/SharepointEmailWS.asmx?wsdl	code-counsel.net	Netherlands
1949	http://blogs.code-counsel.net/_vti_bin/UserProfileService.asmx?wsdl	code-counsel.net	Netherlands
1950	http://blogs.code-counsel.net/_vti_bin/BusinessDataCatalog.asmx?wsdl	code-counsel.net	Netherlands
1951	http://blogs.code-counsel.net/_vti_bin/People.asmx?wsdl	code-counsel.net	Netherlands
1952	http://blogs.code-counsel.net/_vti_bin/Authentication.asmx?wsdl	code-counsel.net	Netherlands
1953	http://www.gvb.nl/_vti_bin/BusinessDataCatalog.asmx?wsdl	gvb.nl	Netherlands
1954	http://www.gvb.nl/_vti_bin/Authentication.asmx?wsdl	gvb.nl	Netherlands
1955	http://www.gvb.nl/_vti_bin/People.asmx?wsdl	gvb.nl	Netherlands
1956	http://www.opf.nl/_vti_bin/BusinessDataCatalog.asmx?wsdl	opf.nl	Netherlands
1957	http://www.opf.nl/_vti_bin/People.asmx?wsdl	opf.nl	Netherlands
1958	http://www.opf.nl/_vti_bin/Authentication.asmx?wsdl	opf.nl	Netherlands
1959	http://www.slinger.nu/_vti_bin/People.asmx?wsdl	slinger.nu	Netherlands
1960	http://www.slinger.nu/_vti_bin/Authentication.asmx?wsdl	slinger.nu	Netherlands
1961	http://www.cadcompany.nl/_vti_bin/People.asmx?wsdl	cadcompany.nl	Netherlands
1962	http://www.cadcompany.nl/_vti_bin/Authentication.asmx?wsdl	cadcompany.nl	Netherlands
1963	http://www.enkeltjebangkok.nl/_vti_bin/Lists.asmx?wsdl	enkeltjebangkok.nl	Netherlands
1964	http://ict1.tbm.tudelft.nl:81/spm4341/meteo.asmx?WSDL	tudelft.nl	Netherlands
1965	http://ict1.tbm.tudelft.nl:81/spm4341/hazmat.asmx?wsdl	tudelft.nl	Netherlands
1966	http://ict1.tbm.tudelft.nl:81/spm4341/inventory.asmx?WSDL	tudelft.nl	Netherlands
1967	http://ict1.tbm.tudelft.nl:81/spm4341/recommendation.asmx?wsdl	tudelft.nl	Netherlands
1968	http://ict1.tbm.tudelft.nl:81/spm4341/geo.asmx?WSDL	tudelft.nl	Netherlands
1969	http://www.echtebakker.nl/_vti_bin/Lists.asmx?wsdl	echtebakker.nl	Netherlands
1970	http://webservices.daehosting.com/services/TemperatureConversions.wso?WSDL	daehosting.com	Netherlands
1971	http://webservices.daehosting.com/services/datesservice.wso?WSDL	daehosting.com	Netherlands
1972	http://webservices.daehosting.com/services/eleventest.wso?wsdl	daehosting.com	Netherlands
1973	http://www.html2xml.nl/Services/Calculator/Version1/Calculator.asmx?WSDL	html2xml.nl	Netherlands
1974	http://www.flexcourier.nl/TopContent/(A(OsBGrTe0DKuAkxcH3axzyMaroSILT5HcPDgvU2sQErd8cJXgaZ4xEqWU0-mCbHH5PfYsjGJlnxfMuOeswT7eIkblftTMgCoo5EUCsPggdxc1))/Webservices/Public.asmx?WSDL	flexcourier.nl	Netherlands
1975	http://www.flexcourier.nl/TopContent/(A(DlbntOlLmhq-sB5RlmI8tu1alHZ8RY3gdkaECM7t4fl3FyjGLz8EzKa7YZdLAhY_M3_QkLsVy5ITYqSjOZUnoyykYe1IF7cApi_Sl_bksT81))/DataFrames/Data.asmx?WSDL	flexcourier.nl	Netherlands
1976	http://www.flexrider.eu/TopContent/(A(CTUI1HhwxzaNzsq82Hpt3e_x5Zmfkmh2gjkzLCl3AfgdbF3K0usgyhcdJ0HrBhCQ-b91ERzzO2HvbKd-axtyWtYakXU2Du4NMMFIEi5A-mU1))/Webservices/Public.asmx?WSDL	flexrider.eu	Netherlands
1977	http://www.flexrider.eu/TopContent/(A(o0Op0H3ffveb1eQtzUiyWhwQ_v2MFKVRVWD7OVryM7LoO0X54NLqCDAWNVyJyruQTyuQHjxbuMBxMGJm8rZT0rIyDu9wKs1VsZ--lxGT7qY1))/DataFrames/Data.asmx?WSDL	flexrider.eu	Netherlands
1978	http://www.flexrider.nl/TopContent/(A(XLa5Bf687mLUoP3HHTozJwE1Y97bQ9iVEqk5eqKoIKU_8R_VE6fdpDNgjybv6KXNRIprlqpYd8ATfuqtpUrNeKu-BF3Tg_YuT7431YYQroQ1))/Webservices/Public.asmx?WSDL	flexrider.nl	Netherlands
1979	http://www.flexrider.nl/TopContent/(A(8FwWM5-JdcxkXs6eeVdVkgRasAdOHdXyqs12-C4SQNX5p0kRUEtBstB-9hlu-zyyTRmCSPZ6NLIf_7Z8_V_baIhJDkRKg6Auee6EtR8LXyI1))/DataFrames/Data.asmx?WSDL	flexrider.nl	Netherlands
1980	http://www.independer.com/thema/autoverzekering/webservices/autotypeservice.asmx?WSDL	independer.com	Netherlands
1981	http://www.independer.com/thema/common/webservices/contentproviderservice.asmx?WSDL	independer.com	Netherlands
1982	http://www.oorsprong.org/websamples.countryinfo/CountryInfoService.wso?WSDL	oorsprong.org	Netherlands
1983	http://www.oorsprong.org/websamples.arendsoog/ArendsoogbooksService.wso?WSDL	oorsprong.org	Netherlands
1984	http://www.oorsprong.org/websamples.anagram/anagramservice.wso?WSDL	oorsprong.org	Netherlands
1985	http://wetten.overheid.nl/BWBIdService/BWBIdService.wsdl	overheid.nl	Netherlands
1986	http://www.wagenvoort.net/gpcos/webservices/webservice_get_teamsdrivers.php?wsdl	wagenvoort.net	Netherlands
1987	http://www.wagenvoort.net/gpcos/webservices/webservice_get_standings.php?wsdl	wagenvoort.net	Netherlands
1988	http://www.wagenvoort.net/gpcos/webservices/webservice_get_seasonresults.php?wsdl	wagenvoort.net	Netherlands
1989	http://romanadvies.bibliotheek.nl/CompleteAuthorOrTitle.asmx?WSDL	bibliotheek.nl	Netherlands
1990	http://www.flexcourier.eu/TopContent/(A(msRLKNm6vA4Exq5QmclfeTadPW8Xa6350Ctu5snvPwm5ymMFGfQMcTqGJjMht_JSHM9J-MjM2m62Z7V3we8u9ATistT--3omitXnfCIsBAA1))/DataFrames/Data.asmx?WSDL	flexcourier.eu	Netherlands
1991	http://www.flextrack.nl/TopContent/(A(wuAB-F21GZeigKVUsaTYliE7XRlqFKA40IKGAmSHkV0EAvQ55LmkmEFL3dYAHPVq0d2y-ty4XxYcK99_J28JR6t9qrcxcJOy6pQFxsfl3RA1))/DataFrames/Data.asmx?WSDL	flextrack.nl	Netherlands
1992	http://athena-hi.fontys.nl/users/879014/dotnet/Rekenmachine_server/Service1.asmx?WSDL	fontys.nl	Netherlands
1993	http://athena-hi.fontys.nl/users/169344/Dotnet/Dotnet3/Service.asmx?wsdl	fontys.nl	Netherlands
1994	http://www.icstats.nl/webservices/rapportage.asmx?wsdl	icstats.nl	Netherlands
1995	http://www.icstats.nl/webservices/beheer.asmx?wsdl	icstats.nl	Netherlands
1996	http://www.gosolution.com.ar/test_cli/veraz.server.wsdl	mine.nu	United States
1997	http://hometownnerd.mine.nu/phrasebook/ch09-communication/wsdl-nusoap-server.php/phrasebook/ch09-communication/wsdl-nusoap-server.php?wsdl	mine.nu	United States
1998	http://www.mircules.com/WS/LanguageWebService/LanguageWebService.asmx?WSDL	mircules.com	Netherlands
1999	http://pp2g.tv/home/videoservice.asmx?WSDL	pp2g.tv	Netherlands
[truncated: 3,825 more rows]
